# Supplementary material for: Interspecific and intraspecific gene variability in a 1-Mb region containing the highest density of NBS-LRR genes found in the melon genome
Source: BMC Genomics. 2014 Dec 17;15(1):1131. doi: 10.1186/1471-2164-15-1131 (PMC4378003; doi:10.1186/1471-2164-15-1131)
Supplement: Supplementary file 5 — Additional file 5: Table S1: Variant call file (vcf) with SNP and small indel distribution on the MELO3C004258-MELO3C004324 region from five melon cultivars. (XLS 4 MB) [file 12864_2014_6878_MOESM5_ESM.xls]

## Sheet: DHL92
Table S1. SNP and small indel distribution on the MELO3C004258-MELO3C004324 region [Refined Scaffold00003: 5,478,926-6,186,068; CM3.5 Scaffold00003:5,478,521-6,236,414]. Reference variety: DHL92. POS: Coordinates in the refined scaffold00003.
a) DHL92 variety
	POS		REF	ALT	QUAL		INFO
CM3.6_SCAFFOLD00003_corregido	5495579	.	TAAAAAAAAAAA	TAAAAAAAAAAAA	9.97	.	INDEL;IS=8,0.571429;DP=14;VDB=7.507048e-02;AF1=1;AC1=2;DP4=1,0,6,4;MQ=60;FQ=-56.5;PV4=1,1,1,0.29	GT:PL:GQ	1/1:50,22,0:28
CM3.6_SCAFFOLD00003_corregido	5509012	.	T	C	3.01	.	DP=11;VDB=6.880000e-02;RPB=-3.535534e-01;AF1=0.4997;AC1=1;DP4=5,4,1,1;MQ=60;FQ=4.77;PV4=1,0.25,1,1	GT:PL:GQ	0/1:30,0,203:28
CM3.6_SCAFFOLD00003_corregido	5519659	.	G	T	30	.	DP=31;VDB=1.710729e-01;RPB=-1.825035e+00;AF1=0.5;AC1=1;DP4=5,10,8,7;MQ=25;FQ=33;PV4=0.46,1,0.043,1	GT:PL:GQ	0/1:60,0,148:63
CM3.6_SCAFFOLD00003_corregido	5519676	.	C	T	44	.	DP=27;VDB=1.674926e-01;RPB=-2.464148e+00;AF1=0.5;AC1=1;DP4=4,8,7,8;MQ=23;FQ=47;PV4=0.7,0.36,0.13,1	GT:PL:GQ	0/1:74,0,109:77
CM3.6_SCAFFOLD00003_corregido	5519739	.	A	G	54	.	DP=26;VDB=1.276457e-01;RPB=2.709872e+00;AF1=0.5;AC1=1;DP4=8,3,7,7;MQ=34;FQ=57;PV4=0.41,1,1.7e-07,1	GT:PL:GQ	0/1:84,0,207:87
CM3.6_SCAFFOLD00003_corregido	5519760	.	C	T	50	.	DP=27;VDB=1.062717e-01;RPB=2.000000e+00;AF1=0.5;AC1=1;DP4=9,4,5,8;MQ=39;FQ=53;PV4=0.24,0.18,1.2e-09,0.43	GT:PL:GQ	0/1:80,0,245:83
CM3.6_SCAFFOLD00003_corregido	5520391	.	T	G	8.64	.	DP=33;VDB=1.024512e-01;RPB=1.845269e+00;AF1=0.5;AC1=1;DP4=11,8,10,2;MQ=36;FQ=11.3;PV4=0.24,1,1.5e-06,0.11	GT:PL:GQ	0/1:38,0,255:40
CM3.6_SCAFFOLD00003_corregido	5520902	.	T	C	66	.	DP=27;VDB=3.145107e-02;RPB=-4.140473e+00;AF1=0.5;AC1=1;DP4=5,9,0,12;MQ=39;FQ=69;PV4=0.042,0.0023,0.00078,0.25	GT:PL:GQ	0/1:96,0,223:99
CM3.6_SCAFFOLD00003_corregido	5520973	.	A	C	37	.	DP=37;VDB=1.352370e-01;RPB=-1.405821e+00;AF1=0.5;AC1=1;DP4=5,20,0,10;MQ=33;FQ=40;PV4=0.29,0.18,0.078,0.46	GT:PL:GQ	0/1:67,0,245:70
CM3.6_SCAFFOLD00003_corregido	5521173	.	G	A	29	.	DP=35;VDB=4.981425e-02;RPB=1.158870e+00;AF1=0.5;AC1=1;DP4=5,22,6,2;MQ=20;FQ=32;PV4=0.0058,0.2,1,1	GT:PL:GQ	0/1:59,0,115:62
CM3.6_SCAFFOLD00003_corregido	5521315	.	G	A	48	.	DP=29;VDB=5.830149e-02;RPB=9.077553e-01;AF1=0.5;AC1=1;DP4=6,11,12,0;MQ=31;FQ=51;PV4=0.00039,1,0.042,1	GT:PL:GQ	0/1:78,0,214:81
CM3.6_SCAFFOLD00003_corregido	5521501	.	C	T	221	.	DP=36;VDB=1.642311e-01;RPB=-1.787581e+00;AF1=0.5;AC1=1;DP4=9,9,11,7;MQ=41;FQ=223;PV4=0.74,1,0.00054,1	GT:PL:GQ	0/1:251,0,255:99
CM3.6_SCAFFOLD00003_corregido	5521686	.	A	G	135	.	DP=28;VDB=1.404314e-01;RPB=1.263561e+00;AF1=0.5;AC1=1;DP4=8,6,6,8;MQ=43;FQ=138;PV4=0.71,1,2.3e-06,1	GT:PL:GQ	0/1:165,0,246:99
CM3.6_SCAFFOLD00003_corregido	5521758	.	T	C	24	.	DP=23;VDB=9.444086e-02;RPB=6.335526e-01;AF1=0.5;AC1=1;DP4=10,8,3,2;MQ=53;FQ=27;PV4=1,0.35,9.8e-10,1	GT:PL:GQ	0/1:54,0,255:57
CM3.6_SCAFFOLD00003_corregido	5521864	.	T	C	30	.	DP=32;VDB=1.297878e-01;RPB=-1.466954e+00;AF1=0.5;AC1=1;DP4=13,10,1,8;MQ=50;FQ=33;PV4=0.044,1,3.2e-08,1	GT:PL:GQ	0/1:60,0,255:63
CM3.6_SCAFFOLD00003_corregido	5521887	.	C	T	59	.	DP=30;VDB=1.276456e-01;RPB=-7.690552e-01;AF1=0.5;AC1=1;DP4=10,6,1,13;MQ=46;FQ=62;PV4=0.0024,0.0075,7.2e-17,0.22	GT:PL:GQ	0/1:89,0,255:92
CM3.6_SCAFFOLD00003_corregido	5521902	.	T	C	68	.	DP=31;VDB=1.691851e-01;RPB=-1.166090e+00;AF1=0.5;AC1=1;DP4=10,6,1,14;MQ=46;FQ=71;PV4=0.0021,0.49,1.8e-17,1	GT:PL:GQ	0/1:98,0,255:99
CM3.6_SCAFFOLD00003_corregido	5521927	.	C	G	80	.	DP=34;VDB=1.585592e-01;RPB=2.755482e-01;AF1=0.5;AC1=1;DP4=9,8,1,16;MQ=42;FQ=83;PV4=0.0066,0.32,2.2e-05,1	GT:PL:GQ	0/1:110,0,255:99
CM3.6_SCAFFOLD00003_corregido	5522005	.	Cct	C	199	.	INDEL;IS=8,0.275862;DP=29;VDB=2.579121e-01;AF1=0.5;AC1=1;DP4=9,11,5,4;MQ=32;FQ=97.5;PV4=0.7,0.0081,1,1	GT:PL:GQ	0/1:237,0,132:99
CM3.6_SCAFFOLD00003_corregido	5522076	.	A	G	46	.	DP=30;VDB=1.476986e-01;RPB=1.206501e+00;AF1=0.5;AC1=1;DP4=11,7,9,3;MQ=42;FQ=49;PV4=0.69,1,1.3e-07,1	GT:PL:GQ	0/1:76,0,255:79
CM3.6_SCAFFOLD00003_corregido	5522293	.	G	C	3.01	.	DP=36;VDB=1.689562e-01;RPB=-2.587746e-01;AF1=0.4997;AC1=1;DP4=7,9,17,1;MQ=40;FQ=4.77;PV4=0.002,0.11,1.6e-17,0.12	GT:PL:GQ	0/1:30,0,255:28
CM3.6_SCAFFOLD00003_corregido	5528185	.	C	A	73	.	DP=28;VDB=1.305218e-01;RPB=1.054406e+00;AF1=0.5;AC1=1;DP4=12,6,5,4;MQ=50;FQ=76;PV4=0.68,0.19,1.4e-08,0.41	GT:PL:GQ	0/1:103,0,255:99
CM3.6_SCAFFOLD00003_corregido	5528477	.	T	G	33	.	DP=33;VDB=1.164590e-01;RPB=1.150603e+00;AF1=0.5;AC1=1;DP4=12,9,0,11;MQ=38;FQ=36;PV4=0.0016,1,0.00073,1	GT:PL:GQ	0/1:63,0,255:66
CM3.6_SCAFFOLD00003_corregido	5536892	.	G	C	20	.	DP=15;VDB=2.306393e-02;RPB=-5.051815e-01;AF1=0.5;AC1=1;DP4=7,5,1,2;MQ=60;FQ=23;PV4=0.57,0.028,1,0.12	GT:PL:GQ	0/1:50,0,255:53
CM3.6_SCAFFOLD00003_corregido	5536893	.	T	C	23	.	DP=15;VDB=2.434982e-02;RPB=-6.495190e-01;AF1=0.5;AC1=1;DP4=7,5,1,2;MQ=60;FQ=26;PV4=0.57,0.24,1,0.12	GT:PL:GQ	0/1:53,0,251:56
CM3.6_SCAFFOLD00003_corregido	5541344	.	C	T	130	.	DP=27;VDB=7.943663e-02;RPB=-7.115124e-01;AF1=0.5;AC1=1;DP4=7,9,7,3;MQ=41;FQ=133;PV4=0.25,0.0077,0.47,0.0036	GT:PL:GQ	0/1:160,0,234:99
CM3.6_SCAFFOLD00003_corregido	5547127	.	T	C	5.46	.	DP=33;VDB=1.199704e-01;RPB=1.891150e+00;AF1=0.4999;AC1=1;DP4=8,9,0,16;MQ=44;FQ=7.8;PV4=0.0027,1,1.5e-21,0.31	GT:PL:GQ	0/1:34,0,255:34
CM3.6_SCAFFOLD00003_corregido	5547335	.	C	A	47	.	DP=31;VDB=1.485160e-01;RPB=-3.755205e-01;AF1=0.5;AC1=1;DP4=6,10,0,15;MQ=35;FQ=50;PV4=0.018,1,0.0006,1	GT:PL:GQ	0/1:77,0,226:80
CM3.6_SCAFFOLD00003_corregido	5548012	.	A	G	65	.	DP=32;VDB=1.708135e-01;RPB=-2.944871e+00;AF1=0.5;AC1=1;DP4=6,10,14,1;MQ=35;FQ=68;PV4=0.0021,0.49,0.00043,0.29	GT:PL:GQ	0/1:95,0,236:98
CM3.6_SCAFFOLD00003_corregido	5548161	.	C	A	34	.	DP=40;VDB=9.520034e-02;RPB=1.295557e+00;AF1=0.5;AC1=1;DP4=16,15,9,0;MQ=35;FQ=37;PV4=0.015,0.015,1,1	GT:PL:GQ	0/1:64,0,255:67
CM3.6_SCAFFOLD00003_corregido	5548287	.	T	C	56	.	DP=36;VDB=1.512586e-01;RPB=-1.026797e+00;AF1=0.5;AC1=1;DP4=12,9,9,6;MQ=40;FQ=59;PV4=1,1,2e-07,1	GT:PL:GQ	0/1:86,0,255:89
CM3.6_SCAFFOLD00003_corregido	5548783	.	C	T	72	.	DP=41;VDB=1.673106e-01;RPB=1.696297e+00;AF1=0.5;AC1=1;DP4=9,14,8,9;MQ=40;FQ=75;PV4=0.75,0.31,1.1e-06,1	GT:PL:GQ	0/1:102,0,255:99
CM3.6_SCAFFOLD00003_corregido	5548801	.	T	C	63	.	DP=34;VDB=1.734476e-01;RPB=1.819106e+00;AF1=0.5;AC1=1;DP4=6,10,10,7;MQ=39;FQ=66;PV4=0.3,0.43,1.8e-09,1	GT:PL:GQ	0/1:93,0,255:96
CM3.6_SCAFFOLD00003_corregido	5548806	.	T	C	60	.	DP=31;VDB=1.373061e-01;RPB=1.448839e+00;AF1=0.5;AC1=1;DP4=6,8,10,7;MQ=39;FQ=63;PV4=0.48,0.11,3.9e-13,0.23	GT:PL:GQ	0/1:90,0,253:93
CM3.6_SCAFFOLD00003_corregido	5549143	.	G	C	163	.	DP=37;VDB=2.474668e-01;RPB=-5.294651e-01;AF1=0.5;AC1=1;DP4=5,5,11,14;MQ=39;FQ=164;PV4=1,0.33,3.4e-07,0.49	GT:PL:GQ	0/1:193,0,195:99
CM3.6_SCAFFOLD00003_corregido	5549466	.	G	T	225	.	DP=33;VDB=2.533190e-02;RPB=-4.553238e-01;AF1=0.5;AC1=1;DP4=5,9,10,9;MQ=48;FQ=218;PV4=0.48,1,0.018,1	GT:PL:GQ	0/1:255,0,245:99
CM3.6_SCAFFOLD00003_corregido	5549484	.	CAAAA	CAAA	59.5	.	INDEL;IS=9,0.264706;DP=34;VDB=3.001652e-01;AF1=0.5;AC1=1;DP4=11,13,4,6;MQ=45;FQ=62.5;PV4=1,0.0037,1,0.13	GT:PL:GQ	0/1:97,0,193:99
CM3.6_SCAFFOLD00003_corregido	5549531	.	A	G	153	.	DP=41;VDB=1.664688e-01;RPB=-3.670159e-01;AF1=0.5;AC1=1;DP4=10,12,7,11;MQ=37;FQ=156;PV4=0.75,0.31,0.011,0.23	GT:PL:GQ	0/1:183,0,255:99
CM3.6_SCAFFOLD00003_corregido	5549857	.	T	G	76	.	DP=30;VDB=8.905516e-02;RPB=1.906829e+00;AF1=0.5;AC1=1;DP4=4,10,4,10;MQ=27;FQ=79;PV4=1,1,0.11,1	GT:PL:GQ	0/1:106,0,177:99
CM3.6_SCAFFOLD00003_corregido	5549869	.	G	T	4.13	.	DP=30;VDB=9.166490e-02;RPB=-1.176815e+00;AF1=0.4998;AC1=1;DP4=8,15,0,7;MQ=28;FQ=6.2;PV4=0.14,0.044,0.27,1	GT:PL:GQ	0/1:32,0,212:31
CM3.6_SCAFFOLD00003_corregido	5554878	.	ATTTTTTTT	ATTTTTTTTT	5.98	.	INDEL;IS=6,0.857143;DP=7;VDB=6.864139e-02;AF1=1;AC1=2;DP4=0,0,4,1;MQ=33;FQ=-49.5	GT:PL:GQ	1/1:45,15,0:16
CM3.6_SCAFFOLD00003_corregido	5578678	.	T	C	90	.	DP=40;VDB=1.683762e-01;RPB=-2.979236e+00;AF1=0.5;AC1=1;DP4=8,11,5,16;MQ=38;FQ=93;PV4=0.31,0.31,1e-09,0.18	GT:PL:GQ	0/1:120,0,255:99
CM3.6_SCAFFOLD00003_corregido	5581362	.	A	G	148	.	DP=35;VDB=1.533246e-01;RPB=-3.516768e+00;AF1=0.5;AC1=1;DP4=4,10,11,9;MQ=36;FQ=149;PV4=0.17,1,0.00014,1	GT:PL:GQ	0/1:178,0,181:99
CM3.6_SCAFFOLD00003_corregido	5581388	.	G	A	91	.	DP=40;VDB=7.986245e-03;RPB=-3.450985e-01;AF1=0.5;AC1=1;DP4=10,14,7,9;MQ=38;FQ=94;PV4=1,0.31,0.0003,1	GT:PL:GQ	0/1:121,0,255:99
CM3.6_SCAFFOLD00003_corregido	5581833	.	C	A	10.4	.	DP=26;VDB=6.778392e-02;RPB=8.486684e-01;AF1=0.5;AC1=1;DP4=6,6,11,3;MQ=40;FQ=13.2;PV4=0.22,1,8.5e-14,1	GT:PL:GQ	0/1:40,0,230:42
CM3.6_SCAFFOLD00003_corregido	5613499	.	TGAAGAAGAAGAAGAAGAAGAAGAAGAAGAAGAAGAAGAAGA	TGAAGAAGAAGAAGAAGAAGAAGAAGAAGAAGAAGAAGA	48.5	.	INDEL;IS=1,0.083333;DP=12;VDB=9.040111e-02;AF1=0.5;AC1=1;DP4=5,1,2,0;MQ=60;FQ=51.5;PV4=1,1,1,0.21	GT:PL:GQ	0/1:86,0,241:89
CM3.6_SCAFFOLD00003_corregido	5627150	.	CATATATATATATATATATATA	CATATATATATATATATATA	19.5	.	INDEL;IS=3,0.300000;DP=10;VDB=1.006009e-01;AF1=0.5;AC1=1;DP4=3,3,2,1;MQ=60;FQ=22.5;PV4=1,1,1,0.42	GT:PL:GQ	0/1:57,0,215:60
CM3.6_SCAFFOLD00003_corregido	5725614	.	G	C	46	.	DP=41;VDB=2.111264e-01;RPB=-7.593154e-01;AF1=1;AC1=2;DP4=3,9,11,18;MQ=11;FQ=-51;PV4=0.49,0.096,1,0.12	GT:PL:GQ	1/1:79,24,0:45
CM3.6_SCAFFOLD00003_corregido	5725654	.	T	C	13	.	DP=41;VDB=1.431908e-01;RPB=1.750757e+00;AF1=1;AC1=2;DP4=5,25,7,4;MQ=10;FQ=-37;PV4=0.0066,0.48,1,0.061	GT:PL:GQ	1/1:45,10,0:15
CM3.6_SCAFFOLD00003_corregido	5725959	.	A	G	89.5	.	DP=14;VDB=4.100131e-02;RPB=2.333452e+00;AF1=1;AC1=2;DP4=0,4,0,10;MQ=23;FQ=-39;PV4=1,1,1,1	GT:PL:GQ	1/1:122,12,0:21
CM3.6_SCAFFOLD00003_corregido	5726026	.	C	A	27	.	DP=11;VDB=4.784438e-02;RPB=2.651802e+00;AF1=1;AC1=2;DP4=0,6,0,5;MQ=16;FQ=-30;PV4=1,1,1,0.13	GT:PL:GQ	1/1:57,3,0:6
CM3.6_SCAFFOLD00003_corregido	5726033	.	A	G	28.5	.	DP=11;VDB=9.539213e-02;RPB=2.467613e+00;AF1=1;AC1=2;DP4=0,5,0,5;MQ=16;FQ=-31;PV4=1,1,1,0.1	GT:PL:GQ	1/1:59,4,0:7
CM3.6_SCAFFOLD00003_corregido	5727270	.	A	T	97	.	DP=20;VDB=3.326293e-02;RPB=1.139606e+00;AF1=0.5;AC1=1;DP4=11,0,9,0;MQ=32;FQ=90.5;PV4=1,1,1,1	GT:PL:GQ	0/1:127,0,118:99
CM3.6_SCAFFOLD00003_corregido	5727307	.	A	AAT	39.5	.	INDEL;IS=6,0.260870;DP=23;VDB=2.110732e-01;AF1=0.5;AC1=1;DP4=17,0,6,0;MQ=32;FQ=42.5;PV4=1,1,1,1	GT:PL:GQ	0/1:77,0,157:80
CM3.6_SCAFFOLD00003_corregido	5787425	.	ACC	AC	140	.	INDEL;IS=16,0.888889;DP=18;VDB=1.831090e-01;AF1=1;AC1=2;DP4=0,0,0,17;MQ=60;FQ=-85.5	GT:PL:GQ	1/1:181,51,0:99
CM3.6_SCAFFOLD00003_corregido	5817359	.	CTTTTTTTTT	CTTTTTTTTTT	29.5	.	INDEL;IS=8,0.888889;DP=9;VDB=1.271916e-01;AF1=1;AC1=2;DP4=0,0,3,6;MQ=60;FQ=-61.5	GT:PL:GQ	1/1:70,27,0:49
CM3.6_SCAFFOLD00003_corregido	5817642	.	ATTTTTTTTT	ATTTTTTTTTT	42.5	.	INDEL;IS=10,0.769231;DP=13;VDB=1.332121e-01;AF1=1;AC1=2;DP4=0,0,4,8;MQ=60;FQ=-70.5	GT:PL:GQ	1/1:83,36,0:68
CM3.6_SCAFFOLD00003_corregido	5817866	.	ACAAACCAAACCCAAACCAAACCAAAAACCAAACCAAAACCAAACCCA	ACA	84.7	.	INDEL;IS=5,0.454545;DP=11;VDB=1.803554e-02;AF1=1;AC1=2;DP4=0,0,3,2;MQ=29;FQ=-49.5	GT:PL:GQ	1/1:125,15,0:27
CM3.6_SCAFFOLD00003_corregido	5824842	.	A	T	44	.	DP=29;VDB=1.547527e-01;RPB=3.727497e-01;AF1=0.5;AC1=1;DP4=7,6,16,0;MQ=40;FQ=47;PV4=0.0036,0.22,2.3e-07,1	GT:PL:GQ	0/1:74,0,238:77
CM3.6_SCAFFOLD00003_corregido	5824892	.	T	A	59	.	DP=32;VDB=1.813991e-01;RPB=6.812213e-01;AF1=0.5;AC1=1;DP4=5,6,19,1;MQ=32;FQ=62;PV4=0.0036,1,2.7e-06,0.14	GT:PL:GQ	0/1:89,0,182:92
CM3.6_SCAFFOLD00003_corregido	5825431	.	T	C	16.1	.	DP=32;VDB=1.797537e-01;RPB=-3.776275e-02;AF1=0.5;AC1=1;DP4=0,15,2,15;MQ=31;FQ=19.1;PV4=0.49,1,2.9e-06,1	GT:PL:GQ	0/1:46,0,149:49
CM3.6_SCAFFOLD00003_corregido	5825436	.	T	A	9.52	.	DP=31;VDB=1.605892e-01;RPB=-6.605287e-01;AF1=0.5;AC1=1;DP4=0,13,2,16;MQ=31;FQ=12.3;PV4=0.5,1,4.4e-10,1	GT:PL:GQ	0/1:39,0,152:41
CM3.6_SCAFFOLD00003_corregido	5825530	.	T	C	72	.	DP=27;VDB=1.821884e-01;RPB=5.204800e-01;AF1=0.5;AC1=1;DP4=0,5,0,21;MQ=31;FQ=23;PV4=1,0.17,0.0031,0.36	GT:PL:GQ	0/1:102,0,50:53
CM3.6_SCAFFOLD00003_corregido	5825719	.	ATT	AT	13.7	.	INDEL;IS=6,0.146341;DP=41;VDB=1.042354e-04;AF1=0.5;AC1=1;DP4=0,18,0,6;MQ=22;FQ=16.6;PV4=1,0.33,1,0.027	GT:PL:GQ	0/1:51,0,79:54
CM3.6_SCAFFOLD00003_corregido	5825734	.	T	C	33	.	DP=27;VDB=2.836902e-02;RPB=1.436051e+00;AF1=0.5;AC1=1;DP4=1,5,0,5;MQ=22;FQ=27.4;PV4=1,0.29,1,0.17	GT:PL:GQ	0/1:63,0,55:57
CM3.6_SCAFFOLD00003_corregido	5826050	.	T	C	60	.	DP=13;VDB=2.238036e-02;RPB=2.450947e+00;AF1=0.5;AC1=1;DP4=3,0,10,0;MQ=33;FQ=36;PV4=1,0.3,0.00029,1	GT:PL:GQ	0/1:90,0,63:66
CM3.6_SCAFFOLD00003_corregido	5826094	.	C	T	25	.	DP=15;VDB=4.360329e-02;RPB=2.388252e+00;AF1=0.5;AC1=1;DP4=10,0,5,0;MQ=43;FQ=28;PV4=1,0.38,0.028,1	GT:PL:GQ	0/1:55,0,145:58
CM3.6_SCAFFOLD00003_corregido	5826364	.	A	C	14.2	.	DP=13;VDB=6.378791e-02;RPB=-8.486684e-01;AF1=0.5;AC1=1;DP4=8,1,0,4;MQ=35;FQ=17.1;PV4=0.007,0.44,0.22,1	GT:PL:GQ	0/1:44,0,145:47
CM3.6_SCAFFOLD00003_corregido	5826412	.	C	T	33	.	DP=13;VDB=9.488514e-02;RPB=-1.244273e+00;AF1=0.5;AC1=1;DP4=7,1,0,5;MQ=41;FQ=36;PV4=0.0047,0.22,0.037,1	GT:PL:GQ	0/1:63,0,153:66
CM3.6_SCAFFOLD00003_corregido	5826431	.	T	A	4.13	.	DP=14;VDB=3.576708e-02;RPB=7.784989e-01;AF1=0.4998;AC1=1;DP4=5,6,0,3;MQ=46;FQ=6.2;PV4=0.26,0.0039,0.12,1	GT:PL:GQ	0/1:32,0,200:31
CM3.6_SCAFFOLD00003_corregido	5826453	.	T	G	3.54	.	DP=16;VDB=7.930802e-02;RPB=-8.492078e-02;AF1=0.4998;AC1=1;DP4=4,4,1,3;MQ=49;FQ=5.47;PV4=0.58,0.012,3.4e-05,0.011	GT:PL:GQ	0/1:31,0,197:30
CM3.6_SCAFFOLD00003_corregido	5845870	.	TAAAAAAAAAAAa	TAAAAAAAAAAAAa,TAAAAAAAAAAAAAa	5.08	.	INDEL;IS=8,0.421053;DP=19;VDB=1.562183e-01;AF1=1;AC1=2;DP4=1,0,7,6;MQ=60;FQ=-62.5;PV4=1,1,1,0.19	GT:PL:GQ	1/1:44,28,0,41,22,39:28
CM3.6_SCAFFOLD00003_corregido	5847234	.	CAAAAAAAAAAAAAAAAAA	CAAAAAAAAAAAAAAAAAAAAAAA	129	.	INDEL;IS=1,0.083333;DP=12;VDB=5.644086e-02;AF1=1;AC1=2;DP4=0,0,3,5;MQ=60;FQ=-58.5	GT:PL:GQ	1/1:170,24,0:45
CM3.6_SCAFFOLD00003_corregido	5860155	.	A	G	68.2	.	DP=5;VDB=7.064840e-02;RPB=8.293682e-01;AF1=1;AC1=2;DP4=1,0,4,0;MQ=33;FQ=-35;PV4=1,0.29,1,0.34	GT:PL:GQ	1/1:100,8,0:14
CM3.6_SCAFFOLD00003_corregido	5860543	.	T	C	37.5	.	DP=9;VDB=5.094834e-02;RPB=9.286512e-01;AF1=1;AC1=2;DP4=4,1,1,3;MQ=20;FQ=-29;PV4=0.21,1,1,0.42	GT:PL:GQ	1/1:67,2,0:5
CM3.6_SCAFFOLD00003_corregido	5861415	.	A	T	10.4	.	DP=4;VDB=5.081611e-02;AF1=1;AC1=2;DP4=0,0,1,2;MQ=21;FQ=-36	GT:PL:GQ	1/1:42,9,0:13
CM3.6_SCAFFOLD00003_corregido	5875186	.	ATAAATAATGCAAT	A	14.4	.	INDEL;IS=2,1.000000;DP=2;VDB=6.720000e-02;AF1=1;AC1=2;DP4=0,0,0,2;MQ=29;FQ=-40.5	GT:PL:GQ	1/1:53,6,0:10
CM3.6_SCAFFOLD00003_corregido	5878050	.	C	T	34	.	DP=3;VDB=6.365454e-02;AF1=1;AC1=2;DP4=0,0,0,3;MQ=29;FQ=-36	GT:PL:GQ	1/1:66,9,0:16
CM3.6_SCAFFOLD00003_corregido	5878232	.	G	A	83.3	.	DP=6;VDB=9.519206e-02;AF1=1;AC1=2;DP4=0,0,1,4;MQ=39;FQ=-42	GT:PL:GQ	1/1:116,15,0:27
CM3.6_SCAFFOLD00003_corregido	5880853	.	TAAAA	TAAAAA	166	.	INDEL;IS=15,0.937500;DP=16;VDB=6.617020e-02;AF1=1;AC1=2;DP4=0,0,9,6;MQ=60;FQ=-79.5	GT:PL:GQ	1/1:207,45,0:87
CM3.6_SCAFFOLD00003_corregido	5892232	.	CTTTTTTTTTTTT	CTTTTTTTTTTTTTT,CTTTTTTTTTTTTTTT	43.5	.	INDEL;IS=4,0.307692;DP=13;VDB=1.229799e-01;AF1=1;AC1=2;DP4=0,0,2,6;MQ=60;FQ=-55.5	GT:PL:GQ	1/1:85,22,1,72,0,69:39
CM3.6_SCAFFOLD00003_corregido	5892543	.	TAAAAAAAAAA	TAAAAAAAAAAA	31.5	.	INDEL;IS=9,0.750000;DP=12;VDB=1.109311e-01;AF1=1;AC1=2;DP4=0,0,5,6;MQ=60;FQ=-67.5	GT:PL:GQ	1/1:72,33,0:59
CM3.6_SCAFFOLD00003_corregido	5905082	.	CAAAAAAA	CAAAAAAAA	61.5	.	INDEL;IS=9,0.750000;DP=12;VDB=1.415388e-01;AF1=1;AC1=2;DP4=0,0,5,6;MQ=60;FQ=-67.5	GT:PL:GQ	1/1:102,33,0:63
CM3.6_SCAFFOLD00003_corregido	5912611	.	ATTTTTTTTTTTTTTTT	ATTTTTTTTTTTTTTTTTTT,ATTTTTTTTTTTTTTTTT	8.61	.	INDEL;IS=3,0.300000;DP=10;VDB=8.828460e-02;AF1=1;AC1=2;DP4=0,0,0,6;MQ=60;FQ=-46.5	GT:PL:GQ	1/1:48,12,0,51,3,45:16
CM3.6_SCAFFOLD00003_corregido	5913835	.	GAAAAAAAAAAAAA	GAAAAAAAAAAAAAAAA	39	.	INDEL;IS=1,0.076923;DP=13;VDB=2.346140e-02;AF1=1;AC1=2;DP4=0,0,3,1;MQ=59;FQ=-46.5	GT:PL:GQ	1/1:79,12,0:21
CM3.6_SCAFFOLD00003_corregido	5924987	.	CTTTTTTTTTTT	CTTTTTTTTTTTTT	20.8	.	INDEL;IS=4,0.571429;DP=7;VDB=9.266921e-02;AF1=1;AC1=2;DP4=0,0,5,0;MQ=51;FQ=-49.5	GT:PL:GQ	1/1:61,15,0:26
CM3.6_SCAFFOLD00003_corregido	5943679	.	C	A	148	.	DP=12;VDB=1.229217e-01;RPB=-1.355544e+00;AF1=0.543;AC1=1;DP4=0,1,1,7;MQ=60;FQ=-19;PV4=1,1,1,1	GT:PL:GQ	0/1:178,0,8:11
CM3.6_SCAFFOLD00003_corregido	5965183	.	G	T	4.13	.	DP=14;VDB=5.120000e-02;RPB=6.390097e-01;AF1=0.4998;AC1=1;DP4=3,9,1,1;MQ=60;FQ=6.2;PV4=0.51,1,1,1	GT:PL:GQ	0/1:32,0,227:31
CM3.6_SCAFFOLD00003_corregido	6003085	.	ATT	AT	48.4	.	INDEL;IS=3,0.333333;DP=9;VDB=6.442004e-02;AF1=1;AC1=2;DP4=0,0,2,1;MQ=60;FQ=-43.5	GT:PL:GQ	1/1:88,9,0:16
CM3.6_SCAFFOLD00003_corregido	6012188	.	ATTT	AT	19.3	.	INDEL;IS=9,0.818182;DP=11;VDB=5.960000e-02;AF1=1;AC1=2;DP4=0,0,1,1;MQ=29;FQ=-40.5	GT:PL:GQ	1/1:58,6,0:10
CM3.6_SCAFFOLD00003_corregido	6027341	.	A	C	4.77	.	DP=14;VDB=5.600000e-02;RPB=-6.390097e-01;AF1=0.4999;AC1=1;DP4=6,6,2,0;MQ=60;FQ=6.99;PV4=0.47,1,1,1	GT:PL:GQ	0/1:33,0,255:33
CM3.6_SCAFFOLD00003_corregido	6028783	.	C	T	4.77	.	DP=40;VDB=1.359818e-01;RPB=-4.930066e-01;AF1=0.4999;AC1=1;DP4=12,6,5,16;MQ=14;FQ=6.99;PV4=0.011,0.19,0.035,0.19	GT:PL:GQ	0/1:33,0,88:33
CM3.6_SCAFFOLD00003_corregido	6029235	.	TC	TCC	63.5	.	INDEL;IS=14,0.736842;DP=19;VDB=1.685585e-01;AF1=1;AC1=2;DP4=0,0,2,14;MQ=16;FQ=-82.5	GT:PL:GQ	1/1:104,48,0:93
CM3.6_SCAFFOLD00003_corregido	6029345	.	T	A	50	.	DP=11;VDB=6.951726e-02;RPB=4.792292e-01;AF1=0.6672;AC1=1;DP4=0,6,0,5;MQ=22;FQ=-24;PV4=1,0.42,1,0.41	GT:PL:GQ	0/1:79,0,3:6
CM3.6_SCAFFOLD00003_corregido	6029374	.	T	C	9.76	.	DP=6;VDB=4.800000e-02;RPB=-1.291774e+00;AF1=0.5336;AC1=1;DP4=0,3,0,2;MQ=20;FQ=-18.1;PV4=1,0.14,1,1	GT:PL:GQ	0/1:39,0,9:13
CM3.6_SCAFFOLD00003_corregido	6029377	.	C	A	7.19	.	DP=7;VDB=4.800000e-02;RPB=-8.071455e-01;AF1=0.5335;AC1=1;DP4=0,4,0,2;MQ=18;FQ=-18.1;PV4=1,1,1,1	GT:PL:GQ	0/1:36,0,9:13
CM3.6_SCAFFOLD00003_corregido	6029529	.	C	T	24	.	DP=19;VDB=7.282434e-02;RPB=-1.064693e+00;AF1=0.5;AC1=1;DP4=6,8,5,0;MQ=22;FQ=27;PV4=0.045,1,1,1	GT:PL:GQ	0/1:54,0,107:57
CM3.6_SCAFFOLD00003_corregido	6029588	.	A	G	21	.	DP=19;VDB=7.033119e-02;RPB=-1.140958e+00;AF1=0.5;AC1=1;DP4=9,3,7,0;MQ=22;FQ=24;PV4=0.26,1,1,1	GT:PL:GQ	0/1:51,0,95:54
CM3.6_SCAFFOLD00003_corregido	6029647	.	T	C	24	.	DP=16;VDB=9.266921e-02;RPB=2.265778e+00;AF1=0.5;AC1=1;DP4=9,1,5,0;MQ=24;FQ=27;PV4=1,1,1,0.36	GT:PL:GQ	0/1:54,0,74:57
CM3.6_SCAFFOLD00003_corregido	6029650	.	G	C	24	.	DP=15;VDB=9.175223e-02;RPB=2.143304e+00;AF1=0.5;AC1=1;DP4=9,1,5,0;MQ=24;FQ=27;PV4=1,0.087,1,0.21	GT:PL:GQ	0/1:54,0,82:57
CM3.6_SCAFFOLD00003_corregido	6029957	.	C	T	4.13	.	DP=32;VDB=2.055733e-02;RPB=1.505098e+00;AF1=0.4998;AC1=1;DP4=16,11,0,5;MQ=30;FQ=6.2;PV4=0.043,1,1,0.16	GT:PL:GQ	0/1:32,0,251:31
CM3.6_SCAFFOLD00003_corregido	6034103	.	CAAAAAAAAA	CAAAAAAAAAAAA	74.7	.	INDEL;IS=3,0.500000;DP=6;VDB=9.444087e-02;AF1=1;AC1=2;DP4=0,0,0,5;MQ=60;FQ=-49.5	GT:PL:GQ	1/1:115,15,0:27
CM3.6_SCAFFOLD00003_corregido	6034369	.	ATTTTTTTTTT	ATTTTTTTTTTTT,ATTTTTTTTTTT	58.5	.	INDEL;IS=11,0.785714;DP=14;VDB=9.866041e-02;AF1=1;AC1=2;DP4=0,0,9,2;MQ=60;FQ=-64.5	GT:PL:GQ	1/1:99,30,0,100,21,97:57
CM3.6_SCAFFOLD00003_corregido	6037333	.	CTTTTTTTTTTTTt	CTTTTTTTTTTTTTt	7.4	.	INDEL;IS=5,0.277778;DP=18;VDB=1.247444e-01;AF1=1;AC1=2;DP4=0,2,4,8;MQ=60;FQ=-55.5;PV4=1,1,1,0.42	GT:PL:GQ	1/1:47,21,0:24
CM3.6_SCAFFOLD00003_corregido	6039044	.	CAAAAAAAA	CAAAAAAAAA	32.5	.	INDEL;IS=10,0.909091;DP=11;VDB=1.426143e-01;AF1=1;AC1=2;DP4=0,1,4,6;MQ=60;FQ=-54.5;PV4=1,1,1,1	GT:PL:GQ	1/1:73,20,0:37
CM3.6_SCAFFOLD00003_corregido	6045050	.	ATCTCTCTCTCTCTCTCTCTCTCTCTCTCTCTCTCTCT	ATCTCTCTCTCTCTCTCTCTCTCTCTCTCTCTCTCT	35.5	.	INDEL;IS=1,0.066667;DP=15;VDB=3.505960e-02;AF1=0.5;AC1=1;DP4=6,0,2,0;MQ=60;FQ=38.5;PV4=1,1,1,1	GT:PL:GQ	0/1:73,0,175:76
CM3.6_SCAFFOLD00003_corregido	6052716	.	CAAAAAAAAAAAAAAA	CAAAAAAAAAAAAAAAAAAAA	141	.	INDEL;IS=1,0.083333;DP=12;VDB=3.505960e-02;AF1=1;AC1=2;DP4=0,0,3,5;MQ=57;FQ=-58.5	GT:PL:GQ	1/1:182,24,0:45
CM3.6_SCAFFOLD00003_corregido	6068258	.	G	C	3.54	.	DP=10;VDB=2.240000e-02;RPB=-1.436141e+00;AF1=0.4998;AC1=1;DP4=0,8,2,0;MQ=58;FQ=5.47;PV4=0.022,1,0.018,0.13	GT:PL:GQ	0/1:31,0,141:30
CM3.6_SCAFFOLD00003_corregido	6068267	.	T	C	6.2	.	DP=10;VDB=2.240000e-02;RPB=-1.436141e+00;AF1=0.4999;AC1=1;DP4=0,8,2,0;MQ=58;FQ=8.65;PV4=0.022,1,0.018,0.35	GT:PL:GQ	0/1:35,0,144:36
CM3.6_SCAFFOLD00003_corregido	6068293	.	T	C	12.3	.	DP=7;VDB=6.400000e-02;RPB=-3.960091e-01;AF1=0.5;AC1=1;DP4=0,5,2,0;MQ=57;FQ=15.1;PV4=0.048,0.067,0.059,1	GT:PL:GQ	0/1:42,0,120:44
CM3.6_SCAFFOLD00003_corregido	6079052	.	C	G	25.5	.	DP=18;VDB=1.428015e-01;RPB=-1.641802e+00;AF1=0.8294;AC1=1;DP4=4,0,12,1;MQ=17;FQ=-26;PV4=1,1,1,1	GT:PL:GQ	0/1:54,0,1:4
CM3.6_SCAFFOLD00003_corregido	6079073	.	G	A	27	.	DP=19;VDB=1.388161e-01;RPB=-8.573214e-01;AF1=0.5;AC1=1;DP4=9,0,9,1;MQ=21;FQ=27.5;PV4=1,0.064,0.38,1	GT:PL:GQ	0/1:57,0,58:57
CM3.6_SCAFFOLD00003_corregido	6079170	.	G	T	48	.	DP=13;VDB=8.250596e-02;RPB=9.716262e-01;AF1=0.5;AC1=1;DP4=6,0,3,4;MQ=35;FQ=51;PV4=0.07,0.21,0.0012,1	GT:PL:GQ	0/1:78,0,116:81
CM3.6_SCAFFOLD00003_corregido	6079262	.	T	A	24	.	DP=21;VDB=1.383642e-01;RPB=1.883273e+00;AF1=0.5;AC1=1;DP4=7,2,0,12;MQ=22;FQ=27;PV4=0.00031,1,0.0061,1	GT:PL:GQ	0/1:54,0,110:57
CM3.6_SCAFFOLD00003_corregido	6079425	.	A	T	14.7	.	DP=4;VDB=7.549815e-02;AF1=1;AC1=2;DP4=0,0,2,2;MQ=30;FQ=-39	GT:PL:GQ	1/1:47,12,0:19
CM3.6_SCAFFOLD00003_corregido	6079426	.	A	T	14.7	.	DP=5;VDB=7.269818e-02;AF1=1;AC1=2;DP4=0,0,2,2;MQ=30;FQ=-39	GT:PL:GQ	1/1:47,12,0:19
CM3.6_SCAFFOLD00003_corregido	6079439	.	G	T	41.1	.	DP=6;VDB=1.025016e-01;AF1=1;AC1=2;DP4=0,0,2,4;MQ=34;FQ=-45	GT:PL:GQ	1/1:74,18,0:33
CM3.6_SCAFFOLD00003_corregido	6079440	.	G	A	46.1	.	DP=6;VDB=1.045599e-01;AF1=1;AC1=2;DP4=0,0,2,4;MQ=34;FQ=-45	GT:PL:GQ	1/1:79,18,0:33
CM3.6_SCAFFOLD00003_corregido	6079500	.	A	C	90	.	DP=10;VDB=1.383636e-01;AF1=1;AC1=2;DP4=0,0,2,8;MQ=29;FQ=-57	GT:PL:GQ	1/1:123,30,0:57
CM3.6_SCAFFOLD00003_corregido	6089512	.	GTTTTTTTTTTTTTTTTT	GTTTTTTTTTTTTT	11.9	.	INDEL;IS=3,0.500000;DP=6;VDB=4.153459e-02;AF1=1;AC1=2;DP4=1,0,4,0;MQ=37;FQ=-39.5;PV4=1,1,1,0.34	GT:PL:GQ	1/1:50,5,0:8
CM3.6_SCAFFOLD00003_corregido	6089540	.	T	A	18.1	.	DP=6;VDB=5.600000e-02;RPB=1.427508e+00;AF1=0.5;AC1=1;DP4=4,0,2,0;MQ=37;FQ=21;PV4=1,0.41,1,1	GT:PL:GQ	0/1:48,0,97:51
CM3.6_SCAFFOLD00003_corregido	6090220	.	A	G	65	.	DP=34;VDB=1.718559e-01;RPB=-1.638906e+00;AF1=0.5;AC1=1;DP4=7,11,9,7;MQ=32;FQ=68;PV4=0.49,1,0.00018,1	GT:PL:GQ	0/1:95,0,244:98
CM3.6_SCAFFOLD00003_corregido	6090523	.	C	T	84	.	DP=29;VDB=1.007019e-01;RPB=-8.937672e-01;AF1=0.5;AC1=1;DP4=9,8,8,3;MQ=36;FQ=87;PV4=0.43,0.22,0.05,0.41	GT:PL:GQ	0/1:114,0,230:99
CM3.6_SCAFFOLD00003_corregido	6090568	.	AgG	AG	174	.	INDEL;IS=12,0.413793;DP=29;VDB=2.747474e-01;AF1=0.5;AC1=1;DP4=5,10,8,6;MQ=43;FQ=177;PV4=0.27,1.8e-17,1,0.27	GT:PL:GQ	0/1:212,0,234:99
CM3.6_SCAFFOLD00003_corregido	6090958	.	C	T	3.54	.	DP=22;VDB=7.269818e-02;RPB=1.319448e+00;AF1=0.4998;AC1=1;DP4=9,9,0,4;MQ=51;FQ=5.47;PV4=0.11,1,8.5e-05,1	GT:PL:GQ	0/1:31,0,255:30
CM3.6_SCAFFOLD00003_corregido	6090982	.	C	G	18.1	.	DP=22;VDB=6.212732e-02;RPB=2.350382e+00;AF1=0.5;AC1=1;DP4=11,6,0,5;MQ=52;FQ=21;PV4=0.035,1,1.1e-06,0.17	GT:PL:GQ	0/1:48,0,255:51
CM3.6_SCAFFOLD00003_corregido	6097788	.	ATTTTT	ATTTTTT	70.5	.	INDEL;IS=7,1.000000;DP=7;VDB=8.486477e-02;AF1=1;AC1=2;DP4=0,0,3,4;MQ=60;FQ=-55.5	GT:PL:GQ	1/1:111,21,0:39
CM3.6_SCAFFOLD00003_corregido	6100328	.	C	T	4.13	.	DP=16;VDB=4.340713e-02;RPB=-2.525908e+00;AF1=0.4998;AC1=1;DP4=2,10,3,0;MQ=36;FQ=6.2;PV4=0.022,1,0.41,1	GT:PL:GQ	0/1:32,0,150:31
CM3.6_SCAFFOLD00003_corregido	6100340	.	A	G	16.1	.	DP=10;VDB=4.644186e-02;RPB=-2.186229e+00;AF1=0.5;AC1=1;DP4=1,6,3,0;MQ=34;FQ=19.1;PV4=0.033,1,0.48,1	GT:PL:GQ	0/1:46,0,99:49
CM3.6_SCAFFOLD00003_corregido	6100341	.	C	T	16.1	.	DP=10;VDB=5.085621e-02;RPB=-2.186229e+00;AF1=0.5;AC1=1;DP4=1,6,3,0;MQ=34;FQ=19.1;PV4=0.033,0.08,0.48,1	GT:PL:GQ	0/1:46,0,99:49
CM3.6_SCAFFOLD00003_corregido	6100353	.	T	A	69	.	DP=12;VDB=3.786632e-02;RPB=-1.833083e+00;AF1=0.5;AC1=1;DP4=1,5,6,0;MQ=37;FQ=65;PV4=0.015,1,1,1	GT:PL:GQ	0/1:99,0,93:95
CM3.6_SCAFFOLD00003_corregido	6100360	.	A	T	78	.	DP=11;VDB=1.148150e-01;RPB=-2.535371e+00;AF1=0.5;AC1=1;DP4=0,4,7,0;MQ=35;FQ=16.1;PV4=0.003,1,1,1	GT:PL:GQ	0/1:108,0,43:46
CM3.6_SCAFFOLD00003_corregido	6100415	.	C	G	6.2	.	DP=7;VDB=1.120000e-02;RPB=-1.534291e+00;AF1=0.4999;AC1=1;DP4=5,0,1,1;MQ=44;FQ=8.65;PV4=0.29,0.24,0.1,0.39	GT:PL:GQ	0/1:35,0,105:36
CM3.6_SCAFFOLD00003_corregido	6100455	.	T	C	26	.	DP=13;VDB=6.846959e-02;RPB=-6.943651e-01;AF1=0.5;AC1=1;DP4=9,0,0,4;MQ=48;FQ=29;PV4=0.0014,0.02,0.0028,1	GT:PL:GQ	0/1:56,0,150:59
CM3.6_SCAFFOLD00003_corregido	6100479	.	T	C	57	.	DP=17;VDB=1.134588e-01;RPB=-4.391550e-01;AF1=0.5;AC1=1;DP4=9,1,0,7;MQ=46;FQ=60;PV4=0.00041,0.39,0.00071,1	GT:PL:GQ	0/1:87,0,162:90
CM3.6_SCAFFOLD00003_corregido	6100484	.	G	A	60	.	DP=19;VDB=1.130804e-01;RPB=-2.890030e-01;AF1=0.5;AC1=1;DP4=10,1,0,8;MQ=46;FQ=63;PV4=0.00012,0.069,0.00013,1	GT:PL:GQ	0/1:90,0,165:93
CM3.6_SCAFFOLD00003_corregido	6100486	.	G	A	53	.	DP=18;VDB=9.589832e-02;RPB=8.151001e-01;AF1=0.5;AC1=1;DP4=9,2,0,7;MQ=47;FQ=56;PV4=0.0023,2.2e-05,0.00085,1	GT:PL:GQ	0/1:83,0,183:86
CM3.6_SCAFFOLD00003_corregido	6100521	.	T	C	50	.	DP=20;VDB=7.769190e-02;RPB=1.822586e+00;AF1=0.5;AC1=1;DP4=11,2,0,7;MQ=48;FQ=53;PV4=0.00046,1,0.00024,1	GT:PL:GQ	0/1:80,0,198:83
CM3.6_SCAFFOLD00003_corregido	6100533	.	G	A	45	.	DP=17;VDB=3.564564e-02;RPB=2.663350e+00;AF1=0.5;AC1=1;DP4=9,2,0,6;MQ=47;FQ=48;PV4=0.0023,1,0.0017,1	GT:PL:GQ	0/1:75,0,171:78
CM3.6_SCAFFOLD00003_corregido	6100535	.	G	A	48	.	DP=18;VDB=1.118393e-01;RPB=2.445300e+00;AF1=0.5;AC1=1;DP4=10,1,0,7;MQ=48;FQ=51;PV4=0.00025,0.42,4.5e-06,1	GT:PL:GQ	0/1:78,0,173:81
CM3.6_SCAFFOLD00003_corregido	6100536	.	C	T	43	.	DP=18;VDB=2.218905e-02;RPB=2.762928e+00;AF1=0.5;AC1=1;DP4=10,2,0,6;MQ=48;FQ=46;PV4=0.0015,1,0.00097,1	GT:PL:GQ	0/1:73,0,191:76
CM3.6_SCAFFOLD00003_corregido	6101576	.	GAAAAAAAAAAAA	GAAAAAAAAAAAAAAA,GAAAAAAAAAAAAAAAA,GAAAAAAAAAAAAAA	31	.	INDEL;IS=6,0.400000;DP=15;VDB=2.754748e-02;AF1=1;AC1=2;DP4=0,0,3,5;MQ=60;FQ=-46.5	GT:PL:GQ	1/1:112,53,41,71,0,65,100,29,52,94:21
CM3.6_SCAFFOLD00003_corregido	6119133	.	T	C	222	.	DP=20;VDB=1.027795e-01;RPB=-2.774079e+00;AF1=1;AC1=2;DP4=2,2,4,9;MQ=46;FQ=-44;PV4=0.58,1,1,1	GT:PL:GQ	1/1:255,17,0:31
CM3.6_SCAFFOLD00003_corregido	6119182	.	G	A	5.46	.	DP=18;VDB=3.120048e-02;RPB=-2.763854e+00;AF1=0.4999;AC1=1;DP4=3,8,0,6;MQ=47;FQ=7.8;PV4=0.51,0.002,1.9e-06,0.0089	GT:PL:GQ	0/1:34,0,222:34
CM3.6_SCAFFOLD00003_corregido	6125703	.	G	T	21	.	DP=15;VDB=7.460385e-02;RPB=1.109745e+00;AF1=0.5;AC1=1;DP4=5,6,0,4;MQ=54;FQ=24;PV4=0.23,1,0,1	GT:PL:GQ	0/1:51,0,253:54
CM3.6_SCAFFOLD00003_corregido	6128383	.	G	C	52	.	DP=26;VDB=1.135226e-01;RPB=1.944444e-01;AF1=0.5;AC1=1;DP4=11,7,8,0;MQ=39;FQ=55;PV4=0.062,1,0.068,1	GT:PL:GQ	0/1:82,0,255:85
CM3.6_SCAFFOLD00003_corregido	6130985	.	A	G	29	.	DP=35;VDB=3.138312e-02;RPB=-2.258813e+00;AF1=0.5;AC1=1;DP4=14,13,8,0;MQ=27;FQ=32;PV4=0.015,0.35,1,0.31	GT:PL:GQ	0/1:59,0,207:62
CM3.6_SCAFFOLD00003_corregido	6130993	.	G	A	45	.	DP=32;VDB=5.780400e-02;RPB=-1.240303e+00;AF1=0.5;AC1=1;DP4=12,12,8,0;MQ=27;FQ=48;PV4=0.014,1,1,0.36	GT:PL:GQ	0/1:75,0,203:78
CM3.6_SCAFFOLD00003_corregido	6131139	.	G	A	52	.	DP=41;VDB=1.143921e-01;RPB=-1.232376e+00;AF1=0.5;AC1=1;DP4=24,3,12,0;MQ=36;FQ=55;PV4=0.54,1,0.066,1	GT:PL:GQ	0/1:82,0,205:85
CM3.6_SCAFFOLD00003_corregido	6131688	.	tGAAAAAGAATAGAGCAACTTAAAAAGAAAAAGAATAGAGCAACTTAAAAAGAAAAA	tGAAAAAGAATAGAGCAACTTAAAAAGAAAAA	147	.	INDEL;IS=9,0.321429;DP=28;VDB=2.857187e-02;AF1=1;AC1=2;DP4=1,0,2,8;MQ=33;FQ=-38.5;PV4=0.27,1,1,1	GT:PL:GQ	1/1:185,4,0:7
CM3.6_SCAFFOLD00003_corregido	6131928	.	A	G	52	.	DP=31;VDB=1.201506e-01;RPB=-1.488248e+00;AF1=0.5;AC1=1;DP4=4,17,2,6;MQ=53;FQ=55;PV4=1,0.19,6e-10,0.27	GT:PL:GQ	0/1:82,0,255:85
CM3.6_SCAFFOLD00003_corregido	6132260	.	G	A	12.3	.	DP=13;VDB=6.510298e-02;RPB=2.535463e-01;AF1=0.5;AC1=1;DP4=4,6,0,3;MQ=47;FQ=15.1;PV4=0.5,1,0.31,1	GT:PL:GQ	0/1:42,0,192:44
CM3.6_SCAFFOLD00003_corregido	6132278	.	GAAAAAAAA	GAAAAAAAAA	5.23	.	INDEL;IS=9,0.600000;DP=15;VDB=6.517917e-02;AF1=0.5263;AC1=1;DP4=0,5,6,3;MQ=55;FQ=-24.5;PV4=0.031,1,1,1	GT:PL:GQ	0/1:41,0,10:15
CM3.6_SCAFFOLD00003_corregido	6140630	.	C	T	21	.	DP=15;VDB=1.290543e-02;RPB=-1.893095e+00;AF1=0.5;AC1=1;DP4=3,8,4,0;MQ=52;FQ=24;PV4=0.026,1,1e-06,1	GT:PL:GQ	0/1:51,0,235:54
CM3.6_SCAFFOLD00003_corregido	6140633	.	G	A	21	.	DP=15;VDB=1.290543e-02;RPB=-1.893095e+00;AF1=0.5;AC1=1;DP4=3,8,4,0;MQ=52;FQ=24;PV4=0.026,1,1e-06,1	GT:PL:GQ	0/1:51,0,229:54
CM3.6_SCAFFOLD00003_corregido	6140636	.	A	C	26	.	DP=13;VDB=1.496627e-02;RPB=-1.620185e+00;AF1=0.5;AC1=1;DP4=2,7,4,0;MQ=52;FQ=29;PV4=0.021,1,4.2e-14,1	GT:PL:GQ	0/1:56,0,202:59
CM3.6_SCAFFOLD00003_corregido	6140664	.	G	A	43	.	DP=24;VDB=1.137931e-01;RPB=3.006689e-01;AF1=0.5;AC1=1;DP4=2,14,7,0;MQ=49;FQ=46;PV4=0.00015,1,1.7e-05,1	GT:PL:GQ	0/1:73,0,221:76
CM3.6_SCAFFOLD00003_corregido	6140665	.	T	A	125	.	DP=23;VDB=1.399651e-01;RPB=-1.692508e+00;AF1=0.5;AC1=1;DP4=1,10,8,4;MQ=48;FQ=128;PV4=0.0094,0.11,5.5e-11,0.048	GT:PL:GQ	0/1:155,0,186:99
CM3.6_SCAFFOLD00003_corregido	6140678	.	T	G	167	.	DP=27;VDB=1.620436e-01;RPB=-1.732223e+00;AF1=0.5;AC1=1;DP4=1,11,8,7;MQ=46;FQ=159;PV4=0.019,0.34,1.4e-13,1	GT:PL:GQ	0/1:197,0,186:99
CM3.6_SCAFFOLD00003_corregido	6140710	.	A	C	188	.	DP=36;VDB=5.854765e-02;RPB=-1.745541e+00;AF1=0.5;AC1=1;DP4=1,12,15,8;MQ=42;FQ=150;PV4=0.0013,0.39,1.5e-10,0.32	GT:PL:GQ	0/1:218,0,177:99
CM3.6_SCAFFOLD00003_corregido	6140712	.	C	T	180	.	DP=36;VDB=6.248027e-02;RPB=-6.207967e-01;AF1=0.5;AC1=1;DP4=3,13,13,7;MQ=42;FQ=183;PV4=0.0079,0.14,7.4e-07,1	GT:PL:GQ	0/1:210,0,227:99
CM3.6_SCAFFOLD00003_corregido	6140724	.	G	A	24	.	DP=35;VDB=1.187126e-02;RPB=3.450991e-01;AF1=0.5;AC1=1;DP4=15,11,0,8;MQ=42;FQ=27;PV4=0.0045,0.083,0.36,1	GT:PL:GQ	0/1:54,0,255:57
CM3.6_SCAFFOLD00003_corregido	6140758	.	G	A	3.54	.	DP=32;VDB=5.328988e-02;RPB=-2.127897e+00;AF1=0.4998;AC1=1;DP4=11,16,4,1;MQ=40;FQ=5.47;PV4=0.16,0.35,0.13,1	GT:PL:GQ	0/1:31,0,255:30
CM3.6_SCAFFOLD00003_corregido	6140766	.	A	G	4.77	.	DP=31;VDB=6.864139e-02;RPB=-1.906656e+00;AF1=0.4999;AC1=1;DP4=10,16,4,1;MQ=39;FQ=6.99;PV4=0.15,1,0.15,1	GT:PL:GQ	0/1:33,0,255:33
CM3.6_SCAFFOLD00003_corregido	6145711	.	C	A	65.5	.	DP=4;VDB=7.064840e-02;AF1=1;AC1=2;DP4=0,0,0,4;MQ=39;FQ=-39	GT:PL:GQ	1/1:98,12,0:21
CM3.6_SCAFFOLD00003_corregido	6145718	.	G	A	65.5	.	DP=4;VDB=6.957416e-02;AF1=1;AC1=2;DP4=0,0,0,4;MQ=39;FQ=-39	GT:PL:GQ	1/1:98,12,0:21
CM3.6_SCAFFOLD00003_corregido	6145725	.	G	A	40	.	DP=3;VDB=6.570053e-02;AF1=1;AC1=2;DP4=0,0,0,3;MQ=29;FQ=-36	GT:PL:GQ	1/1:72,9,0:16
CM3.6_SCAFFOLD00003_corregido	6148938	.	CAAAAAAAAAAAAAAAAAAA	CAAAAAAAAAAAAAAAAAAAAAA	38.6	.	INDEL;IS=1,0.047619;DP=21;VDB=1.031451e-01;AF1=1;AC1=2;DP4=0,0,2,4;MQ=59;FQ=-52.5	GT:PL:GQ	1/1:79,18,0:33
CM3.6_SCAFFOLD00003_corregido	6153567	.	GAAAAA	GAAAAAA	3.78	.	INDEL;IS=2,0.666667;DP=3;VDB=3.426357e-02;AF1=1;AC1=2;DP4=0,0,2,1;MQ=49;FQ=-43.5	GT:PL:GQ	1/1:41,9,0:7
CM3.6_SCAFFOLD00003_corregido	6155788	.	G	T	9.52	.	DP=9;VDB=6.080000e-02;RPB=1.219070e+00;AF1=0.5;AC1=1;DP4=3,4,0,2;MQ=60;FQ=12.3;PV4=0.5,0.43,1,1	GT:PL:GQ	0/1:39,0,176:41
CM3.6_SCAFFOLD00003_corregido	6159326	.	C	A	43.5	.	DP=4;VDB=5.358195e-02;AF1=1;AC1=2;DP4=0,0,0,4;MQ=26;FQ=-39	GT:PL:GQ	1/1:76,12,0:21
CM3.6_SCAFFOLD00003_corregido	6163782	.	A	C	78.1	.	DP=6;VDB=8.081224e-02;AF1=1;AC1=2;DP4=0,0,6,0;MQ=29;FQ=-45	GT:PL:GQ	1/1:111,18,0:33
CM3.6_SCAFFOLD00003_corregido	6181530	.	CAAAAAAAAAAAAAAaa	CAAAAAAAAAAAAAAAAaa	5.21	.	INDEL;IS=1,0.055556;DP=18;VDB=1.091095e-01;AF1=1;AC1=2;DP4=1,0,1,5;MQ=60;FQ=-42.5;PV4=0.29,1,1,0.019	GT:PL:GQ	1/1:43,8,0:8
CM3.6_SCAFFOLD00003_corregido	6182195	.	CTTTTTTTT	CTTTTTTTTT	35.5	.	INDEL;IS=8,0.888889;DP=9;VDB=1.004434e-01;AF1=1;AC1=2;DP4=0,0,3,6;MQ=57;FQ=-61.5	GT:PL:GQ	1/1:76,27,0:50

## Sheet: Piel de Sapo
Table S1. SNP and small indel distribution on the MELO3C004258-MELO3C004324 region [Refined Scaffold00003: 5,478,926-6,186,068; CM3.5 Scaffold00003:5,478,521-6,236,414]. Reference variety: DHL92. POS: Coordinates in the refined scaffold00003.
b) 'Piel de Sapo' variety
	POS		REF	ALT	QUAL		INFO
CM3.6_SCAFFOLD00003_corregido	5479152	.	C	T	80	.	DP=18;VDB=8.314073e-02;RPB=-5.914369e-01;AF1=0.5;AC1=1;DP4=7,6,2,3;MQ=57;FQ=83;PV4=1,1,0.24,1	GT:PL:GQ	0/1:110,0,255:99
CM3.6_SCAFFOLD00003_corregido	5479209	.	T	A	38	.	DP=14;VDB=6.662997e-02;RPB=-6.227992e-01;AF1=0.5;AC1=1;DP4=9,2,2,1;MQ=57;FQ=41;PV4=1,1,1,0.42	GT:PL:GQ	0/1:68,0,207:71
CM3.6_SCAFFOLD00003_corregido	5479269	.	T	C	24	.	DP=23;VDB=8.318789e-02;RPB=8.516625e-01;AF1=0.5;AC1=1;DP4=9,10,4,0;MQ=60;FQ=27;PV4=0.1,1,1,1	GT:PL:GQ	0/1:54,0,255:57
CM3.6_SCAFFOLD00003_corregido	5479551	.	G	C	16.1	.	DP=19;VDB=6.510298e-02;RPB=-5.590170e-02;AF1=0.5;AC1=1;DP4=8,8,0,3;MQ=59;FQ=19.1;PV4=0.23,1,1,1	GT:PL:GQ	0/1:46,0,255:49
CM3.6_SCAFFOLD00003_corregido	5479676	.	T	C	6.98	.	DP=14;VDB=5.440000e-02;RPB=-6.390097e-01;AF1=0.4999;AC1=1;DP4=6,6,1,1;MQ=60;FQ=9.53;PV4=1,1,1,1	GT:PL:GQ	0/1:36,0,255:37
CM3.6_SCAFFOLD00003_corregido	5481071	.	G	T	3.54	.	DP=14;VDB=7.360000e-02;RPB=9.128709e-02;AF1=0.4998;AC1=1;DP4=1,11,1,1;MQ=60;FQ=5.47;PV4=0.27,1,1,1	GT:PL:GQ	0/1:31,0,194:30
CM3.6_SCAFFOLD00003_corregido	5481125	.	C	G	9.52	.	DP=20;VDB=4.187638e-02;RPB=3.913119e-01;AF1=0.5;AC1=1;DP4=1,15,1,2;MQ=60;FQ=12.3;PV4=0.3,0.026,1,1	GT:PL:GQ	0/1:39,0,208:41
CM3.6_SCAFFOLD00003_corregido	5481839	.	T	A	50	.	DP=19;VDB=1.048556e-01;RPB=-7.024394e-01;AF1=0.5;AC1=1;DP4=4,8,6,0;MQ=54;FQ=53;PV4=0.013,0.48,0.00063,1	GT:PL:GQ	0/1:80,0,249:83
CM3.6_SCAFFOLD00003_corregido	5481923	.	A	G	27	.	DP=19;VDB=6.193461e-02;RPB=1.435021e+00;AF1=0.5;AC1=1;DP4=8,6,5,0;MQ=54;FQ=30;PV4=0.13,1,2.3e-08,1	GT:PL:GQ	0/1:57,0,255:60
CM3.6_SCAFFOLD00003_corregido	5482008	.	G	A	28	.	DP=23;VDB=1.051835e-01;RPB=-1.575315e+00;AF1=0.5;AC1=1;DP4=12,5,6,0;MQ=54;FQ=31;PV4=0.27,0.25,1e-24,1	GT:PL:GQ	0/1:58,0,255:61
CM3.6_SCAFFOLD00003_corregido	5482183	.	T	C	176	.	DP=26;VDB=1.452356e-01;RPB=6.255175e-01;AF1=0.5;AC1=1;DP4=9,4,6,6;MQ=54;FQ=179;PV4=0.43,1,0.0014,1	GT:PL:GQ	0/1:206,0,240:99
CM3.6_SCAFFOLD00003_corregido	5482185	.	A	G	172	.	DP=26;VDB=1.537527e-01;RPB=7.343032e-01;AF1=0.5;AC1=1;DP4=9,4,6,6;MQ=54;FQ=175;PV4=0.43,0.42,0.0014,1	GT:PL:GQ	0/1:202,0,243:99
CM3.6_SCAFFOLD00003_corregido	5482202	.	T	C	168	.	DP=28;VDB=4.980485e-02;RPB=1.097888e+00;AF1=0.5;AC1=1;DP4=12,3,6,6;MQ=53;FQ=171;PV4=0.13,1,6.1e-05,1	GT:PL:GQ	0/1:198,0,235:99
CM3.6_SCAFFOLD00003_corregido	5482231	.	C	A	149	.	DP=26;VDB=2.018954e-02;RPB=-7.457995e-01;AF1=0.5;AC1=1;DP4=10,4,7,5;MQ=50;FQ=152;PV4=0.68,1,5.9e-09,1	GT:PL:GQ	0/1:179,0,245:99
CM3.6_SCAFFOLD00003_corregido	5482239	.	G	T	117	.	DP=27;VDB=5.667444e-02;RPB=-2.259434e-01;AF1=0.5;AC1=1;DP4=10,7,7,3;MQ=50;FQ=120;PV4=0.69,1,4.4e-05,1	GT:PL:GQ	0/1:147,0,255:99
CM3.6_SCAFFOLD00003_corregido	5482258	.	G	A	115	.	DP=23;VDB=6.339525e-02;RPB=9.612692e-01;AF1=0.5;AC1=1;DP4=8,5,6,4;MQ=49;FQ=118;PV4=1,1,9.2e-11,0.37	GT:PL:GQ	0/1:145,0,245:99
CM3.6_SCAFFOLD00003_corregido	5482286	.	G	A	53	.	DP=21;VDB=5.971716e-02;RPB=1.426372e+00;AF1=0.5;AC1=1;DP4=7,6,6,1;MQ=51;FQ=56;PV4=0.33,1,4.1e-15,1	GT:PL:GQ	0/1:83,0,255:86
CM3.6_SCAFFOLD00003_corregido	5482288	.	A	C	55	.	DP=19;VDB=5.182308e-02;RPB=1.732566e+00;AF1=0.5;AC1=1;DP4=6,6,6,1;MQ=51;FQ=58;PV4=0.17,1,3e-14,1	GT:PL:GQ	0/1:85,0,238:88
CM3.6_SCAFFOLD00003_corregido	5482303	.	G	A	111	.	DP=23;VDB=1.130985e-01;RPB=-3.100868e-02;AF1=0.5;AC1=1;DP4=6,7,6,4;MQ=49;FQ=114;PV4=0.68,0.21,6e-18,0.44	GT:PL:GQ	0/1:141,0,255:99
CM3.6_SCAFFOLD00003_corregido	5482315	.	T	G	134	.	DP=27;VDB=2.498002e-02;RPB=-1.707825e-01;AF1=0.5;AC1=1;DP4=6,9,6,6;MQ=48;FQ=137;PV4=0.71,0.31,9.1e-22,0.42	GT:PL:GQ	0/1:164,0,255:99
CM3.6_SCAFFOLD00003_corregido	5482318	.	A	G	136	.	DP=27;VDB=3.363156e-02;RPB=1.800206e-01;AF1=0.5;AC1=1;DP4=5,9,6,6;MQ=48;FQ=139;PV4=0.69,0.3,8.4e-21,0.12	GT:PL:GQ	0/1:166,0,255:99
CM3.6_SCAFFOLD00003_corregido	5482346	.	C	T	129	.	DP=33;VDB=1.542692e-01;RPB=-1.537535e+00;AF1=0.5;AC1=1;DP4=5,15,5,7;MQ=51;FQ=132;PV4=0.44,0.43,2e-08,1	GT:PL:GQ	0/1:159,0,255:99
CM3.6_SCAFFOLD00003_corregido	5482360	.	A	G	154	.	DP=31;VDB=4.748689e-02;RPB=-4.603685e-01;AF1=0.5;AC1=1;DP4=6,12,5,8;MQ=51;FQ=157;PV4=1,1,1e-10,1	GT:PL:GQ	0/1:184,0,255:99
CM3.6_SCAFFOLD00003_corregido	5482399	.	T	C	160	.	DP=26;VDB=1.385491e-01;RPB=7.343032e-01;AF1=0.5;AC1=1;DP4=6,7,5,7;MQ=50;FQ=163;PV4=1,1,3.5e-07,0.45	GT:PL:GQ	0/1:190,0,255:99
CM3.6_SCAFFOLD00003_corregido	5482401	.	G	A	128	.	DP=24;VDB=1.152958e-01;RPB=1.434573e+00;AF1=0.5;AC1=1;DP4=7,7,4,6;MQ=50;FQ=131;PV4=0.7,0.2,2.6e-05,0.32	GT:PL:GQ	0/1:158,0,255:99
CM3.6_SCAFFOLD00003_corregido	5482408	.	C	T	144	.	DP=22;VDB=1.155902e-01;RPB=-5.604734e-01;AF1=0.5;AC1=1;DP4=6,6,5,5;MQ=52;FQ=147;PV4=1,0.45,5.7e-06,1	GT:PL:GQ	0/1:174,0,251:99
CM3.6_SCAFFOLD00003_corregido	5482425	.	C	T	10.4	.	DP=21;VDB=5.227153e-02;RPB=-7.537783e-01;AF1=0.5;AC1=1;DP4=10,8,2,1;MQ=53;FQ=13.2;PV4=1,1,0.29,1	GT:PL:GQ	0/1:40,0,255:42
CM3.6_SCAFFOLD00003_corregido	5482501	.	C	T	175	.	DP=23;VDB=1.375753e-01;RPB=1.209339e+00;AF1=0.5;AC1=1;DP4=3,7,11,2;MQ=57;FQ=169;PV4=0.013,1,0.039,1	GT:PL:GQ	0/1:205,0,197:99
CM3.6_SCAFFOLD00003_corregido	5482543	.	T	C	203	.	DP=38;VDB=1.201349e-01;RPB=7.633041e-01;AF1=0.5;AC1=1;DP4=8,13,9,8;MQ=54;FQ=206;PV4=0.51,0.01,3.7e-06,0.14	GT:PL:GQ	0/1:233,0,255:99
CM3.6_SCAFFOLD00003_corregido	5482555	.	A	G	160	.	DP=32;VDB=1.565948e-01;RPB=1.151082e-01;AF1=0.5;AC1=1;DP4=7,12,5,8;MQ=53;FQ=163;PV4=1,0.16,4e-07,0.36	GT:PL:GQ	0/1:190,0,255:99
CM3.6_SCAFFOLD00003_corregido	5482585	.	G	A	160	.	DP=28;VDB=1.173817e-01;RPB=-2.165071e+00;AF1=0.5;AC1=1;DP4=6,9,5,8;MQ=51;FQ=163;PV4=1,0.45,2e-07,0.42	GT:PL:GQ	0/1:190,0,255:99
CM3.6_SCAFFOLD00003_corregido	5482668	.	T	A	202	.	DP=24;VDB=1.307922e-01;RPB=1.376019e+00;AF1=0.5;AC1=1;DP4=7,3,7,7;MQ=52;FQ=175;PV4=0.42,0.3,0.002,1	GT:PL:GQ	0/1:232,0,202:99
CM3.6_SCAFFOLD00003_corregido	5482670	.	T	C	205	.	DP=25;VDB=9.299394e-02;RPB=1.376019e+00;AF1=0.5;AC1=1;DP4=7,3,7,7;MQ=52;FQ=175;PV4=0.42,1,0.002,1	GT:PL:GQ	0/1:235,0,202:99
CM3.6_SCAFFOLD00003_corregido	5482723	.	T	A	204	.	DP=27;VDB=1.526797e-01;RPB=8.492078e-01;AF1=0.5;AC1=1;DP4=11,3,6,7;MQ=57;FQ=206;PV4=0.12,0.13,0.009,0.49	GT:PL:GQ	0/1:234,0,238:99
CM3.6_SCAFFOLD00003_corregido	5482739	.	T	C	194	.	DP=28;VDB=1.255868e-01;RPB=1.648046e+00;AF1=0.5;AC1=1;DP4=13,3,5,7;MQ=57;FQ=197;PV4=0.05,1,0.0039,1	GT:PL:GQ	0/1:224,0,235:99
CM3.6_SCAFFOLD00003_corregido	5482744	.	G	A	187	.	DP=31;VDB=9.931201e-02;RPB=1.030543e+00;AF1=0.5;AC1=1;DP4=12,4,6,7;MQ=55;FQ=190;PV4=0.14,0.36,0.00045,0.5	GT:PL:GQ	0/1:217,0,254:99
CM3.6_SCAFFOLD00003_corregido	5482832	.	T	C	216	.	DP=24;VDB=3.827060e-02;RPB=-1.132889e+00;AF1=0.5;AC1=1;DP4=6,2,5,11;MQ=52;FQ=126;PV4=0.082,1,0.0063,1	GT:PL:GQ	0/1:246,0,153:99
CM3.6_SCAFFOLD00003_corregido	5482861	.	T	C	206	.	DP=24;VDB=1.501998e-01;RPB=1.252198e+00;AF1=0.5;AC1=1;DP4=4,5,5,10;MQ=53;FQ=149;PV4=0.68,1,0.0065,1	GT:PL:GQ	0/1:236,0,176:99
CM3.6_SCAFFOLD00003_corregido	5482864	.	G	A	138	.	DP=26;VDB=1.429057e-01;RPB=5.748214e-01;AF1=0.5;AC1=1;DP4=6,8,2,9;MQ=54;FQ=141;PV4=0.23,1,0.012,1	GT:PL:GQ	0/1:168,0,233:99
CM3.6_SCAFFOLD00003_corregido	5482888	.	T	C	155	.	DP=25;VDB=4.060958e-02;RPB=2.123328e+00;AF1=0.5;AC1=1;DP4=3,9,3,8;MQ=54;FQ=158;PV4=1,1,0.0013,1	GT:PL:GQ	0/1:185,0,210:99
CM3.6_SCAFFOLD00003_corregido	5482898	.	A	T	109	.	DP=22;VDB=2.587511e-02;RPB=2.665009e+00;AF1=0.5;AC1=1;DP4=3,9,1,8;MQ=55;FQ=112;PV4=0.6,1,0.0053,1	GT:PL:GQ	0/1:139,0,218:99
CM3.6_SCAFFOLD00003_corregido	5482923	.	T	C	70	.	DP=19;VDB=9.855507e-02;RPB=-1.225474e+00;AF1=0.5;AC1=1;DP4=5,7,3,4;MQ=53;FQ=73;PV4=1,1,6.6e-05,0.2	GT:PL:GQ	0/1:100,0,235:99
CM3.6_SCAFFOLD00003_corregido	5482924	.	T	A	68	.	DP=19;VDB=1.039586e-01;RPB=-1.225474e+00;AF1=0.5;AC1=1;DP4=5,7,3,4;MQ=53;FQ=71;PV4=1,1,6.6e-05,0.22	GT:PL:GQ	0/1:98,0,227:99
CM3.6_SCAFFOLD00003_corregido	5482972	.	T	C	133	.	DP=23;VDB=1.196900e-01;RPB=-1.936564e+00;AF1=0.5;AC1=1;DP4=6,7,3,6;MQ=55;FQ=136;PV4=0.67,0.091,0.0034,1	GT:PL:GQ	0/1:163,0,255:99
CM3.6_SCAFFOLD00003_corregido	5482999	.	T	G	161	.	DP=23;VDB=1.385491e-01;RPB=-1.569417e+00;AF1=0.5;AC1=1;DP4=5,6,4,8;MQ=54;FQ=164;PV4=0.68,0.16,0.0087,1	GT:PL:GQ	0/1:191,0,234:99
CM3.6_SCAFFOLD00003_corregido	5483006	.	G	A	103	.	DP=22;VDB=8.764318e-02;RPB=-2.388833e-01;AF1=0.5;AC1=1;DP4=6,8,2,6;MQ=56;FQ=106;PV4=0.65,0.18,0.2,1	GT:PL:GQ	0/1:133,0,255:99
CM3.6_SCAFFOLD00003_corregido	5483011	.	C	A	148	.	DP=22;VDB=1.331557e-01;RPB=-5.604734e-01;AF1=0.5;AC1=1;DP4=5,7,3,7;MQ=56;FQ=151;PV4=0.67,1,0.025,1	GT:PL:GQ	0/1:178,0,229:99
CM3.6_SCAFFOLD00003_corregido	5483083	.	G	A	88	.	DP=25;VDB=1.014296e-01;RPB=2.038931e-01;AF1=0.5;AC1=1;DP4=4,13,3,5;MQ=54;FQ=91;PV4=0.64,0.32,0.019,0.44	GT:PL:GQ	0/1:118,0,255:99
CM3.6_SCAFFOLD00003_corregido	5483132	.	A	G	24	.	DP=31;VDB=8.476355e-02;RPB=-6.713577e-01;AF1=0.5;AC1=1;DP4=7,19,5,0;MQ=51;FQ=27;PV4=0.0047,0.4,1,1	GT:PL:GQ	0/1:54,0,255:57
CM3.6_SCAFFOLD00003_corregido	5483134	.	A	T	97	.	DP=31;VDB=1.244405e-01;RPB=1.445015e-01;AF1=0.5;AC1=1;DP4=8,12,4,7;MQ=51;FQ=100;PV4=1,0.11,1.8e-08,0.42	GT:PL:GQ	0/1:127,0,255:99
CM3.6_SCAFFOLD00003_corregido	5483146	.	C	A	62	.	DP=33;VDB=1.261148e-01;RPB=1.005911e+00;AF1=0.5;AC1=1;DP4=11,12,3,6;MQ=51;FQ=65;PV4=0.69,0.023,0.00013,0.38	GT:PL:GQ	0/1:92,0,255:95
CM3.6_SCAFFOLD00003_corregido	5483173	.	C	T	12.3	.	DP=26;VDB=6.256175e-02;RPB=-3.908680e-01;AF1=0.5;AC1=1;DP4=9,13,4,0;MQ=51;FQ=15.1;PV4=0.096,0.031,1,1	GT:PL:GQ	0/1:42,0,255:44
CM3.6_SCAFFOLD00003_corregido	5483193	.	T	C	36	.	DP=20;VDB=7.854895e-02;RPB=7.855844e-01;AF1=0.5;AC1=1;DP4=11,4,2,3;MQ=49;FQ=39;PV4=0.29,0.36,0.0041,0.3	GT:PL:GQ	0/1:66,0,255:69
CM3.6_SCAFFOLD00003_corregido	5483205	.	A	G	100	.	DP=19;VDB=1.271282e-01;RPB=8.573214e-01;AF1=0.5;AC1=1;DP4=6,4,7,2;MQ=50;FQ=103;PV4=0.63,0.36,5.7e-05,1	GT:PL:GQ	0/1:130,0,227:99
CM3.6_SCAFFOLD00003_corregido	5483336	.	G	A	3.54	.	DP=22;VDB=8.051522e-02;RPB=4.256283e-02;AF1=0.4998;AC1=1;DP4=10,8,2,2;MQ=48;FQ=5.47;PV4=1,0.19,0.018,1	GT:PL:GQ	0/1:31,0,255:30
CM3.6_SCAFFOLD00003_corregido	5483345	.	A	G	94	.	DP=20;VDB=7.337788e-02;RPB=4.913538e-01;AF1=0.5;AC1=1;DP4=6,4,4,6;MQ=47;FQ=97;PV4=0.66,0.15,1.2e-07,1	GT:PL:GQ	0/1:124,0,225:99
CM3.6_SCAFFOLD00003_corregido	5483365	.	A	C	95	.	DP=23;VDB=1.263627e-01;RPB=1.815599e+00;AF1=0.5;AC1=1;DP4=9,3,4,7;MQ=47;FQ=98;PV4=0.1,0.05,3.5e-09,1	GT:PL:GQ	0/1:125,0,229:99
CM3.6_SCAFFOLD00003_corregido	5483380	.	G	A	12.3	.	DP=21;VDB=1.039870e-01;RPB=8.174239e-01;AF1=0.5;AC1=1;DP4=11,4,1,5;MQ=48;FQ=15.1;PV4=0.046,0.47,0.0021,0.31	GT:PL:GQ	0/1:42,0,240:44
CM3.6_SCAFFOLD00003_corregido	5483451	.	C	A	77	.	DP=13;VDB=1.150163e-01;RPB=-2.438633e+00;AF1=0.5;AC1=1;DP4=5,1,0,7;MQ=51;FQ=79.9;PV4=0.0047,0.0045,0.21,0.23	GT:PL:GQ	0/1:107,0,123:99
CM3.6_SCAFFOLD00003_corregido	5484115	.	G	A	17.1	.	DP=19;VDB=2.438635e-02;RPB=2.795085e-01;AF1=0.5;AC1=1;DP4=15,1,3,0;MQ=59;FQ=20.1;PV4=1,1,1,1	GT:PL:GQ	0/1:47,0,200:50
CM3.6_SCAFFOLD00003_corregido	5484145	.	T	C	47	.	DP=17;VDB=8.051522e-02;RPB=2.207940e+00;AF1=0.5;AC1=1;DP4=13,0,3,1;MQ=59;FQ=50;PV4=0.24,1,0.035,1	GT:PL:GQ	0/1:77,0,170:80
CM3.6_SCAFFOLD00003_corregido	5484388	.	C	G	49	.	DP=18;VDB=7.931840e-02;RPB=-1.008889e+00;AF1=0.5;AC1=1;DP4=7,7,1,3;MQ=60;FQ=52;PV4=0.59,0.072,1,0.088	GT:PL:GQ	0/1:79,0,255:82
CM3.6_SCAFFOLD00003_corregido	5484426	.	G	T	34	.	DP=23;VDB=7.864627e-02;RPB=-1.257216e+00;AF1=0.5;AC1=1;DP4=8,11,1,3;MQ=60;FQ=37;PV4=1,0.16,1,0.49	GT:PL:GQ	0/1:64,0,255:67
CM3.6_SCAFFOLD00003_corregido	5484429	.	A	T	29	.	DP=24;VDB=7.864627e-02;RPB=-1.045706e+00;AF1=0.5;AC1=1;DP4=9,11,1,3;MQ=60;FQ=32;PV4=0.61,0.26,1,1	GT:PL:GQ	0/1:59,0,255:62
CM3.6_SCAFFOLD00003_corregido	5484430	.	T	A	58	.	DP=24;VDB=8.142971e-02;RPB=-5.686549e-01;AF1=0.5;AC1=1;DP4=8,11,2,3;MQ=60;FQ=61;PV4=1,0.055,1,1	GT:PL:GQ	0/1:88,0,255:91
CM3.6_SCAFFOLD00003_corregido	5484490	.	A	G	33	.	DP=25;VDB=7.064840e-02;RPB=1.890186e+00;AF1=0.5;AC1=1;DP4=9,12,1,3;MQ=60;FQ=36;PV4=0.63,1,1,1	GT:PL:GQ	0/1:63,0,255:66
CM3.6_SCAFFOLD00003_corregido	5485634	.	T	A	27	.	DP=13;VDB=4.029980e-02;RPB=8.451542e-02;AF1=0.5;AC1=1;DP4=3,7,2,1;MQ=60;FQ=30;PV4=0.51,0.43,1,0.012	GT:PL:GQ	0/1:57,0,204:60
CM3.6_SCAFFOLD00003_corregido	5486085	.	G	C	48	.	DP=18;VDB=6.957416e-02;RPB=1.592983e-01;AF1=0.5;AC1=1;DP4=7,7,3,1;MQ=59;FQ=51;PV4=0.59,1,0.029,1	GT:PL:GQ	0/1:78,0,255:81
CM3.6_SCAFFOLD00003_corregido	5486147	.	TC	T	11.8	.	INDEL;IS=3,0.130435;DP=23;VDB=2.071000e-01;AF1=0.5;AC1=1;DP4=9,10,2,2;MQ=60;FQ=14.6;PV4=1,0.072,1,0.098	GT:PL:GQ	0/1:49,0,255:51
CM3.6_SCAFFOLD00003_corregido	5487173	.	C	A	73	.	DP=15;VDB=5.000728e-02;RPB=-7.960842e-01;AF1=0.5;AC1=1;DP4=4,6,2,3;MQ=58;FQ=76;PV4=1,0.27,0.082,1	GT:PL:GQ	0/1:103,0,219:99
CM3.6_SCAFFOLD00003_corregido	5487207	.	A	T	132	.	DP=16;VDB=1.118393e-01;RPB=-3.175537e-01;AF1=0.5;AC1=1;DP4=4,5,4,3;MQ=57;FQ=135;PV4=1,1,0.049,0.22	GT:PL:GQ	0/1:162,0,207:99
CM3.6_SCAFFOLD00003_corregido	5487226	.	CTTAT	CTTATTAT	53.5	.	INDEL;IS=3,0.200000;DP=15;VDB=4.442135e-02;AF1=0.5;AC1=1;DP4=6,5,3,0;MQ=58;FQ=56.5;PV4=0.26,1,0.025,1	GT:PL:GQ	0/1:91,0,255:94
CM3.6_SCAFFOLD00003_corregido	5487314	.	G	A	6.98	.	DP=14;VDB=7.680000e-02;RPB=-1.085620e+00;AF1=0.4999;AC1=1;DP4=6,5,2,0;MQ=60;FQ=9.53;PV4=0.49,1,1,0.33	GT:PL:GQ	0/1:36,0,242:37
CM3.6_SCAFFOLD00003_corregido	5487315	.	T	C	39	.	DP=14;VDB=3.131090e-02;RPB=-1.245598e+00;AF1=0.5;AC1=1;DP4=6,5,2,1;MQ=60;FQ=42;PV4=1,1,1,0.38	GT:PL:GQ	0/1:69,0,244:72
CM3.6_SCAFFOLD00003_corregido	5487381	.	T	C	25	.	DP=19;VDB=5.085621e-02;RPB=8.385255e-01;AF1=0.5;AC1=1;DP4=8,8,2,1;MQ=60;FQ=28;PV4=1,1,1,1	GT:PL:GQ	0/1:55,0,255:58
CM3.6_SCAFFOLD00003_corregido	5487391	.	A	C	17.1	.	DP=21;VDB=5.365061e-02;RPB=1.155793e+00;AF1=0.5;AC1=1;DP4=9,9,2,1;MQ=60;FQ=20.1;PV4=1,1,1,1	GT:PL:GQ	0/1:47,0,255:50
CM3.6_SCAFFOLD00003_corregido	5487414	.	G	C	8.64	.	DP=22;VDB=6.089532e-02;RPB=2.009132e+00;AF1=0.5;AC1=1;DP4=13,6,2,1;MQ=60;FQ=11.3;PV4=1,0.24,1,1	GT:PL:GQ	0/1:38,0,255:40
CM3.6_SCAFFOLD00003_corregido	5487483	.	AAC	AACGAC	14.6	.	INDEL;IS=1,0.050000;DP=20;VDB=5.561766e-02;AF1=0.5;AC1=1;DP4=11,7,0,2;MQ=60;FQ=17.6;PV4=0.19,1,1,0.066	GT:PL:GQ	0/1:52,0,255:55
CM3.6_SCAFFOLD00003_corregido	5487776	.	T	C	21	.	DP=21;VDB=5.752178e-02;RPB=2.462343e+00;AF1=0.5;AC1=1;DP4=7,11,1,2;MQ=60;FQ=24;PV4=1,1,1,0.11	GT:PL:GQ	0/1:51,0,255:54
CM3.6_SCAFFOLD00003_corregido	5488059	.	G	C	23	.	DP=17;VDB=6.278483e-02;RPB=6.929349e-01;AF1=0.5;AC1=1;DP4=6,8,1,2;MQ=59;FQ=26;PV4=1,1,0.013,0.35	GT:PL:GQ	0/1:53,0,255:56
CM3.6_SCAFFOLD00003_corregido	5488431	.	T	C	49	.	DP=16;VDB=6.845168e-02;RPB=-6.943651e-01;AF1=0.5;AC1=1;DP4=5,4,2,2;MQ=54;FQ=52;PV4=1,1,0.00029,1	GT:PL:GQ	0/1:79,0,213:82
CM3.6_SCAFFOLD00003_corregido	5488495	.	ATTTTCATTTTTAT	ATTTTCATTTTTATTTTTCATTTTTAT	28.5	.	INDEL;IS=4,0.235294;DP=17;VDB=9.805603e-02;AF1=0.5;AC1=1;DP4=2,8,2,2;MQ=53;FQ=31.5;PV4=0.52,1,0,1	GT:PL:GQ	0/1:66,0,255:69
CM3.6_SCAFFOLD00003_corregido	5489163	.	C	A	82	.	DP=28;VDB=9.960518e-02;RPB=1.819651e+00;AF1=0.5;AC1=1;DP4=13,9,4,2;MQ=60;FQ=85;PV4=1,1,1,1	GT:PL:GQ	0/1:112,0,255:99
CM3.6_SCAFFOLD00003_corregido	5489631	.	T	C	9.52	.	DP=21;VDB=6.621023e-02;RPB=-4.522670e-01;AF1=0.5;AC1=1;DP4=2,16,0,3;MQ=60;FQ=12.3;PV4=1,1,1,1	GT:PL:GQ	0/1:39,0,232:41
CM3.6_SCAFFOLD00003_corregido	5489690	.	TAAA	TAAAA	51.5	.	INDEL;IS=5,0.250000;DP=20;VDB=1.158883e-01;AF1=0.5;AC1=1;DP4=4,11,2,3;MQ=60;FQ=54.5;PV4=0.61,1,1,1	GT:PL:GQ	0/1:89,0,218:92
CM3.6_SCAFFOLD00003_corregido	5490462	.	G	A	44	.	DP=18;VDB=5.358195e-02;RPB=-1.008889e+00;AF1=0.5;AC1=1;DP4=7,7,3,1;MQ=60;FQ=47;PV4=0.59,0.077,1,0.11	GT:PL:GQ	0/1:74,0,255:77
CM3.6_SCAFFOLD00003_corregido	5490510	.	C	T	33	.	DP=15;VDB=2.570870e-02;RPB=-7.216878e-02;AF1=0.5;AC1=1;DP4=5,7,2,1;MQ=60;FQ=36;PV4=0.57,1,1,1	GT:PL:GQ	0/1:63,0,252:66
CM3.6_SCAFFOLD00003_corregido	5490906	.	T	C	4.77	.	DP=13;VDB=6.880000e-02;RPB=-2.960783e-01;AF1=0.4999;AC1=1;DP4=4,7,1,1;MQ=60;FQ=6.99;PV4=1,0.21,1,1	GT:PL:GQ	0/1:33,0,243:33
CM3.6_SCAFFOLD00003_corregido	5491294	.	C	A	4.77	.	DP=12;VDB=5.440000e-02;RPB=9.667551e-01;AF1=0.4999;AC1=1;DP4=5,5,0,2;MQ=60;FQ=6.99;PV4=0.47,1,1,1	GT:PL:GQ	0/1:33,0,230:33
CM3.6_SCAFFOLD00003_corregido	5491376	.	G	A	61	.	DP=16;VDB=8.318607e-02;RPB=-3.263956e-01;AF1=0.5;AC1=1;DP4=6,5,3,1;MQ=60;FQ=64;PV4=0.6,0.06,1,0.3	GT:PL:GQ	0/1:91,0,255:94
CM3.6_SCAFFOLD00003_corregido	5491449	.	G	A	12.3	.	DP=15;VDB=5.752178e-02;RPB=1.082532e+00;AF1=0.5;AC1=1;DP4=7,5,3,0;MQ=60;FQ=15.1;PV4=0.51,0.0048,1,1	GT:PL:GQ	0/1:42,0,255:44
CM3.6_SCAFFOLD00003_corregido	5491717	.	A	G	37	.	DP=14;VDB=2.841266e-02;RPB=-1.868397e+00;AF1=0.5;AC1=1;DP4=6,5,1,2;MQ=60;FQ=40;PV4=1,1,1,0.23	GT:PL:GQ	0/1:67,0,242:70
CM3.6_SCAFFOLD00003_corregido	5491727	.	G	A	39	.	DP=15;VDB=4.336434e-02;RPB=-1.774824e+00;AF1=0.5;AC1=1;DP4=5,5,1,2;MQ=60;FQ=42;PV4=1,1,1,0.49	GT:PL:GQ	0/1:69,0,234:72
CM3.6_SCAFFOLD00003_corregido	5492135	.	A	G	4.13	.	DP=16;VDB=6.720000e-02;RPB=-7.938842e-02;AF1=0.4998;AC1=1;DP4=8,6,1,1;MQ=60;FQ=6.2;PV4=1,1,1,1	GT:PL:GQ	0/1:32,0,255:31
CM3.6_SCAFFOLD00003_corregido	5492177	.	A	C	39	.	DP=14;VDB=4.488797e-02;RPB=-1.556998e+00;AF1=0.5;AC1=1;DP4=7,4,2,1;MQ=60;FQ=42;PV4=1,1,1,1	GT:PL:GQ	0/1:69,0,228:72
CM3.6_SCAFFOLD00003_corregido	5492235	.	A	G	30	.	DP=16;VDB=4.183346e-02;RPB=1.082532e+00;AF1=0.5;AC1=1;DP4=4,8,2,1;MQ=60;FQ=33;PV4=0.53,1,1,1	GT:PL:GQ	0/1:60,0,240:63
CM3.6_SCAFFOLD00003_corregido	5492241	.	T	C	23	.	DP=17;VDB=3.273572e-02;RPB=1.322876e+00;AF1=0.5;AC1=1;DP4=4,10,2,1;MQ=60;FQ=26;PV4=0.51,1,1,1	GT:PL:GQ	0/1:53,0,245:56
CM3.6_SCAFFOLD00003_corregido	5492468	.	T	G	37	.	DP=16;VDB=7.633782e-02;RPB=9.095086e-01;AF1=0.5;AC1=1;DP4=5,7,3,1;MQ=60;FQ=40;PV4=0.57,0.19,1,0.11	GT:PL:GQ	0/1:67,0,234:70
CM3.6_SCAFFOLD00003_corregido	5492580	.	A	C	4.77	.	DP=14;VDB=5.600000e-02;RPB=6.390097e-01;AF1=0.4999;AC1=1;DP4=8,4,0,2;MQ=60;FQ=6.99;PV4=0.16,1,1,1	GT:PL:GQ	0/1:33,0,248:33
CM3.6_SCAFFOLD00003_corregido	5492587	.	T	G	6.98	.	DP=13;VDB=5.440000e-02;RPB=8.882348e-01;AF1=0.4999;AC1=1;DP4=8,3,0,2;MQ=60;FQ=9.53;PV4=0.13,1,1,0.42	GT:PL:GQ	0/1:36,0,234:37
CM3.6_SCAFFOLD00003_corregido	5493375	.	T	C	28	.	DP=19;VDB=4.936864e-02;RPB=-1.285739e+00;AF1=0.5;AC1=1;DP4=6,10,1,2;MQ=60;FQ=31;PV4=1,1,0.008,1	GT:PL:GQ	0/1:58,0,255:61
CM3.6_SCAFFOLD00003_corregido	5493377	.	A	G	27	.	DP=19;VDB=4.936865e-02;RPB=-1.285739e+00;AF1=0.5;AC1=1;DP4=6,10,1,2;MQ=60;FQ=30;PV4=1,1,0.008,1	GT:PL:GQ	0/1:57,0,255:60
CM3.6_SCAFFOLD00003_corregido	5493397	.	C	A	60	.	DP=19;VDB=7.063145e-02;RPB=-1.500000e-01;AF1=0.5;AC1=1;DP4=7,8,2,2;MQ=59;FQ=63;PV4=1,1,0.001,1	GT:PL:GQ	0/1:90,0,255:93
CM3.6_SCAFFOLD00003_corregido	5493486	.	C	T	14.2	.	DP=20;VDB=4.940956e-02;RPB=1.677051e-01;AF1=0.5;AC1=1;DP4=12,4,3,0;MQ=59;FQ=17.1;PV4=1,0.49,3.7e-09,1	GT:PL:GQ	0/1:44,0,255:47
CM3.6_SCAFFOLD00003_corregido	5493803	.	G	A	9.52	.	DP=20;VDB=6.733101e-02;RPB=5.292561e-01;AF1=0.5;AC1=1;DP4=9,8,0,3;MQ=59;FQ=12.3;PV4=0.22,0.4,1.2e-09,1	GT:PL:GQ	0/1:39,0,255:41
CM3.6_SCAFFOLD00003_corregido	5495448	.	C	G	5.46	.	DP=22;VDB=6.695005e-02;RPB=-1.155793e+00;AF1=0.4999;AC1=1;DP4=11,7,1,2;MQ=56;FQ=7.8;PV4=0.55,1,3.1e-07,1	GT:PL:GQ	0/1:34,0,255:34
CM3.6_SCAFFOLD00003_corregido	5495458	.	A	G	3.54	.	DP=22;VDB=5.085621e-02;RPB=-6.697108e-01;AF1=0.4998;AC1=1;DP4=11,8,1,2;MQ=56;FQ=5.47;PV4=0.57,1,1.4e-07,1	GT:PL:GQ	0/1:31,0,255:30
CM3.6_SCAFFOLD00003_corregido	5495509	.	A	G	20	.	DP=16;VDB=6.661946e-02;RPB=1.883484e+00;AF1=0.5;AC1=1;DP4=9,4,1,2;MQ=56;FQ=23;PV4=0.52,1,8.2e-13,0.32	GT:PL:GQ	0/1:50,0,255:53
CM3.6_SCAFFOLD00003_corregido	5495579	.	TAAAAAAAAAAA	TAAAAAAAAAAAA,TAAAAAAAAAAAAA	11.8	.	INDEL;IS=9,0.642857;DP=14;VDB=9.970506e-02;AF1=1;AC1=2;DP4=0,0,9,4;MQ=60;FQ=-70.5	GT:PL:GQ	1/1:52,36,0,48,21,45:44
CM3.6_SCAFFOLD00003_corregido	5496898	.	C	T	30	.	DP=24;VDB=6.951726e-02;RPB=1.350555e+00;AF1=0.5;AC1=1;DP4=16,3,5,0;MQ=35;FQ=33;PV4=1,1,1,1	GT:PL:GQ	0/1:60,0,221:63
CM3.6_SCAFFOLD00003_corregido	5496927	.	A	G	30	.	DP=42;VDB=1.107405e-01;RPB=4.964822e-01;AF1=0.5;AC1=1;DP4=30,4,7,1;MQ=37;FQ=33;PV4=1,1,0.19,0.19	GT:PL:GQ	0/1:60,0,243:63
CM3.6_SCAFFOLD00003_corregido	5498374	.	A	C	15.2	.	DP=12;VDB=5.617752e-02;RPB=2.683208e-01;AF1=0.5032;AC1=1;DP4=0,7,0,4;MQ=17;FQ=-8.64;PV4=1,0.11,1,0.013	GT:PL:GQ	0/1:45,0,19:22
CM3.6_SCAFFOLD00003_corregido	5499446	.	C	T	13.2	.	DP=17;VDB=3.572478e-02;RPB=-3.149704e-01;AF1=0.5;AC1=1;DP4=8,6,3,0;MQ=59;FQ=16.1;PV4=0.51,1,0.013,1	GT:PL:GQ	0/1:43,0,255:46
CM3.6_SCAFFOLD00003_corregido	5499479	.	T	C	5.46	.	DP=19;VDB=6.570053e-02;RPB=6.149187e-01;AF1=0.4999;AC1=1;DP4=9,7,3,0;MQ=59;FQ=7.8;PV4=0.26,1,0.008,1	GT:PL:GQ	0/1:34,0,255:34
CM3.6_SCAFFOLD00003_corregido	5500039	.	G	A	24	.	DP=27;VDB=6.131737e-02;RPB=-7.166498e-01;AF1=0.5;AC1=1;DP4=12,11,3,1;MQ=59;FQ=27;PV4=0.61,1,0.0067,1	GT:PL:GQ	0/1:54,0,255:57
CM3.6_SCAFFOLD00003_corregido	5500052	.	A	G	22	.	DP=28;VDB=8.228788e-02;RPB=-1.641330e-01;AF1=0.5;AC1=1;DP4=12,12,3,1;MQ=59;FQ=25;PV4=0.6,1,0.0057,1	GT:PL:GQ	0/1:52,0,255:55
CM3.6_SCAFFOLD00003_corregido	5500263	.	G	C	54	.	DP=18;VDB=8.150771e-02;RPB=-1.646082e+00;AF1=0.5;AC1=1;DP4=5,9,1,3;MQ=60;FQ=57;PV4=1,1,1,1	GT:PL:GQ	0/1:84,0,255:87
CM3.6_SCAFFOLD00003_corregido	5500290	.	G	A	46	.	DP=21;VDB=6.617741e-02;RPB=2.239055e-01;AF1=0.5;AC1=1;DP4=8,9,1,3;MQ=60;FQ=49;PV4=0.6,1,1,1	GT:PL:GQ	0/1:76,0,255:79
CM3.6_SCAFFOLD00003_corregido	5500330	.	A	T	9.52	.	DP=32;VDB=6.131737e-02;RPB=9.401748e-01;AF1=0.5;AC1=1;DP4=12,16,1,3;MQ=59;FQ=12.3;PV4=0.63,1,0.0065,1	GT:PL:GQ	0/1:39,0,255:41
CM3.6_SCAFFOLD00003_corregido	5502817	.	T	G	18.1	.	DP=24;VDB=8.051522e-02;RPB=1.278085e+00;AF1=0.5;AC1=1;DP4=8,12,2,2;MQ=57;FQ=21;PV4=1,1,1e-07,1	GT:PL:GQ	0/1:48,0,255:51
CM3.6_SCAFFOLD00003_corregido	5503236	.	G	A	61	.	DP=30;VDB=9.587252e-02;RPB=-1.218418e+00;AF1=0.5;AC1=1;DP4=13,11,4,2;MQ=58;FQ=64;PV4=0.67,0.37,0.0012,1	GT:PL:GQ	0/1:91,0,255:94
CM3.6_SCAFFOLD00003_corregido	5503270	.	A	G	55	.	DP=32;VDB=1.010322e-01;RPB=6.035057e-01;AF1=0.5;AC1=1;DP4=16,10,4,2;MQ=59;FQ=58;PV4=1,1,0.00076,1	GT:PL:GQ	0/1:85,0,255:88
CM3.6_SCAFFOLD00003_corregido	5503322	.	A	C	23	.	DP=22;VDB=8.228250e-02;RPB=8.938193e-01;AF1=0.5;AC1=1;DP4=11,7,3,1;MQ=58;FQ=26;PV4=1,1,0.00032,0.18	GT:PL:GQ	0/1:53,0,255:56
CM3.6_SCAFFOLD00003_corregido	5503596	.	A	G	108	.	DP=25;VDB=8.057137e-02;RPB=-9.381027e-01;AF1=0.5;AC1=1;DP4=5,13,3,4;MQ=58;FQ=111;PV4=0.64,1,0.0085,0.36	GT:PL:GQ	0/1:138,0,255:99
CM3.6_SCAFFOLD00003_corregido	5503697	.	T	G	5.46	.	DP=25;VDB=7.460385e-02;RPB=1.223061e+00;AF1=0.4999;AC1=1;DP4=8,13,2,2;MQ=56;FQ=7.8;PV4=1,1,0,1	GT:PL:GQ	0/1:34,0,255:34
CM3.6_SCAFFOLD00003_corregido	5504629	.	TATATA	T	34.5	.	INDEL;IS=3,0.200000;DP=15;VDB=1.011704e-01;AF1=0.5;AC1=1;DP4=4,7,1,2;MQ=57;FQ=37.5;PV4=1,7.4e-13,0.00048,1	GT:PL:GQ	0/1:72,0,255:75
CM3.6_SCAFFOLD00003_corregido	5504656	.	T	C	14.2	.	DP=18;VDB=6.508500e-02;RPB=5.669467e-01;AF1=0.5;AC1=1;DP4=8,6,1,2;MQ=57;FQ=17.1;PV4=0.58,1,8.4e-05,1	GT:PL:GQ	0/1:44,0,255:47
CM3.6_SCAFFOLD00003_corregido	5504951	.	A	G	39	.	DP=19;VDB=7.930802e-02;RPB=-1.500000e-01;AF1=0.5;AC1=1;DP4=11,4,3,1;MQ=58;FQ=42;PV4=1,1,0.00096,0.25	GT:PL:GQ	0/1:69,0,255:72
CM3.6_SCAFFOLD00003_corregido	5505364	.	C	G	58	.	DP=14;VDB=9.175223e-02;RPB=4.000000e-01;AF1=0.5;AC1=1;DP4=2,7,2,3;MQ=57;FQ=61;PV4=0.58,0.24,0.021,1	GT:PL:GQ	0/1:88,0,197:91
CM3.6_SCAFFOLD00003_corregido	5505387	.	C	T	40	.	DP=11;VDB=6.510298e-02;RPB=1.122683e+00;AF1=0.5;AC1=1;DP4=1,7,1,2;MQ=58;FQ=43;PV4=0.49,1,0.052,1	GT:PL:GQ	0/1:70,0,175:73
CM3.6_SCAFFOLD00003_corregido	5505944	.	G	A	6.2	.	DP=10;VDB=5.920000e-02;RPB=-1.436141e+00;AF1=0.4999;AC1=1;DP4=6,2,2,0;MQ=58;FQ=8.65;PV4=1,1,0.018,1	GT:PL:GQ	0/1:35,0,190:36
CM3.6_SCAFFOLD00003_corregido	5507191	.	A	G	8.64	.	DP=9;VDB=7.360000e-02;RPB=-3.159688e-01;AF1=0.5;AC1=1;DP4=1,6,1,1;MQ=57;FQ=11.3;PV4=0.42,0.039,0.026,0.019	GT:PL:GQ	0/1:38,0,174:40
CM3.6_SCAFFOLD00003_corregido	5507636	.	T	G	3.01	.	DP=9;VDB=6.560000e-02;RPB=-3.159688e-01;AF1=0.4997;AC1=1;DP4=5,2,1,1;MQ=55;FQ=4.77;PV4=1,0.069,0.17,0.1	GT:PL:GQ	0/1:30,0,176:28
CM3.6_SCAFFOLD00003_corregido	5507701	.	A	T	10.4	.	DP=12;VDB=6.240000e-02;RPB=-3.535534e-01;AF1=0.5;AC1=1;DP4=7,2,1,1;MQ=56;FQ=13.2;PV4=0.49,0.45,1,1	GT:PL:GQ	0/1:40,0,190:42
CM3.6_SCAFFOLD00003_corregido	5507717	.	C	A	74	.	DP=14;VDB=9.175223e-02;RPB=0.000000e+00;AF1=0.5;AC1=1;DP4=7,2,2,3;MQ=55;FQ=77;PV4=0.27,0.21,0.12,1	GT:PL:GQ	0/1:104,0,193:99
CM3.6_SCAFFOLD00003_corregido	5507718	.	G	A	58	.	DP=13;VDB=6.376843e-02;RPB=-2.314550e-01;AF1=0.5;AC1=1;DP4=8,1,1,3;MQ=54;FQ=61;PV4=0.052,0.086,0.46,1	GT:PL:GQ	0/1:88,0,177:91
CM3.6_SCAFFOLD00003_corregido	5508027	.	G	A	63	.	DP=22;VDB=8.418170e-02;RPB=-5.060243e-01;AF1=0.5;AC1=1;DP4=8,7,5,1;MQ=60;FQ=66;PV4=0.34,0.021,1,0.29	GT:PL:GQ	0/1:93,0,255:96
CM3.6_SCAFFOLD00003_corregido	5508043	.	C	T	92	.	DP=23;VDB=1.060713e-01;RPB=-5.679302e-01;AF1=0.5;AC1=1;DP4=10,6,6,1;MQ=59;FQ=95;PV4=0.37,0.094,0.067,1	GT:PL:GQ	0/1:122,0,255:99
CM3.6_SCAFFOLD00003_corregido	5508326	.	G	A	56	.	DP=26;VDB=8.701821e-02;RPB=-1.756620e+00;AF1=0.5;AC1=1;DP4=12,9,1,4;MQ=59;FQ=59;PV4=0.32,1,1,1	GT:PL:GQ	0/1:86,0,255:89
CM3.6_SCAFFOLD00003_corregido	5508435	.	G	A	132	.	DP=24;VDB=9.568460e-02;RPB=-7.042283e-01;AF1=0.5;AC1=1;DP4=10,6,3,5;MQ=54;FQ=135;PV4=0.39,0.27,1,1	GT:PL:GQ	0/1:162,0,255:99
CM3.6_SCAFFOLD00003_corregido	5508448	.	A	C	134	.	DP=25;VDB=1.043281e-01;RPB=8.738276e-02;AF1=0.5;AC1=1;DP4=9,8,3,5;MQ=55;FQ=137;PV4=0.67,1,1,1	GT:PL:GQ	0/1:164,0,255:99
CM3.6_SCAFFOLD00003_corregido	5508761	.	T	C	19.1	.	DP=23;VDB=3.277706e-02;RPB=8.468098e-01;AF1=0.5;AC1=1;DP4=10,7,1,2;MQ=60;FQ=22;PV4=0.57,1,1,1	GT:PL:GQ	0/1:49,0,255:52
CM3.6_SCAFFOLD00003_corregido	5508770	.	C	T	10.4	.	DP=24;VDB=4.644186e-02;RPB=7.855844e-01;AF1=0.5;AC1=1;DP4=12,9,1,2;MQ=57;FQ=13.2;PV4=0.58,1,1,1	GT:PL:GQ	0/1:40,0,255:42
CM3.6_SCAFFOLD00003_corregido	5508869	.	T	C	41	.	DP=26;VDB=7.190052e-02;RPB=-1.638889e+00;AF1=0.5;AC1=1;DP4=14,4,2,6;MQ=54;FQ=44;PV4=0.026,0.47,3.3e-07,0.14	GT:PL:GQ	0/1:71,0,255:74
CM3.6_SCAFFOLD00003_corregido	5508875	.	C	A	67	.	DP=25;VDB=9.892303e-02;RPB=-2.390649e+00;AF1=0.5;AC1=1;DP4=14,4,2,5;MQ=55;FQ=70;PV4=0.058,0.47,1.6e-06,1	GT:PL:GQ	0/1:97,0,255:99
CM3.6_SCAFFOLD00003_corregido	5508932	.	A	T	19.1	.	DP=19;VDB=9.955876e-02;RPB=-1.140958e+00;AF1=0.5;AC1=1;DP4=9,3,2,5;MQ=53;FQ=22;PV4=0.074,1,6.5e-05,1	GT:PL:GQ	0/1:49,0,236:52
CM3.6_SCAFFOLD00003_corregido	5509113	.	A	G	74	.	DP=19;VDB=8.965747e-02;RPB=-9.721111e-01;AF1=0.5;AC1=1;DP4=4,10,2,3;MQ=58;FQ=77;PV4=1,1,0.0051,1	GT:PL:GQ	0/1:104,0,255:99
CM3.6_SCAFFOLD00003_corregido	5509141	.	G	C	128	.	DP=22;VDB=1.184598e-01;RPB=-1.706309e-01;AF1=0.5;AC1=1;DP4=3,11,5,3;MQ=57;FQ=131;PV4=0.081,1,0.007,1	GT:PL:GQ	0/1:158,0,246:99
CM3.6_SCAFFOLD00003_corregido	5509550	.	T	G	50	.	DP=12;VDB=1.723734e-02;RPB=1.443653e+00;AF1=0.5;AC1=1;DP4=5,3,1,3;MQ=58;FQ=53;PV4=0.55,0.16,0.083,0.21	GT:PL:GQ	0/1:80,0,201:83
CM3.6_SCAFFOLD00003_corregido	5509972	.	T	C	3.54	.	DP=16;VDB=6.733101e-02;RPB=6.495190e-01;AF1=0.4998;AC1=1;DP4=6,6,3,0;MQ=56;FQ=5.47;PV4=0.23,1,0.00045,0.14	GT:PL:GQ	0/1:31,0,245:30
CM3.6_SCAFFOLD00003_corregido	5510111	.	T	C	27	.	DP=21;VDB=7.460385e-02;RPB=-1.343433e-01;AF1=0.5;AC1=1;DP4=8,9,3,1;MQ=57;FQ=30;PV4=0.59,1,1.4e-06,1	GT:PL:GQ	0/1:57,0,255:60
CM3.6_SCAFFOLD00003_corregido	5510230	.	T	C	12.3	.	DP=19;VDB=9.014600e-02;RPB=-6.017830e-01;AF1=0.5;AC1=1;DP4=1,13,0,5;MQ=54;FQ=15.1;PV4=1,1,0.0014,1	GT:PL:GQ	0/1:42,0,199:44
CM3.6_SCAFFOLD00003_corregido	5510247	.	G	A	28	.	DP=15;VDB=9.517072e-02;RPB=1.837117e-01;AF1=0.5;AC1=1;DP4=0,10,0,5;MQ=53;FQ=31;PV4=1,1,0.0069,1	GT:PL:GQ	0/1:58,0,159:61
CM3.6_SCAFFOLD00003_corregido	5510263	.	G	A	31	.	DP=16;VDB=9.968024e-02;RPB=-5.423262e-02;AF1=0.5;AC1=1;DP4=0,10,0,6;MQ=53;FQ=34;PV4=1,1,0.017,1	GT:PL:GQ	0/1:61,0,158:64
CM3.6_SCAFFOLD00003_corregido	5510344	.	G	C	26	.	DP=6;VDB=5.960000e-02;RPB=-8.071455e-01;AF1=0.5;AC1=1;DP4=0,4,0,2;MQ=60;FQ=29;PV4=1,1,1,1	GT:PL:GQ	0/1:56,0,106:59
CM3.6_SCAFFOLD00003_corregido	5510349	.	C	T	26	.	DP=6;VDB=6.880000e-02;RPB=-8.071455e-01;AF1=0.5;AC1=1;DP4=0,4,0,2;MQ=60;FQ=29;PV4=1,1,1,1	GT:PL:GQ	0/1:56,0,105:59
CM3.6_SCAFFOLD00003_corregido	5510448	.	G	A	6.2	.	DP=10;VDB=4.160000e-02;RPB=1.305582e-01;AF1=0.4999;AC1=1;DP4=0,8,0,2;MQ=58;FQ=8.65;PV4=1,1,0.018,0.018	GT:PL:GQ	0/1:35,0,149:36
CM3.6_SCAFFOLD00003_corregido	5510454	.	T	G	5.46	.	DP=10;VDB=2.720000e-02;RPB=1.305582e-01;AF1=0.4999;AC1=1;DP4=0,8,0,2;MQ=58;FQ=7.8;PV4=1,1,0.018,0.018	GT:PL:GQ	0/1:34,0,153:34
CM3.6_SCAFFOLD00003_corregido	5513378	.	A	G	4.77	.	DP=11;VDB=5.628053e-02;RPB=3.061862e-01;AF1=0.4999;AC1=1;DP4=3,5,3,0;MQ=53;FQ=6.99;PV4=0.18,1,1.1e-07,1	GT:PL:GQ	0/1:33,0,191:33
CM3.6_SCAFFOLD00003_corregido	5513682	.	G	A	28	.	DP=7;VDB=6.695797e-02;RPB=-6.486824e-01;AF1=0.5;AC1=1;DP4=2,2,1,2;MQ=53;FQ=31;PV4=1,0.097,0.031,1	GT:PL:GQ	0/1:58,0,122:61
CM3.6_SCAFFOLD00003_corregido	5514258	.	A	G	4.13	.	DP=19;VDB=4.644186e-02;RPB=8.385255e-01;AF1=0.4998;AC1=1;DP4=9,7,1,2;MQ=58;FQ=6.2;PV4=0.58,1,2.6e-05,1	GT:PL:GQ	0/1:32,0,255:31
CM3.6_SCAFFOLD00003_corregido	5514376	.	G	A	52	.	DP=19;VDB=8.892796e-02;RPB=-1.527603e+00;AF1=0.5;AC1=1;DP4=6,8,4,1;MQ=59;FQ=55;PV4=0.3,0.028,0.047,1	GT:PL:GQ	0/1:82,0,255:85
CM3.6_SCAFFOLD00003_corregido	5514387	.	G	C	75	.	DP=17;VDB=4.238324e-02;RPB=-6.851602e-01;AF1=0.5;AC1=1;DP4=5,7,4,1;MQ=59;FQ=78;PV4=0.29,0.4,0.062,1	GT:PL:GQ	0/1:105,0,250:99
CM3.6_SCAFFOLD00003_corregido	5517058	.	A	C	4.13	.	DP=17;VDB=6.188863e-02;RPB=-1.196887e+00;AF1=0.4998;AC1=1;DP4=7,7,2,1;MQ=47;FQ=6.2;PV4=1,1,0.0073,1	GT:PL:GQ	0/1:32,0,255:31
CM3.6_SCAFFOLD00003_corregido	5517119	.	C	A	39	.	DP=14;VDB=5.878212e-02;RPB=1.928792e+00;AF1=0.5;AC1=1;DP4=9,0,2,2;MQ=53;FQ=42;PV4=0.077,0.042,5.7e-11,1	GT:PL:GQ	0/1:69,0,161:72
CM3.6_SCAFFOLD00003_corregido	5517133	.	C	T	11.3	.	DP=15;VDB=6.188863e-02;RPB=2.024097e+00;AF1=0.5;AC1=1;DP4=10,1,2,1;MQ=53;FQ=14.2;PV4=0.4,1,7.1e-06,1	GT:PL:GQ	0/1:41,0,195:43
CM3.6_SCAFFOLD00003_corregido	5517646	.	A	C	67	.	DP=27;VDB=1.049699e-01;RPB=-9.039783e-01;AF1=0.5;AC1=1;DP4=12,9,1,5;MQ=59;FQ=70;PV4=0.16,1,0.03,0.45	GT:PL:GQ	0/1:97,0,255:99
CM3.6_SCAFFOLD00003_corregido	5518240	.	T	G	22	.	DP=3;VDB=5.760000e-02;RPB=-8.745357e-01;AF1=0.5005;AC1=1;DP4=0,1,2,0;MQ=44;FQ=3.01;PV4=0.33,1,0.08,0.19	GT:PL:GQ	0/1:52,0,27:30
CM3.6_SCAFFOLD00003_corregido	5518262	.	T	A	21.1	.	DP=6;VDB=8.318607e-02;RPB=-8.293682e-01;AF1=0.5025;AC1=1;DP4=0,1,4,0;MQ=36;FQ=-7.78;PV4=0.2,1,0.027,0.26	GT:PL:GQ	0/1:51,0,20:23
CM3.6_SCAFFOLD00003_corregido	5518991	.	A	G	4.77	.	DP=23;VDB=9.093462e-02;RPB=-8.013367e-01;AF1=0.4999;AC1=1;DP4=8,1,11,2;MQ=23;FQ=6.99;PV4=1,1,0.013,1	GT:PL:GQ	0/1:33,0,107:33
CM3.6_SCAFFOLD00003_corregido	5519038	.	G	A	65	.	DP=33;VDB=1.620230e-01;RPB=6.664053e-01;AF1=0.5;AC1=1;DP4=12,5,13,3;MQ=36;FQ=68;PV4=0.69,1,0.00099,1	GT:PL:GQ	0/1:95,0,217:98
CM3.6_SCAFFOLD00003_corregido	5519066	.	T	C	88	.	DP=36;VDB=1.802298e-01;RPB=1.098333e+00;AF1=0.5;AC1=1;DP4=9,7,17,3;MQ=42;FQ=91;PV4=0.073,1,1e-13,1	GT:PL:GQ	0/1:118,0,255:99
CM3.6_SCAFFOLD00003_corregido	5519067	.	A	T	87	.	DP=37;VDB=1.697724e-01;RPB=1.386662e+00;AF1=0.5;AC1=1;DP4=9,8,17,3;MQ=43;FQ=90;PV4=0.069,1,2.5e-14,1	GT:PL:GQ	0/1:117,0,255:99
CM3.6_SCAFFOLD00003_corregido	5519075	.	G	A	45	.	DP=39;VDB=1.288221e-01;RPB=-7.649891e-01;AF1=0.5;AC1=1;DP4=16,8,11,4;MQ=41;FQ=48;PV4=0.73,1,2.1e-06,0.043	GT:PL:GQ	0/1:75,0,255:78
CM3.6_SCAFFOLD00003_corregido	5519659	.	G	T	27	.	DP=40;VDB=1.425940e-01;RPB=4.333434e-01;AF1=0.5;AC1=1;DP4=8,13,13,6;MQ=22;FQ=30;PV4=0.067,1,0.00045,1	GT:PL:GQ	0/1:57,0,217:60
CM3.6_SCAFFOLD00003_corregido	5519739	.	A	G	103	.	DP=34;VDB=4.963104e-02;RPB=-1.228384e+00;AF1=0.5;AC1=1;DP4=5,5,7,17;MQ=31;FQ=106;PV4=0.27,1,2.5e-06,1	GT:PL:GQ	0/1:133,0,174:99
CM3.6_SCAFFOLD00003_corregido	5519760	.	C	T	65	.	DP=34;VDB=1.720341e-01;RPB=-4.312910e-01;AF1=0.5;AC1=1;DP4=3,15,6,10;MQ=33;FQ=68;PV4=0.25,0.45,4.8e-05,1	GT:PL:GQ	0/1:95,0,215:98
CM3.6_SCAFFOLD00003_corregido	5520391	.	T	G	29	.	DP=29;VDB=1.817725e-01;RPB=-3.786586e-01;AF1=0.5;AC1=1;DP4=3,5,13,4;MQ=29;FQ=32;PV4=0.087,1,1.6e-06,1	GT:PL:GQ	0/1:59,0,138:62
CM3.6_SCAFFOLD00003_corregido	5520571	.	G	A	10.4	.	DP=27;VDB=9.264363e-02;RPB=-4.957301e-01;AF1=0.5;AC1=1;DP4=11,10,3,3;MQ=39;FQ=13.2;PV4=1,0.31,0.026,1	GT:PL:GQ	0/1:40,0,255:42
CM3.6_SCAFFOLD00003_corregido	5520591	.	T	C	87	.	DP=31;VDB=1.296681e-01;RPB=-4.978191e-01;AF1=0.5;AC1=1;DP4=12,9,3,6;MQ=38;FQ=90;PV4=0.43,1,0.11,1	GT:PL:GQ	0/1:117,0,255:99
CM3.6_SCAFFOLD00003_corregido	5520592	.	C	A	153	.	DP=32;VDB=1.853846e-01;RPB=-1.460501e+00;AF1=0.5;AC1=1;DP4=8,4,8,10;MQ=38;FQ=156;PV4=0.28,0.22,2.6e-06,1	GT:PL:GQ	0/1:183,0,213:99
CM3.6_SCAFFOLD00003_corregido	5520601	.	C	A	18.1	.	DP=36;VDB=1.164031e-01;RPB=5.707646e-02;AF1=0.5;AC1=1;DP4=14,14,4,4;MQ=38;FQ=21;PV4=1,1,0.025,1	GT:PL:GQ	0/1:48,0,255:51
CM3.6_SCAFFOLD00003_corregido	5520614	.	C	T	116	.	DP=40;VDB=9.213753e-02;RPB=-4.111649e-01;AF1=0.5;AC1=1;DP4=16,10,3,11;MQ=34;FQ=119;PV4=0.022,4.9e-05,0.095,0.41	GT:PL:GQ	0/1:146,0,255:99
CM3.6_SCAFFOLD00003_corregido	5520736	.	C	T	5.46	.	DP=40;VDB=1.134417e-01;RPB=-1.813780e+00;AF1=0.4999;AC1=1;DP4=17,14,5,4;MQ=28;FQ=7.8;PV4=1,1,0.19,1	GT:PL:GQ	0/1:34,0,234:34
CM3.6_SCAFFOLD00003_corregido	5520742	.	C	T	6.98	.	DP=39;VDB=6.532229e-02;RPB=-1.650000e+00;AF1=0.4999;AC1=1;DP4=16,14,5,4;MQ=28;FQ=9.53;PV4=1,0.48,0.21,1	GT:PL:GQ	0/1:36,0,233:37
CM3.6_SCAFFOLD00003_corregido	5520902	.	T	C	14.2	.	DP=23;VDB=8.348309e-02;RPB=-1.365273e+00;AF1=0.5;AC1=1;DP4=9,8,0,6;MQ=39;FQ=17.1;PV4=0.048,0.022,0.022,1	GT:PL:GQ	0/1:44,0,236:47
CM3.6_SCAFFOLD00003_corregido	5521035	.	G	A	32	.	DP=29;VDB=1.163644e-01;RPB=-1.219875e-01;AF1=0.5;AC1=1;DP4=7,14,0,8;MQ=27;FQ=35;PV4=0.14,1,0.3,1	GT:PL:GQ	0/1:62,0,211:65
CM3.6_SCAFFOLD00003_corregido	5521173	.	G	A	49	.	DP=15;VDB=5.109707e-02;RPB=-1.163508e+00;AF1=0.5;AC1=1;DP4=3,7,5,0;MQ=24;FQ=50.6;PV4=0.026,1,1,1	GT:PL:GQ	0/1:79,0,83:81
CM3.6_SCAFFOLD00003_corregido	5521315	.	G	A	19.1	.	DP=25;VDB=1.025017e-01;RPB=9.544271e-02;AF1=0.5;AC1=1;DP4=11,8,6,0;MQ=37;FQ=22;PV4=0.13,0.19,0.2,1	GT:PL:GQ	0/1:49,0,228:52
CM3.6_SCAFFOLD00003_corregido	5521501	.	C	T	150	.	DP=26;VDB=1.430693e-01;RPB=-2.594996e-01;AF1=0.5;AC1=1;DP4=14,1,6,5;MQ=49;FQ=153;PV4=0.054,1,2.8e-10,1	GT:PL:GQ	0/1:180,0,209:99
CM3.6_SCAFFOLD00003_corregido	5521686	.	A	G	105	.	DP=38;VDB=1.496710e-01;RPB=1.900292e-01;AF1=0.5;AC1=1;DP4=6,14,10,8;MQ=42;FQ=108;PV4=0.19,1,8.8e-11,1	GT:PL:GQ	0/1:135,0,255:99
CM3.6_SCAFFOLD00003_corregido	5521887	.	C	T	22	.	DP=30;VDB=1.243659e-01;RPB=-7.241005e-01;AF1=0.5;AC1=1;DP4=11,10,0,9;MQ=51;FQ=25;PV4=0.011,0.0045,9.3e-15,1	GT:PL:GQ	0/1:52,0,255:55
CM3.6_SCAFFOLD00003_corregido	5521902	.	T	C	34	.	DP=33;VDB=8.947168e-02;RPB=-1.785419e+00;AF1=0.5;AC1=1;DP4=12,9,0,11;MQ=49;FQ=37;PV4=0.0016,0.32,8.8e-15,1	GT:PL:GQ	0/1:64,0,255:67
CM3.6_SCAFFOLD00003_corregido	5521927	.	C	G	27	.	DP=38;VDB=9.534414e-02;RPB=-1.053911e+00;AF1=0.5;AC1=1;DP4=10,13,2,11;MQ=42;FQ=30;PV4=0.14,0.11,5.6e-06,0.31	GT:PL:GQ	0/1:57,0,255:60
CM3.6_SCAFFOLD00003_corregido	5522005	.	Cct	C	217	.	INDEL;IS=16,0.470588;DP=34;VDB=2.902890e-01;AF1=0.5;AC1=1;DP4=4,14,9,6;MQ=36;FQ=30.5;PV4=0.038,2.2e-22,1,1	GT:PL:GQ	0/1:255,0,65:68
CM3.6_SCAFFOLD00003_corregido	5522497	.	C	A	45	.	DP=24;VDB=1.100518e-01;RPB=9.540557e-01;AF1=0.5;AC1=1;DP4=6,9,9,0;MQ=52;FQ=48;PV4=0.0068,0.21,3.6e-06,0.34	GT:PL:GQ	0/1:75,0,255:78
CM3.6_SCAFFOLD00003_corregido	5522507	.	A	G	4.13	.	DP=23;VDB=1.044085e-01;RPB=-2.580234e-01;AF1=0.4998;AC1=1;DP4=7,9,6,0;MQ=52;FQ=6.2;PV4=0.046,1,1.5e-12,1	GT:PL:GQ	0/1:32,0,255:31
CM3.6_SCAFFOLD00003_corregido	5522702	.	C	T	50	.	DP=36;VDB=1.347804e-01;RPB=3.196330e+00;AF1=0.5;AC1=1;DP4=13,13,6,4;MQ=49;FQ=53;PV4=0.72,0.18,0.0077,0.062	GT:PL:GQ	0/1:80,0,255:83
CM3.6_SCAFFOLD00003_corregido	5523064	.	A	T	222	.	DP=30;VDB=1.923784e-01;RPB=4.358899e-01;AF1=0.5;AC1=1;DP4=6,4,4,15;MQ=44;FQ=140;PV4=0.051,1,1,0.19	GT:PL:GQ	0/1:252,0,167:99
CM3.6_SCAFFOLD00003_corregido	5523314	.	G	A	67	.	DP=39;VDB=1.226224e-01;RPB=-9.703343e-01;AF1=0.5;AC1=1;DP4=2,22,5,8;MQ=29;FQ=70;PV4=0.072,1,0.027,1	GT:PL:GQ	0/1:97,0,167:99
CM3.6_SCAFFOLD00003_corregido	5524415	.	C	T	9.52	.	DP=15;VDB=4.644186e-02;RPB=6.495190e-01;AF1=0.5;AC1=1;DP4=6,6,1,2;MQ=55;FQ=12.3;PV4=1,1,0,0.1	GT:PL:GQ	0/1:39,0,255:41
CM3.6_SCAFFOLD00003_corregido	5526459	.	T	C	84	.	DP=38;VDB=1.546756e-01;RPB=1.096072e-01;AF1=0.5;AC1=1;DP4=7,7,16,7;MQ=24;FQ=55;PV4=0.3,1,1,0.29	GT:PL:GQ	0/1:114,0,82:85
CM3.6_SCAFFOLD00003_corregido	5527714	.	T	G	119	.	DP=24;VDB=1.364568e-01;RPB=9.612692e-01;AF1=0.5;AC1=1;DP4=8,5,9,1;MQ=53;FQ=122;PV4=0.18,0.34,2e-05,1	GT:PL:GQ	0/1:149,0,255:99
CM3.6_SCAFFOLD00003_corregido	5530752	.	A	G	16.1	.	DP=10;VDB=6.508500e-02;RPB=-1.416689e+00;AF1=0.5;AC1=1;DP4=2,5,0,3;MQ=45;FQ=19.1;PV4=1,0.098,0.022,1	GT:PL:GQ	0/1:46,0,174:49
CM3.6_SCAFFOLD00003_corregido	5530775	.	A	C	13.2	.	DP=11;VDB=5.870764e-02;RPB=-7.144345e-01;AF1=0.5;AC1=1;DP4=2,6,0,3;MQ=49;FQ=16.1;PV4=1,0.3,0.0054,1	GT:PL:GQ	0/1:43,0,187:46
CM3.6_SCAFFOLD00003_corregido	5531131	.	C	T	22	.	DP=15;VDB=6.568498e-02;RPB=-6.495190e-01;AF1=0.5;AC1=1;DP4=10,2,0,3;MQ=60;FQ=25;PV4=0.022,0.11,1,0.44	GT:PL:GQ	0/1:52,0,225:55
CM3.6_SCAFFOLD00003_corregido	5531139	.	C	T	21	.	DP=16;VDB=6.568498e-02;RPB=-4.036037e-01;AF1=0.5;AC1=1;DP4=10,3,0,3;MQ=60;FQ=24;PV4=0.036,1,1,1	GT:PL:GQ	0/1:51,0,241:54
CM3.6_SCAFFOLD00003_corregido	5531179	.	T	G	18.1	.	DP=23;VDB=6.508500e-02;RPB=-1.530768e+00;AF1=0.5;AC1=1;DP4=13,6,2,1;MQ=60;FQ=21;PV4=1,1,1,0.31	GT:PL:GQ	0/1:48,0,255:51
CM3.6_SCAFFOLD00003_corregido	5531266	.	T	G	74	.	DP=23;VDB=8.827666e-02;RPB=4.099458e-01;AF1=0.5;AC1=1;DP4=9,9,3,2;MQ=59;FQ=77;PV4=1,1,1,1	GT:PL:GQ	0/1:104,0,255:99
CM3.6_SCAFFOLD00003_corregido	5531506	.	C	T	6.2	.	DP=23;VDB=1.424365e-02;RPB=-9.327732e-01;AF1=0.4999;AC1=1;DP4=8,11,2,2;MQ=59;FQ=8.65;PV4=1,0.087,0.013,0.48	GT:PL:GQ	0/1:35,0,255:36
CM3.6_SCAFFOLD00003_corregido	5532439	.	T	C	40	.	DP=22;VDB=4.566715e-02;RPB=4.256283e-02;AF1=0.5;AC1=1;DP4=9,9,3,1;MQ=60;FQ=43;PV4=0.59,0.41,1,1	GT:PL:GQ	0/1:70,0,255:73
CM3.6_SCAFFOLD00003_corregido	5533348	.	A	T	11.3	.	DP=13;VDB=5.495170e-02;RPB=1.943855e+00;AF1=0.5;AC1=1;DP4=5,5,0,3;MQ=60;FQ=14.2;PV4=0.23,0.0068,1,0.14	GT:PL:GQ	0/1:41,0,239:43
CM3.6_SCAFFOLD00003_corregido	5533477	.	A	T	20	.	DP=8;VDB=5.760000e-02;RPB=-1.621514e+00;AF1=0.5;AC1=1;DP4=3,3,2,0;MQ=60;FQ=23;PV4=0.46,1,1,0.41	GT:PL:GQ	0/1:50,0,168:53
CM3.6_SCAFFOLD00003_corregido	5533555	.	CTT	CTTTT	60.5	.	INDEL;IS=2,0.500000;DP=4;VDB=5.358195e-02;AF1=0.5;AC1=1;DP4=1,1,2,0;MQ=60;FQ=56.5;PV4=1,1,1,1	GT:PL:GQ	0/1:98,0,92:94
CM3.6_SCAFFOLD00003_corregido	5534161	.	C	T	10.4	.	DP=20;VDB=4.488797e-02;RPB=4.234049e-01;AF1=0.5;AC1=1;DP4=7,10,2,1;MQ=54;FQ=13.2;PV4=0.57,0.25,1,1	GT:PL:GQ	0/1:40,0,255:42
CM3.6_SCAFFOLD00003_corregido	5534798	.	C	T	6.98	.	DP=22;VDB=6.846959e-02;RPB=-2.255830e+00;AF1=0.4999;AC1=1;DP4=8,10,4,0;MQ=57;FQ=9.53;PV4=0.096,1,0.00032,1	GT:PL:GQ	0/1:36,0,255:37
CM3.6_SCAFFOLD00003_corregido	5535083	.	T	G	4.13	.	DP=20;VDB=7.460385e-02;RPB=8.031745e-01;AF1=0.4998;AC1=1;DP4=8,8,0,4;MQ=56;FQ=6.2;PV4=0.12,1,3e-06,1	GT:PL:GQ	0/1:32,0,255:31
CM3.6_SCAFFOLD00003_corregido	5535125	.	G	A	10.4	.	DP=20;VDB=5.751414e-02;RPB=4.629100e-02;AF1=0.5;AC1=1;DP4=8,6,0,5;MQ=56;FQ=13.2;PV4=0.045,0.039,0.00029,0.0052	GT:PL:GQ	0/1:40,0,255:42
CM3.6_SCAFFOLD00003_corregido	5535248	.	C	T	47	.	DP=23;VDB=9.230623e-02;RPB=5.590170e-01;AF1=0.5;AC1=1;DP4=11,7,4,1;MQ=60;FQ=50;PV4=0.62,1,1,1	GT:PL:GQ	0/1:77,0,255:80
CM3.6_SCAFFOLD00003_corregido	5535284	.	G	A	34	.	DP=20;VDB=4.180237e-02;RPB=1.275630e+00;AF1=0.5;AC1=1;DP4=9,7,4,0;MQ=60;FQ=37;PV4=0.25,0.49,1,1	GT:PL:GQ	0/1:64,0,255:67
CM3.6_SCAFFOLD00003_corregido	5536158	.	A	G	3.01	.	DP=21;VDB=6.621023e-02;RPB=-2.512594e-01;AF1=0.4997;AC1=1;DP4=7,11,1,2;MQ=58;FQ=4.77;PV4=1,1,8.4e-06,0.44	GT:PL:GQ	0/1:30,0,255:28
CM3.6_SCAFFOLD00003_corregido	5536199	.	C	T	3.01	.	DP=15;VDB=5.920000e-02;RPB=-9.341286e-01;AF1=0.4997;AC1=1;DP4=3,10,2,0;MQ=60;FQ=4.77;PV4=0.095,1,1,1	GT:PL:GQ	0/1:30,0,251:28
CM3.6_SCAFFOLD00003_corregido	5536559	.	T	C	81	.	DP=23;VDB=3.719995e-02;RPB=-1.015203e+00;AF1=0.5;AC1=1;DP4=11,6,4,2;MQ=57;FQ=84;PV4=1,1,0.00055,1	GT:PL:GQ	0/1:111,0,255:99
CM3.6_SCAFFOLD00003_corregido	5536892	.	G	C	48	.	DP=30;VDB=7.833507e-02;RPB=1.788742e+00;AF1=0.5;AC1=1;DP4=12,12,1,5;MQ=58;FQ=51;PV4=0.2,1,2.9e-05,1	GT:PL:GQ	0/1:78,0,255:81
CM3.6_SCAFFOLD00003_corregido	5536893	.	T	C	49	.	DP=30;VDB=8.180074e-02;RPB=2.018932e+00;AF1=0.5;AC1=1;DP4=11,12,1,5;MQ=58;FQ=52;PV4=0.35,1,4.1e-05,1	GT:PL:GQ	0/1:79,0,255:82
CM3.6_SCAFFOLD00003_corregido	5537097	.	C	G	68	.	DP=17;VDB=9.646954e-02;RPB=-1.959824e+00;AF1=0.5;AC1=1;DP4=4,7,1,5;MQ=47;FQ=71;PV4=0.6,1,0.13,1	GT:PL:GQ	0/1:98,0,212:99
CM3.6_SCAFFOLD00003_corregido	5537141	.	C	T	64	.	DP=21;VDB=1.049699e-01;RPB=2.374422e+00;AF1=0.5;AC1=1;DP4=7,8,1,5;MQ=51;FQ=67;PV4=0.34,1,0.026,1	GT:PL:GQ	0/1:94,0,255:97
CM3.6_SCAFFOLD00003_corregido	5538589	.	T	G	28	.	DP=18;VDB=7.635114e-02;RPB=-6.902925e-01;AF1=0.5;AC1=1;DP4=8,6,3,1;MQ=56;FQ=31;PV4=1,1,7.5e-06,1	GT:PL:GQ	0/1:58,0,255:61
CM3.6_SCAFFOLD00003_corregido	5538598	.	C	A	34	.	DP=17;VDB=7.169037e-02;RPB=-5.095246e-01;AF1=0.5;AC1=1;DP4=7,6,3,1;MQ=56;FQ=37;PV4=0.6,0.26,1.6e-05,1	GT:PL:GQ	0/1:64,0,255:67
CM3.6_SCAFFOLD00003_corregido	5538637	.	A	C	16.1	.	DP=23;VDB=8.102959e-02;RPB=2.027768e-01;AF1=0.5;AC1=1;DP4=7,12,3,1;MQ=57;FQ=19.1;PV4=0.28,1,2.1e-07,1	GT:PL:GQ	0/1:46,0,255:49
CM3.6_SCAFFOLD00003_corregido	5538668	.	T	C	18.1	.	DP=23;VDB=6.617741e-02;RPB=1.094995e+00;AF1=0.5;AC1=1;DP4=7,12,3,1;MQ=57;FQ=21;PV4=0.28,1,2.1e-07,1	GT:PL:GQ	0/1:48,0,255:51
CM3.6_SCAFFOLD00003_corregido	5541103	.	ACATCAT	ACAT	81.5	.	INDEL;IS=16,0.390244;DP=41;VDB=1.164821e-01;AF1=0.5;AC1=1;DP4=8,16,0,16;MQ=25;FQ=84.5;PV4=0.013,0.0029,1,1	GT:PL:GQ	0/1:119,0,174:99
CM3.6_SCAFFOLD00003_corregido	5541344	.	C	T	119	.	DP=28;VDB=1.432669e-01;RPB=-4.194442e-01;AF1=0.5;AC1=1;DP4=13,3,7,4;MQ=44;FQ=122;PV4=0.39,0.092,0.1,1	GT:PL:GQ	0/1:149,0,207:99
CM3.6_SCAFFOLD00003_corregido	5541409	.	G	A	54	.	DP=31;VDB=5.105457e-02;RPB=-2.991071e+00;AF1=0.5;AC1=1;DP4=16,7,3,4;MQ=48;FQ=57;PV4=0.37,0.084,0.00058,0.36	GT:PL:GQ	0/1:84,0,255:87
CM3.6_SCAFFOLD00003_corregido	5543785	.	T	C	3.54	.	DP=5;VDB=7.360000e-02;RPB=5.314005e-01;AF1=0.4998;AC1=1;DP4=1,2,1,1;MQ=49;FQ=5.47;PV4=1,0.078,0.0018,0.086	GT:PL:GQ	0/1:31,0,96:30
CM3.6_SCAFFOLD00003_corregido	5544372	.	A	G	39	.	DP=22;VDB=9.274344e-02;RPB=-1.488575e+00;AF1=0.5;AC1=1;DP4=5,12,2,3;MQ=56;FQ=42;PV4=1,0.11,7.6e-08,1	GT:PL:GQ	0/1:69,0,255:72
CM3.6_SCAFFOLD00003_corregido	5544417	.	A	G	53	.	DP=16;VDB=9.536029e-02;RPB=-1.132882e-01;AF1=0.5;AC1=1;DP4=3,8,2,3;MQ=52;FQ=56;PV4=1,1,0,1	GT:PL:GQ	0/1:83,0,234:86
CM3.6_SCAFFOLD00003_corregido	5544569	.	GATTT	GATTTAATTT	14.6	.	INDEL;IS=3,0.166667;DP=18;VDB=1.827594e-01;AF1=0.5;AC1=1;DP4=6,8,1,2;MQ=57;FQ=17.6;PV4=1,1,0.00013,1	GT:PL:GQ	0/1:52,0,255:55
CM3.6_SCAFFOLD00003_corregido	5546165	.	A	G	7.8	.	DP=18;VDB=9.895786e-02;RPB=-4.886878e-01;AF1=0.5;AC1=1;DP4=5,5,8,0;MQ=40;FQ=10.4;PV4=0.036,0.38,3.8e-06,1	GT:PL:GQ	0/1:37,0,217:39
CM3.6_SCAFFOLD00003_corregido	5546191	.	T	C	15.1	.	DP=21;VDB=1.315960e-01;RPB=-1.291553e+00;AF1=0.5;AC1=1;DP4=4,5,11,0;MQ=38;FQ=18.1;PV4=0.0081,1,1.4e-08,0.34	GT:PL:GQ	0/1:45,0,194:48
CM3.6_SCAFFOLD00003_corregido	5546322	.	C	T	33	.	DP=34;VDB=1.896603e-02;RPB=-2.289170e+00;AF1=0.5;AC1=1;DP4=8,7,19,0;MQ=39;FQ=36;PV4=0.0012,1,1.4e-14,1	GT:PL:GQ	0/1:63,0,255:66
CM3.6_SCAFFOLD00003_corregido	5548012	.	A	G	132	.	DP=38;VDB=1.949831e-01;RPB=-2.636183e+00;AF1=0.5;AC1=1;DP4=11,6,17,3;MQ=42;FQ=135;PV4=0.25,1,1.5e-08,0.35	GT:PL:GQ	0/1:162,0,255:99
CM3.6_SCAFFOLD00003_corregido	5549425	.	G	A	100	.	DP=33;VDB=1.188699e-01;RPB=-3.840147e-01;AF1=0.5;AC1=1;DP4=12,12,3,6;MQ=40;FQ=103;PV4=0.46,1,0.11,1	GT:PL:GQ	0/1:130,0,255:99
CM3.6_SCAFFOLD00003_corregido	5549466	.	G	T	225	.	DP=29;VDB=1.123701e-01;RPB=-1.285861e-01;AF1=0.5;AC1=1;DP4=4,5,9,9;MQ=41;FQ=157;PV4=1,1,0.00096,1	GT:PL:GQ	0/1:255,0,184:99
CM3.6_SCAFFOLD00003_corregido	5549857	.	T	G	51	.	DP=34;VDB=9.285752e-02;RPB=1.790224e+00;AF1=0.5;AC1=1;DP4=11,5,9,7;MQ=25;FQ=54;PV4=0.72,1,0.011,1	GT:PL:GQ	0/1:81,0,185:84
CM3.6_SCAFFOLD00003_corregido	5551400	.	G	A	23	.	DP=25;VDB=1.048556e-01;RPB=-1.100000e+00;AF1=0.5;AC1=1;DP4=12,6,6,0;MQ=52;FQ=26;PV4=0.28,1,3.3e-07,1	GT:PL:GQ	0/1:53,0,255:56
CM3.6_SCAFFOLD00003_corregido	5551402	.	T	C	36	.	DP=24;VDB=1.150619e-01;RPB=-1.206704e+00;AF1=0.5;AC1=1;DP4=11,6,7,0;MQ=52;FQ=39;PV4=0.13,1,5.4e-10,1	GT:PL:GQ	0/1:66,0,255:69
CM3.6_SCAFFOLD00003_corregido	5551406	.	C	A	41	.	DP=22;VDB=1.148524e-01;RPB=-7.049074e-01;AF1=0.5;AC1=1;DP4=10,5,7,0;MQ=51;FQ=44;PV4=0.13,1,4.6e-09,1	GT:PL:GQ	0/1:71,0,255:74
CM3.6_SCAFFOLD00003_corregido	5551413	.	C	T	23	.	DP=24;VDB=8.094628e-02;RPB=1.000000e-01;AF1=0.5;AC1=1;DP4=11,7,6,0;MQ=52;FQ=26;PV4=0.13,1,3.3e-07,1	GT:PL:GQ	0/1:53,0,255:56
CM3.6_SCAFFOLD00003_corregido	5551416	.	G	A	23	.	DP=24;VDB=7.655903e-02;RPB=1.666667e-01;AF1=0.5;AC1=1;DP4=11,7,6,0;MQ=52;FQ=26;PV4=0.13,1,3.3e-07,1	GT:PL:GQ	0/1:53,0,255:56
CM3.6_SCAFFOLD00003_corregido	5551417	.	G	A	20	.	DP=25;VDB=7.293871e-02;RPB=3.499566e-01;AF1=0.5;AC1=1;DP4=11,8,6,0;MQ=52;FQ=23;PV4=0.13,1,1.6e-07,1	GT:PL:GQ	0/1:50,0,255:53
CM3.6_SCAFFOLD00003_corregido	5551666	.	T	A	27	.	DP=28;VDB=9.052525e-02;RPB=-2.131554e+00;AF1=0.5;AC1=1;DP4=10,9,5,1;MQ=53;FQ=30;PV4=0.34,0.49,3.8e-10,0.33	GT:PL:GQ	0/1:57,0,255:60
CM3.6_SCAFFOLD00003_corregido	5551690	.	A	G	124	.	DP=30;VDB=1.353718e-01;RPB=-1.837651e+00;AF1=0.5;AC1=1;DP4=9,8,6,6;MQ=48;FQ=127;PV4=1,0.29,2.3e-13,1	GT:PL:GQ	0/1:154,0,255:99
CM3.6_SCAFFOLD00003_corregido	5551743	.	G	A	158	.	DP=30;VDB=1.518482e-01;RPB=-6.027730e-01;AF1=0.5;AC1=1;DP4=7,9,8,6;MQ=49;FQ=161;PV4=0.72,1,1e-13,1	GT:PL:GQ	0/1:188,0,255:99
CM3.6_SCAFFOLD00003_corregido	5551779	.	T	C	119	.	DP=21;VDB=5.330500e-02;RPB=3.038949e-01;AF1=0.5;AC1=1;DP4=6,5,6,3;MQ=50;FQ=122;PV4=0.67,1,2.6e-08,1	GT:PL:GQ	0/1:149,0,237:99
CM3.6_SCAFFOLD00003_corregido	5551828	.	G	A	51	.	DP=11;VDB=9.505586e-02;RPB=1.069195e+00;AF1=0.5;AC1=1;DP4=3,3,3,2;MQ=53;FQ=54;PV4=1,0.24,0.012,1	GT:PL:GQ	0/1:81,0,163:84
CM3.6_SCAFFOLD00003_corregido	5551849	.	C	T	24	.	DP=16;VDB=4.052676e-02;RPB=2.607258e+00;AF1=0.5;AC1=1;DP4=8,4,3,1;MQ=56;FQ=27;PV4=1,0.08,3.2e-05,1	GT:PL:GQ	0/1:54,0,247:57
CM3.6_SCAFFOLD00003_corregido	5551981	.	A	C	33	.	DP=25;VDB=4.892283e-02;RPB=-2.944156e+00;AF1=0.5;AC1=1;DP4=11,7,2,3;MQ=55;FQ=36;PV4=0.62,0.44,0,0.24	GT:PL:GQ	0/1:63,0,255:66
CM3.6_SCAFFOLD00003_corregido	5552013	.	G	A	61	.	DP=21;VDB=4.545996e-02;RPB=-2.350640e+00;AF1=0.5;AC1=1;DP4=8,6,2,4;MQ=53;FQ=64;PV4=0.63,0.49,0,1	GT:PL:GQ	0/1:91,0,255:94
CM3.6_SCAFFOLD00003_corregido	5552019	.	G	A	82	.	DP=24;VDB=1.228178e-01;RPB=-2.112685e+00;AF1=0.5;AC1=1;DP4=8,8,2,6;MQ=52;FQ=85;PV4=0.39,0.29,0,1	GT:PL:GQ	0/1:112,0,255:99
CM3.6_SCAFFOLD00003_corregido	5552022	.	C	T	82	.	DP=24;VDB=1.229919e-01;RPB=-2.112685e+00;AF1=0.5;AC1=1;DP4=8,8,2,6;MQ=52;FQ=85;PV4=0.39,0.13,0,1	GT:PL:GQ	0/1:112,0,255:99
CM3.6_SCAFFOLD00003_corregido	5552064	.	C	T	135	.	DP=21;VDB=1.128232e-01;RPB=-1.232313e+00;AF1=0.5;AC1=1;DP4=3,7,3,8;MQ=46;FQ=138;PV4=1,0.37,4.5e-06,1	GT:PL:GQ	0/1:165,0,207:99
CM3.6_SCAFFOLD00003_corregido	5552142	.	C	T	98	.	DP=18;VDB=1.004495e-01;RPB=2.807567e+00;AF1=0.5;AC1=1;DP4=6,5,3,4;MQ=52;FQ=101;PV4=1,0.44,4.9e-07,0.23	GT:PL:GQ	0/1:128,0,246:99
CM3.6_SCAFFOLD00003_corregido	5552148	.	G	A	77	.	DP=19;VDB=1.049857e-01;RPB=2.762928e+00;AF1=0.5;AC1=1;DP4=6,6,2,4;MQ=53;FQ=80;PV4=0.64,0.48,8.9e-07,0.41	GT:PL:GQ	0/1:107,0,255:99
CM3.6_SCAFFOLD00003_corregido	5552152	.	T	G	77	.	DP=19;VDB=1.039505e-01;RPB=2.669270e+00;AF1=0.5;AC1=1;DP4=6,6,2,4;MQ=53;FQ=80;PV4=0.64,1,8.9e-07,0.22	GT:PL:GQ	0/1:107,0,255:99
CM3.6_SCAFFOLD00003_corregido	5552304	.	T	A	16.1	.	DP=18;VDB=1.164231e-02;RPB=-1.221287e+00;AF1=0.5;AC1=1;DP4=4,10,4,0;MQ=53;FQ=19.1;PV4=0.023,1,0.011,0.25	GT:PL:GQ	0/1:46,0,241:49
CM3.6_SCAFFOLD00003_corregido	5552361	.	A	G	119	.	DP=26;VDB=1.090021e-01;RPB=-1.103970e+00;AF1=0.5;AC1=1;DP4=7,9,6,3;MQ=53;FQ=122;PV4=0.41,0.41,0.00023,1	GT:PL:GQ	0/1:149,0,255:99
CM3.6_SCAFFOLD00003_corregido	5552362	.	A	G	136	.	DP=26;VDB=7.709725e-02;RPB=-4.714952e-01;AF1=0.5;AC1=1;DP4=7,8,6,4;MQ=53;FQ=139;PV4=0.69,0.33,6.4e-06,1	GT:PL:GQ	0/1:166,0,255:99
CM3.6_SCAFFOLD00003_corregido	5552367	.	A	G	113	.	DP=24;VDB=1.259159e-01;RPB=-4.173993e-01;AF1=0.5;AC1=1;DP4=8,7,6,3;MQ=54;FQ=116;PV4=0.68,0.18,2e-05,1	GT:PL:GQ	0/1:143,0,255:99
CM3.6_SCAFFOLD00003_corregido	5552383	.	C	T	103	.	DP=21;VDB=9.377485e-02;RPB=-3.983138e-01;AF1=0.5;AC1=1;DP4=8,5,5,3;MQ=54;FQ=106;PV4=1,0.27,0.00019,1	GT:PL:GQ	0/1:133,0,255:99
CM3.6_SCAFFOLD00003_corregido	5552468	.	A	G	31	.	DP=16;VDB=6.617741e-02;RPB=-1.109745e+00;AF1=0.5;AC1=1;DP4=7,4,1,3;MQ=54;FQ=34;PV4=0.28,1,0,0.23	GT:PL:GQ	0/1:61,0,225:64
CM3.6_SCAFFOLD00003_corregido	5552478	.	T	G	28	.	DP=16;VDB=5.878212e-02;RPB=-6.669730e-01;AF1=0.5;AC1=1;DP4=8,4,1,3;MQ=54;FQ=31;PV4=0.26,1,0,1	GT:PL:GQ	0/1:58,0,227:61
CM3.6_SCAFFOLD00003_corregido	5552484	.	T	G	31	.	DP=15;VDB=8.150771e-02;RPB=6.527912e-02;AF1=0.5;AC1=1;DP4=7,4,1,3;MQ=54;FQ=34;PV4=0.28,1,0,1	GT:PL:GQ	0/1:61,0,219:64
CM3.6_SCAFFOLD00003_corregido	5552485	.	C	A	23	.	DP=16;VDB=8.284946e-02;RPB=3.031695e-01;AF1=0.5;AC1=1;DP4=7,5,1,3;MQ=54;FQ=26;PV4=0.57,0.26,0,1	GT:PL:GQ	0/1:53,0,246:56
CM3.6_SCAFFOLD00003_corregido	5552494	.	G	A	28	.	DP=16;VDB=6.129732e-02;RPB=7.882408e-01;AF1=0.5;AC1=1;DP4=6,6,1,3;MQ=54;FQ=31;PV4=0.58,1,0,1	GT:PL:GQ	0/1:58,0,251:61
CM3.6_SCAFFOLD00003_corregido	5552499	.	G	A	28	.	DP=16;VDB=5.356092e-02;RPB=6.669730e-01;AF1=0.5;AC1=1;DP4=6,6,1,3;MQ=54;FQ=31;PV4=0.58,1,0,1	GT:PL:GQ	0/1:58,0,251:61
CM3.6_SCAFFOLD00003_corregido	5552515	.	C	T	5.46	.	DP=16;VDB=4.793649e-02;RPB=1.883484e+00;AF1=0.4999;AC1=1;DP4=4,9,1,2;MQ=56;FQ=7.8;PV4=1,0.4,0,1	GT:PL:GQ	0/1:34,0,244:34
CM3.6_SCAFFOLD00003_corregido	5552518	.	T	A	6.98	.	DP=16;VDB=5.498856e-02;RPB=1.883484e+00;AF1=0.4999;AC1=1;DP4=4,9,1,2;MQ=56;FQ=9.53;PV4=1,1,0,1	GT:PL:GQ	0/1:36,0,255:37
CM3.6_SCAFFOLD00003_corregido	5552525	.	G	A	4.77	.	DP=17;VDB=6.621023e-02;RPB=1.700840e+00;AF1=0.4999;AC1=1;DP4=5,9,1,2;MQ=56;FQ=6.99;PV4=1,1,0,1	GT:PL:GQ	0/1:33,0,255:33
CM3.6_SCAFFOLD00003_corregido	5552566	.	A	T	24	.	DP=18;VDB=6.846959e-02;RPB=-1.641802e+00;AF1=0.5;AC1=1;DP4=5,8,3,1;MQ=54;FQ=27;PV4=0.29,0.28,0,1	GT:PL:GQ	0/1:54,0,255:57
CM3.6_SCAFFOLD00003_corregido	5552579	.	G	A	20	.	DP=18;VDB=3.801336e-02;RPB=-1.539883e+00;AF1=0.5;AC1=1;DP4=7,7,3,1;MQ=55;FQ=23;PV4=0.59,0.28,0,1	GT:PL:GQ	0/1:50,0,255:53
CM3.6_SCAFFOLD00003_corregido	5552580	.	A	G	24	.	DP=17;VDB=4.052676e-02;RPB=-1.415346e+00;AF1=0.5;AC1=1;DP4=7,6,3,1;MQ=54;FQ=27;PV4=0.6,1,0,1	GT:PL:GQ	0/1:54,0,255:57
CM3.6_SCAFFOLD00003_corregido	5552584	.	A	G	33	.	DP=14;VDB=4.831234e-02;RPB=-9.192388e-01;AF1=0.5;AC1=1;DP4=4,6,3,1;MQ=53;FQ=36;PV4=0.56,0.43,0,1	GT:PL:GQ	0/1:63,0,239:66
CM3.6_SCAFFOLD00003_corregido	5552588	.	C	G	33	.	DP=14;VDB=6.378791e-02;RPB=-9.192388e-01;AF1=0.5;AC1=1;DP4=4,6,3,1;MQ=53;FQ=36;PV4=0.56,0.24,0,1	GT:PL:GQ	0/1:63,0,243:66
CM3.6_SCAFFOLD00003_corregido	5552591	.	C	A	29	.	DP=14;VDB=7.635114e-02;RPB=-9.192388e-01;AF1=0.5;AC1=1;DP4=4,6,3,1;MQ=53;FQ=32;PV4=0.56,0.068,0,1	GT:PL:GQ	0/1:59,0,244:62
CM3.6_SCAFFOLD00003_corregido	5552617	.	A	G	47	.	DP=13;VDB=5.770788e-02;RPB=-1.976198e+00;AF1=0.5;AC1=1;DP4=4,4,3,2;MQ=50;FQ=50;PV4=1,0.052,7.8e-10,1	GT:PL:GQ	0/1:77,0,211:80
CM3.6_SCAFFOLD00003_corregido	5552627	.	C	A	79	.	DP=15;VDB=7.896341e-02;RPB=-1.562321e+00;AF1=0.5;AC1=1;DP4=4,4,3,4;MQ=49;FQ=82;PV4=1,0.098,2.5e-05,0.21	GT:PL:GQ	0/1:109,0,198:99
CM3.6_SCAFFOLD00003_corregido	5552643	.	T	C	76	.	DP=17;VDB=6.214382e-02;RPB=-1.122285e+00;AF1=0.5;AC1=1;DP4=6,4,3,4;MQ=51;FQ=79;PV4=0.64,1,4.2e-06,1	GT:PL:GQ	0/1:106,0,217:99
CM3.6_SCAFFOLD00003_corregido	5552677	.	A	G	48	.	DP=13;VDB=6.303415e-02;RPB=2.195775e-01;AF1=0.5;AC1=1;DP4=4,4,1,4;MQ=54;FQ=51;PV4=0.56,1,0.0051,1	GT:PL:GQ	0/1:78,0,187:81
CM3.6_SCAFFOLD00003_corregido	5552688	.	C	T	23	.	DP=9;VDB=6.568498e-02;RPB=6.510653e-01;AF1=0.5;AC1=1;DP4=2,4,0,3;MQ=57;FQ=26;PV4=0.5,1,0.085,1	GT:PL:GQ	0/1:53,0,157:56
CM3.6_SCAFFOLD00003_corregido	5552739	.	A	G	97	.	DP=18;VDB=1.854593e-02;RPB=5.434001e-01;AF1=0.5;AC1=1;DP4=3,8,1,6;MQ=57;FQ=100;PV4=1,0.31,0.035,1	GT:PL:GQ	0/1:127,0,222:99
CM3.6_SCAFFOLD00003_corregido	5552760	.	T	C	107	.	DP=19;VDB=4.622617e-02;RPB=1.986112e+00;AF1=0.5;AC1=1;DP4=4,8,1,6;MQ=57;FQ=110;PV4=0.6,1,0.029,0.33	GT:PL:GQ	0/1:137,0,240:99
CM3.6_SCAFFOLD00003_corregido	5552796	.	A	T	93	.	DP=22;VDB=7.833507e-02;RPB=-7.395740e-01;AF1=0.5;AC1=1;DP4=6,9,2,4;MQ=58;FQ=96;PV4=1,1,0.0087,1	GT:PL:GQ	0/1:123,0,255:99
CM3.6_SCAFFOLD00003_corregido	5552807	.	G	A	113	.	DP=23;VDB=1.102993e-01;RPB=-4.841229e-01;AF1=0.5;AC1=1;DP4=7,8,4,4;MQ=57;FQ=116;PV4=1,0.27,0.0046,1	GT:PL:GQ	0/1:143,0,255:99
CM3.6_SCAFFOLD00003_corregido	5552838	.	A	G	60	.	DP=21;VDB=8.038604e-02;RPB=6.192921e-01;AF1=0.5;AC1=1;DP4=7,9,2,3;MQ=57;FQ=63;PV4=1,1,8.5e-05,1	GT:PL:GQ	0/1:90,0,255:93
CM3.6_SCAFFOLD00003_corregido	5552854	.	T	C	46	.	DP=20;VDB=8.127598e-02;RPB=-6.110101e-01;AF1=0.5;AC1=1;DP4=7,8,2,3;MQ=55;FQ=49;PV4=1,0.38,4e-07,0.23	GT:PL:GQ	0/1:76,0,255:79
CM3.6_SCAFFOLD00003_corregido	5552891	.	GTTTTTT	GTTTTTTTT	39.5	.	INDEL;IS=5,0.227273;DP=22;VDB=1.920497e-01;AF1=0.5;AC1=1;DP4=8,6,2,3;MQ=55;FQ=42.5;PV4=0.63,6.3e-09,9.3e-07,1	GT:PL:GQ	0/1:77,0,235:80
CM3.6_SCAFFOLD00003_corregido	5552981	.	G	A	10.4	.	DP=19;VDB=7.635114e-02;RPB=-1.150000e+00;AF1=0.5;AC1=1;DP4=11,4,4,0;MQ=55;FQ=13.2;PV4=0.53,0.49,0,1	GT:PL:GQ	0/1:40,0,255:42
CM3.6_SCAFFOLD00003_corregido	5552984	.	A	T	12.3	.	DP=18;VDB=7.635114e-02;RPB=-1.008889e+00;AF1=0.5;AC1=1;DP4=10,4,4,0;MQ=55;FQ=15.1;PV4=0.52,1,0,0.47	GT:PL:GQ	0/1:42,0,253:44
CM3.6_SCAFFOLD00003_corregido	5552985	.	A	T	12.3	.	DP=18;VDB=7.635114e-02;RPB=-1.008889e+00;AF1=0.5;AC1=1;DP4=10,4,4,0;MQ=55;FQ=15.1;PV4=0.52,1,0,1	GT:PL:GQ	0/1:42,0,255:44
CM3.6_SCAFFOLD00003_corregido	5552987	.	G	T	12.3	.	DP=18;VDB=7.460385e-02;RPB=-1.008889e+00;AF1=0.5;AC1=1;DP4=10,4,4,0;MQ=55;FQ=15.1;PV4=0.52,1,0,1	GT:PL:GQ	0/1:42,0,255:44
CM3.6_SCAFFOLD00003_corregido	5552991	.	A	G	12.3	.	DP=18;VDB=7.460385e-02;RPB=-1.115088e+00;AF1=0.5;AC1=1;DP4=10,4,4,0;MQ=55;FQ=15.1;PV4=0.52,1,0,1	GT:PL:GQ	0/1:42,0,250:44
CM3.6_SCAFFOLD00003_corregido	5552993	.	T	A	12.3	.	DP=18;VDB=7.460385e-02;RPB=-1.008889e+00;AF1=0.5;AC1=1;DP4=10,4,4,0;MQ=55;FQ=15.1;PV4=0.52,1,0,1	GT:PL:GQ	0/1:42,0,239:44
CM3.6_SCAFFOLD00003_corregido	5553018	.	G	A	55	.	DP=23;VDB=1.150163e-01;RPB=-1.035637e+00;AF1=0.5;AC1=1;DP4=11,5,6,1;MQ=53;FQ=58;PV4=0.62,1,1.2e-08,0.45	GT:PL:GQ	0/1:85,0,255:88
CM3.6_SCAFFOLD00003_corregido	5553027	.	T	G	100	.	DP=28;VDB=1.274584e-01;RPB=-1.834575e+00;AF1=0.5;AC1=1;DP4=12,5,8,3;MQ=52;FQ=103;PV4=1,0.49,1.1e-08,0.26	GT:PL:GQ	0/1:130,0,255:99
CM3.6_SCAFFOLD00003_corregido	5553046	.	G	A	109	.	DP=23;VDB=1.385735e-01;RPB=-1.333373e+00;AF1=0.5;AC1=1;DP4=10,3,7,3;MQ=51;FQ=112;PV4=1,1,1e-06,1	GT:PL:GQ	0/1:139,0,228:99
CM3.6_SCAFFOLD00003_corregido	5553063	.	G	A	103	.	DP=22;VDB=4.135613e-02;RPB=1.135227e+00;AF1=0.5;AC1=1;DP4=8,5,6,3;MQ=52;FQ=106;PV4=1,1,3.2e-06,1	GT:PL:GQ	0/1:133,0,240:99
CM3.6_SCAFFOLD00003_corregido	5553095	.	G	A	46	.	DP=21;VDB=4.033771e-02;RPB=8.670090e-01;AF1=0.5;AC1=1;DP4=12,4,4,1;MQ=57;FQ=49;PV4=1,0.16,8.5e-05,1	GT:PL:GQ	0/1:76,0,255:79
CM3.6_SCAFFOLD00003_corregido	5553111	.	T	G	7.8	.	DP=22;VDB=3.881056e-02;RPB=9.567298e-01;AF1=0.5;AC1=1;DP4=12,7,2,1;MQ=59;FQ=10.4;PV4=1,1,0.0041,1	GT:PL:GQ	0/1:37,0,255:39
CM3.6_SCAFFOLD00003_corregido	5553186	.	G	A	88	.	DP=25;VDB=8.216649e-02;RPB=-2.209080e+00;AF1=0.5;AC1=1;DP4=11,7,5,2;MQ=58;FQ=91;PV4=1,0.26,0.0085,0.0037	GT:PL:GQ	0/1:118,0,255:99
CM3.6_SCAFFOLD00003_corregido	5553219	.	T	G	103	.	DP=23;VDB=1.118393e-01;RPB=-1.971052e+00;AF1=0.5;AC1=1;DP4=8,8,5,2;MQ=58;FQ=106;PV4=0.41,1,0.012,1	GT:PL:GQ	0/1:133,0,255:99
CM3.6_SCAFFOLD00003_corregido	5553245	.	A	G	94	.	DP=19;VDB=1.014434e-01;RPB=-6.087808e-01;AF1=0.5;AC1=1;DP4=4,8,4,2;MQ=57;FQ=97;PV4=0.32,1,0.017,1	GT:PL:GQ	0/1:124,0,224:99
CM3.6_SCAFFOLD00003_corregido	5553255	.	G	A	99	.	DP=16;VDB=1.009663e-01;RPB=-1.626978e-01;AF1=0.5;AC1=1;DP4=2,8,4,2;MQ=57;FQ=102;PV4=0.12,1,0.028,1	GT:PL:GQ	0/1:129,0,205:99
CM3.6_SCAFFOLD00003_corregido	5553265	.	A	G	81	.	DP=15;VDB=9.175223e-02;RPB=5.333334e-01;AF1=0.5;AC1=1;DP4=4,5,4,1;MQ=57;FQ=84;PV4=0.3,1,0.021,1	GT:PL:GQ	0/1:111,0,201:99
CM3.6_SCAFFOLD00003_corregido	5553291	.	A	T	61	.	DP=21;VDB=9.868299e-02;RPB=3.069703e-01;AF1=0.5;AC1=1;DP4=4,9,5,1;MQ=54;FQ=64;PV4=0.057,1,3.5e-07,1	GT:PL:GQ	0/1:91,0,242:94
CM3.6_SCAFFOLD00003_corregido	5553294	.	G	A	63	.	DP=22;VDB=9.398244e-02;RPB=2.192645e-01;AF1=0.5;AC1=1;DP4=4,9,5,1;MQ=54;FQ=66;PV4=0.057,1,3.5e-07,1	GT:PL:GQ	0/1:93,0,248:96
CM3.6_SCAFFOLD00003_corregido	5553354	.	A	G	177	.	DP=33;VDB=1.281090e-01;RPB=-1.819106e+00;AF1=0.5;AC1=1;DP4=6,11,9,7;MQ=48;FQ=180;PV4=0.3,1,2e-16,1	GT:PL:GQ	0/1:207,0,255:99
CM3.6_SCAFFOLD00003_corregido	5553396	.	C	T	188	.	DP=32;VDB=1.159163e-01;RPB=-5.286784e-01;AF1=0.5;AC1=1;DP4=6,9,9,8;MQ=47;FQ=191;PV4=0.5,1,8.8e-16,1	GT:PL:GQ	0/1:218,0,255:99
CM3.6_SCAFFOLD00003_corregido	5553414	.	G	A	185	.	DP=31;VDB=1.553058e-01;RPB=-1.454969e-01;AF1=0.5;AC1=1;DP4=3,11,8,8;MQ=47;FQ=188;PV4=0.14,0.4,1.8e-14,1	GT:PL:GQ	0/1:215,0,231:99
CM3.6_SCAFFOLD00003_corregido	5553482	.	G	A	144	.	DP=27;VDB=1.123590e-01;RPB=1.141798e+00;AF1=0.5;AC1=1;DP4=3,12,7,4;MQ=52;FQ=147;PV4=0.043,1,1.4e-06,0.22	GT:PL:GQ	0/1:174,0,247:99
CM3.6_SCAFFOLD00003_corregido	5553546	.	T	G	130	.	DP=23;VDB=1.196287e-01;RPB=-1.452369e+00;AF1=0.5;AC1=1;DP4=6,9,3,5;MQ=58;FQ=133;PV4=1,0.0096,0.022,1	GT:PL:GQ	0/1:160,0,255:99
CM3.6_SCAFFOLD00003_corregido	5553603	.	A	T	170	.	DP=18;VDB=1.172345e-01;RPB=3.109832e-01;AF1=0.5;AC1=1;DP4=4,4,4,6;MQ=53;FQ=155;PV4=1,1,0.0084,1	GT:PL:GQ	0/1:200,0,182:99
CM3.6_SCAFFOLD00003_corregido	5553666	.	C	T	198	.	DP=30;VDB=1.558321e-01;RPB=1.674070e-01;AF1=0.5;AC1=1;DP4=8,5,9,8;MQ=47;FQ=199;PV4=0.72,1,2.9e-10,1	GT:PL:GQ	0/1:228,0,231:99
CM3.6_SCAFFOLD00003_corregido	5553672	.	G	A	187	.	DP=30;VDB=1.505997e-01;RPB=6.696280e-01;AF1=0.5;AC1=1;DP4=7,6,9,8;MQ=47;FQ=190;PV4=1,1,2.9e-10,0.44	GT:PL:GQ	0/1:217,0,235:99
CM3.6_SCAFFOLD00003_corregido	5553687	.	G	A	189	.	DP=32;VDB=1.135669e-01;RPB=-1.189452e+00;AF1=0.5;AC1=1;DP4=7,6,8,11;MQ=44;FQ=192;PV4=0.72,0.16,2.8e-28,1	GT:PL:GQ	0/1:219,0,240:99
CM3.6_SCAFFOLD00003_corregido	5553695	.	G	A	191	.	DP=32;VDB=1.760516e-01;RPB=-6.139106e-01;AF1=0.5;AC1=1;DP4=7,6,8,11;MQ=44;FQ=194;PV4=0.72,0.2,2.8e-28,1	GT:PL:GQ	0/1:221,0,241:99
CM3.6_SCAFFOLD00003_corregido	5553727	.	A	G	179	.	DP=26;VDB=1.738599e-01;RPB=2.371708e-01;AF1=0.5;AC1=1;DP4=5,5,6,10;MQ=44;FQ=179;PV4=0.69,0.17,0,1	GT:PL:GQ	0/1:209,0,210:99
CM3.6_SCAFFOLD00003_corregido	5553736	.	A	G	181	.	DP=26;VDB=6.745844e-02;RPB=7.076731e-01;AF1=0.5;AC1=1;DP4=4,5,6,10;MQ=43;FQ=169;PV4=1,0.25,0,0.16	GT:PL:GQ	0/1:211,0,196:99
CM3.6_SCAFFOLD00003_corregido	5553744	.	C	T	163	.	DP=24;VDB=1.160224e-02;RPB=9.075871e-01;AF1=0.5;AC1=1;DP4=5,5,6,8;MQ=44;FQ=166;PV4=1,0.41,5.2e-20,0.4	GT:PL:GQ	0/1:193,0,215:99
CM3.6_SCAFFOLD00003_corregido	5553769	.	T	A	127	.	DP=22;VDB=1.423387e-01;RPB=-5.909851e-01;AF1=0.5;AC1=1;DP4=6,5,3,8;MQ=48;FQ=130;PV4=0.39,1,4.6e-09,1	GT:PL:GQ	0/1:157,0,235:99
CM3.6_SCAFFOLD00003_corregido	5553819	.	A	G	135	.	DP=16;VDB=1.015101e-01;RPB=-5.965587e-01;AF1=0.5;AC1=1;DP4=4,2,4,6;MQ=46;FQ=122;PV4=0.61,0.21,0.00034,0.025	GT:PL:GQ	0/1:165,0,149:99
CM3.6_SCAFFOLD00003_corregido	5553837	.	T	C	105	.	DP=15;VDB=1.137931e-01;RPB=-1.182007e+00;AF1=0.5;AC1=1;DP4=4,3,3,4;MQ=51;FQ=108;PV4=1,0.059,0.0014,1	GT:PL:GQ	0/1:135,0,184:99
CM3.6_SCAFFOLD00003_corregido	5553840	.	T	A	106	.	DP=14;VDB=1.132265e-01;RPB=-1.182007e+00;AF1=0.5;AC1=1;DP4=4,3,3,4;MQ=51;FQ=109;PV4=1,1,0.0014,1	GT:PL:GQ	0/1:136,0,181:99
CM3.6_SCAFFOLD00003_corregido	5553847	.	T	C	116	.	DP=15;VDB=1.181419e-01;RPB=-6.365013e-01;AF1=0.5;AC1=1;DP4=4,3,4,4;MQ=50;FQ=119;PV4=1,0.41,0.00061,1	GT:PL:GQ	0/1:146,0,171:99
CM3.6_SCAFFOLD00003_corregido	5553905	.	T	C	166	.	DP=25;VDB=1.206477e-01;RPB=1.434573e+00;AF1=0.5;AC1=1;DP4=7,3,11,3;MQ=48;FQ=169;PV4=0.67,1,5.6e-06,1	GT:PL:GQ	0/1:196,0,212:99
CM3.6_SCAFFOLD00003_corregido	5553943	.	G	A	171	.	DP=31;VDB=1.514939e-01;RPB=2.511105e-01;AF1=0.5;AC1=1;DP4=10,3,12,5;MQ=47;FQ=174;PV4=1,0.043,5.1e-10,0.43	GT:PL:GQ	0/1:201,0,235:99
CM3.6_SCAFFOLD00003_corregido	5553982	.	T	G	170	.	DP=36;VDB=1.877860e-01;RPB=-4.950738e-02;AF1=0.5;AC1=1;DP4=13,4,10,8;MQ=47;FQ=173;PV4=0.29,0.11,6e-16,1	GT:PL:GQ	0/1:200,0,255:99
CM3.6_SCAFFOLD00003_corregido	5553987	.	G	A	157	.	DP=34;VDB=1.717023e-01;RPB=9.005477e-02;AF1=0.5;AC1=1;DP4=13,4,8,8;MQ=47;FQ=160;PV4=0.16,0.075,4.8e-24,1	GT:PL:GQ	0/1:187,0,255:99
CM3.6_SCAFFOLD00003_corregido	5554002	.	T	A	145	.	DP=34;VDB=1.503588e-01;RPB=2.254486e+00;AF1=0.5;AC1=1;DP4=12,7,7,8;MQ=49;FQ=148;PV4=0.49,0.15,2.8e-15,1	GT:PL:GQ	0/1:175,0,255:99
CM3.6_SCAFFOLD00003_corregido	5554207	.	A	G	41	.	DP=28;VDB=1.229217e-01;RPB=-6.106434e-01;AF1=0.5;AC1=1;DP4=14,5,0,8;MQ=53;FQ=44;PV4=0.00058,1,7.3e-23,1	GT:PL:GQ	0/1:71,0,255:74
CM3.6_SCAFFOLD00003_corregido	5554215	.	T	A	49	.	DP=28;VDB=1.010298e-01;RPB=-7.870703e-01;AF1=0.5;AC1=1;DP4=13,6,0,9;MQ=52;FQ=52;PV4=0.00083,0.21,5.1e-24,1	GT:PL:GQ	0/1:79,0,255:82
CM3.6_SCAFFOLD00003_corregido	5554224	.	C	A	49	.	DP=28;VDB=1.055979e-01;RPB=-3.443433e-01;AF1=0.5;AC1=1;DP4=12,7,0,9;MQ=52;FQ=52;PV4=0.0028,0.22,5.1e-24,1	GT:PL:GQ	0/1:79,0,255:82
CM3.6_SCAFFOLD00003_corregido	5554246	.	T	C	70	.	DP=25;VDB=1.373882e-01;RPB=-1.414485e+00;AF1=0.5;AC1=1;DP4=10,5,0,10;MQ=51;FQ=73;PV4=0.00096,1,1.6e-10,1	GT:PL:GQ	0/1:100,0,255:99
CM3.6_SCAFFOLD00003_corregido	5554264	.	G	A	80	.	DP=23;VDB=1.387190e-01;RPB=-1.023287e+00;AF1=0.5;AC1=1;DP4=7,6,0,10;MQ=50;FQ=83;PV4=0.0075,0.43,5.4e-10,0.31	GT:PL:GQ	0/1:110,0,255:99
CM3.6_SCAFFOLD00003_corregido	5554266	.	A	C	72	.	DP=25;VDB=1.383636e-01;RPB=-3.605551e-01;AF1=0.5;AC1=1;DP4=7,8,0,10;MQ=51;FQ=75;PV4=0.02,1,4.8e-11,1	GT:PL:GQ	0/1:102,0,255:99
CM3.6_SCAFFOLD00003_corregido	5554268	.	A	G	77	.	DP=25;VDB=1.325978e-01;RPB=-6.733711e-01;AF1=0.5;AC1=1;DP4=7,7,0,10;MQ=51;FQ=80;PV4=0.019,1,1.6e-10,1	GT:PL:GQ	0/1:107,0,255:99
CM3.6_SCAFFOLD00003_corregido	5554304	.	C	A	59	.	DP=27;VDB=1.245956e-01;RPB=-8.696263e-01;AF1=0.5;AC1=1;DP4=6,10,0,10;MQ=50;FQ=62;PV4=0.053,1,1.1e-19,1	GT:PL:GQ	0/1:89,0,255:92
CM3.6_SCAFFOLD00003_corregido	5554329	.	C	T	64	.	DP=23;VDB=1.355844e-01;RPB=7.131997e-01;AF1=0.5;AC1=1;DP4=2,11,0,10;MQ=48;FQ=67;PV4=0.49,1,4.9e-17,1	GT:PL:GQ	0/1:94,0,219:97
CM3.6_SCAFFOLD00003_corregido	5554344	.	A	G	46	.	DP=16;VDB=7.815530e-02;RPB=2.117024e+00;AF1=0.5;AC1=1;DP4=2,7,0,7;MQ=48;FQ=49;PV4=0.47,1,2.6e-11,0.4	GT:PL:GQ	0/1:76,0,175:79
CM3.6_SCAFFOLD00003_corregido	5554851	.	G	T	19.1	.	DP=9;VDB=3.926331e-02;RPB=-1.342535e+00;AF1=0.5;AC1=1;DP4=5,0,4,0;MQ=30;FQ=22;PV4=1,1,0.21,0.0012	GT:PL:GQ	0/1:49,0,89:52
CM3.6_SCAFFOLD00003_corregido	5554878	.	ATTTTTTTT	ATTTTTTTTT	7.5	.	INDEL;IS=6,0.352941;DP=17;VDB=8.408276e-02;AF1=1;AC1=2;DP4=1,0,3,3;MQ=42;FQ=-42.5;PV4=1,1,1,0.45	GT:PL:GQ	1/1:46,8,0:10
CM3.6_SCAFFOLD00003_corregido	5554902	.	TAAAAAA	TAAAAA	7.35	.	INDEL;IS=8,0.444444;DP=18;VDB=1.431148e-01;AF1=0.5003;AC1=1;DP4=3,1,7,0;MQ=33;FQ=-6.7;PV4=0.36,0.088,0.15,1	GT:PL:GQ	0/1:44,0,29:33
CM3.6_SCAFFOLD00003_corregido	5555184	.	A	G	64	.	DP=17;VDB=1.224195e-01;RPB=3.517632e-01;AF1=0.5;AC1=1;DP4=3,3,7,4;MQ=24;FQ=66.7;PV4=0.64,0.39,0.0023,0.14	GT:PL:GQ	0/1:94,0,106:97
CM3.6_SCAFFOLD00003_corregido	5555197	.	A	G	28	.	DP=12;VDB=8.913074e-02;RPB=-7.407643e-01;AF1=0.5;AC1=1;DP4=2,3,3,4;MQ=24;FQ=31;PV4=1,0.42,0.0089,0.059	GT:PL:GQ	0/1:58,0,93:61
CM3.6_SCAFFOLD00003_corregido	5555200	.	T	C	31	.	DP=12;VDB=9.421876e-02;RPB=-7.407643e-01;AF1=0.5;AC1=1;DP4=2,3,3,4;MQ=24;FQ=34;PV4=1,0.32,0.0089,0.094	GT:PL:GQ	0/1:61,0,96:64
CM3.6_SCAFFOLD00003_corregido	5555237	.	A	C	69	.	DP=16;VDB=1.390429e-01;RPB=3.796283e-01;AF1=0.5;AC1=1;DP4=4,2,2,8;MQ=34;FQ=72;PV4=0.12,1,0.0019,0.22	GT:PL:GQ	0/1:99,0,123:99
CM3.6_SCAFFOLD00003_corregido	5555245	.	G	A	59	.	DP=19;VDB=1.034956e-01;RPB=-6.940221e-01;AF1=0.5;AC1=1;DP4=7,3,0,9;MQ=38;FQ=62;PV4=0.0031,0.48,0.0052,1	GT:PL:GQ	0/1:89,0,187:92
CM3.6_SCAFFOLD00003_corregido	5555268	.	C	G	63	.	DP=16;VDB=1.762536e-02;RPB=1.481917e+00;AF1=0.5;AC1=1;DP4=6,1,0,9;MQ=40;FQ=66;PV4=0.00087,1,0.00069,1	GT:PL:GQ	0/1:93,0,141:96
CM3.6_SCAFFOLD00003_corregido	5555288	.	C	T	64	.	DP=15;VDB=1.148763e-01;RPB=2.415948e+00;AF1=0.5;AC1=1;DP4=5,1,0,9;MQ=40;FQ=67;PV4=0.002,1,8.4e-05,0.091	GT:PL:GQ	0/1:94,0,129:97
CM3.6_SCAFFOLD00003_corregido	5557863	.	T	G	66	.	DP=21;VDB=1.014434e-01;RPB=1.710263e+00;AF1=0.5;AC1=1;DP4=10,3,6,0;MQ=45;FQ=69;PV4=0.52,1,0.34,1	GT:PL:GQ	0/1:96,0,209:99
CM3.6_SCAFFOLD00003_corregido	5557883	.	A	G	32	.	DP=16;VDB=7.583604e-02;RPB=2.718918e+00;AF1=0.5;AC1=1;DP4=6,5,5,0;MQ=47;FQ=35;PV4=0.12,0.11,0.0098,0.027	GT:PL:GQ	0/1:62,0,223:65
CM3.6_SCAFFOLD00003_corregido	5558216	.	C	T	37	.	DP=17;VDB=2.863384e-02;RPB=2.207940e+00;AF1=0.5;AC1=1;DP4=5,8,0,4;MQ=47;FQ=40;PV4=0.26,1,0.15,0.039	GT:PL:GQ	0/1:67,0,246:70
CM3.6_SCAFFOLD00003_corregido	5558553	.	G	A	29	.	DP=22;VDB=8.616185e-02;RPB=-4.128614e-02;AF1=0.5;AC1=1;DP4=10,6,5,0;MQ=55;FQ=32;PV4=0.26,0.12,0.0043,1	GT:PL:GQ	0/1:59,0,255:62
CM3.6_SCAFFOLD00003_corregido	5558555	.	A	G	41	.	DP=22;VDB=1.014434e-01;RPB=2.580234e-01;AF1=0.5;AC1=1;DP4=10,6,6,0;MQ=54;FQ=44;PV4=0.13,0.22,0.001,1	GT:PL:GQ	0/1:71,0,255:74
CM3.6_SCAFFOLD00003_corregido	5558814	.	C	T	25	.	DP=15;VDB=2.064849e-02;RPB=-1.370862e+00;AF1=0.5;AC1=1;DP4=7,4,1,3;MQ=52;FQ=28;PV4=0.28,0.0034,0.0056,1	GT:PL:GQ	0/1:55,0,244:58
CM3.6_SCAFFOLD00003_corregido	5558816	.	T	C	23	.	DP=16;VDB=2.064849e-02;RPB=-1.152044e+00;AF1=0.5;AC1=1;DP4=7,5,1,3;MQ=53;FQ=26;PV4=0.57,0.067,0.0036,1	GT:PL:GQ	0/1:53,0,255:56
CM3.6_SCAFFOLD00003_corregido	5558840	.	T	A	88	.	DP=22;VDB=9.310645e-02;RPB=-8.716717e-01;AF1=0.5;AC1=1;DP4=8,5,2,5;MQ=54;FQ=91;PV4=0.35,0.027,1.9e-05,1	GT:PL:GQ	0/1:118,0,255:99
CM3.6_SCAFFOLD00003_corregido	5558842	.	G	A	83	.	DP=22;VDB=8.870068e-02;RPB=-5.639259e-01;AF1=0.5;AC1=1;DP4=8,7,2,5;MQ=55;FQ=86;PV4=0.38,0.057,5.2e-06,1	GT:PL:GQ	0/1:113,0,255:99
CM3.6_SCAFFOLD00003_corregido	5558862	.	A	C	113	.	DP=25;VDB=1.159864e-01;RPB=-3.368048e-01;AF1=0.5;AC1=1;DP4=7,9,3,5;MQ=55;FQ=116;PV4=1,1,3e-05,1	GT:PL:GQ	0/1:143,0,255:99
CM3.6_SCAFFOLD00003_corregido	5558894	.	A	T	142	.	DP=26;VDB=7.337788e-02;RPB=4.479893e-01;AF1=0.5;AC1=1;DP4=6,10,5,5;MQ=53;FQ=145;PV4=0.69,1,2.3e-06,1	GT:PL:GQ	0/1:172,0,255:99
CM3.6_SCAFFOLD00003_corregido	5559019	.	A	G	138	.	DP=16;VDB=1.302606e-01;RPB=-4.124790e-01;AF1=0.5;AC1=1;DP4=3,3,7,2;MQ=55;FQ=112;PV4=0.33,1,0.065,1	GT:PL:GQ	0/1:168,0,139:99
CM3.6_SCAFFOLD00003_corregido	5559100	.	T	C	84	.	DP=19;VDB=7.003357e-02;RPB=7.960979e-01;AF1=0.5;AC1=1;DP4=3,9,4,2;MQ=56;FQ=87;PV4=0.14,1,0.0024,0.27	GT:PL:GQ	0/1:114,0,225:99
CM3.6_SCAFFOLD00003_corregido	5559185	.	G	C	10.4	.	DP=14;VDB=5.980293e-02;RPB=-1.109400e+00;AF1=0.5;AC1=1;DP4=1,8,3,0;MQ=54;FQ=13.2;PV4=0.018,1,0,0.26	GT:PL:GQ	0/1:40,0,179:42
CM3.6_SCAFFOLD00003_corregido	5559189	.	C	A	10.4	.	DP=14;VDB=6.619718e-02;RPB=-1.109400e+00;AF1=0.5;AC1=1;DP4=1,8,3,0;MQ=54;FQ=13.2;PV4=0.018,0.13,0,0.37	GT:PL:GQ	0/1:40,0,186:42
CM3.6_SCAFFOLD00003_corregido	5559267	.	TGGGG	TGGGGG	106	.	INDEL;IS=9,0.473684;DP=19;VDB=1.582720e-01;AF1=0.5;AC1=1;DP4=4,3,4,7;MQ=50;FQ=59.5;PV4=0.63,1,0.0023,0.12	GT:PL:GQ	0/1:144,0,94:97
CM3.6_SCAFFOLD00003_corregido	5559330	.	A	G	138	.	DP=18;VDB=1.305702e-01;RPB=-1.164364e+00;AF1=0.5;AC1=1;DP4=5,2,4,5;MQ=49;FQ=121;PV4=0.36,1,0.00027,1	GT:PL:GQ	0/1:168,0,148:99
CM3.6_SCAFFOLD00003_corregido	5559340	.	G	T	126	.	DP=13;VDB=7.054063e-02;RPB=-9.515026e-01;AF1=0.5;AC1=1;DP4=3,2,3,5;MQ=48;FQ=99;PV4=0.59,1,0.0028,1	GT:PL:GQ	0/1:156,0,126:99
CM3.6_SCAFFOLD00003_corregido	5559342	.	C	T	124	.	DP=13;VDB=8.833697e-02;RPB=-9.515026e-01;AF1=0.5;AC1=1;DP4=3,2,3,5;MQ=48;FQ=105;PV4=0.59,0.18,0.0028,1	GT:PL:GQ	0/1:154,0,132:99
CM3.6_SCAFFOLD00003_corregido	5559373	.	G	A	141	.	DP=14;VDB=1.305298e-01;RPB=8.000000e-01;AF1=0.5;AC1=1;DP4=2,3,5,4;MQ=47;FQ=67;PV4=1,1,0.0014,1	GT:PL:GQ	0/1:171,0,94:97
CM3.6_SCAFFOLD00003_corregido	5559384	.	G	A	141	.	DP=14;VDB=1.237236e-01;RPB=8.000000e-01;AF1=0.5;AC1=1;DP4=2,3,5,4;MQ=47;FQ=90;PV4=1,1,0.0014,1	GT:PL:GQ	0/1:171,0,117:99
CM3.6_SCAFFOLD00003_corregido	5559415	.	C	T	103	.	DP=17;VDB=5.508941e-02;RPB=2.453739e+00;AF1=0.5;AC1=1;DP4=6,3,4,4;MQ=51;FQ=106;PV4=0.64,0.19,0.00014,0.2	GT:PL:GQ	0/1:133,0,207:99
CM3.6_SCAFFOLD00003_corregido	5559420	.	T	C	99	.	DP=18;VDB=3.585333e-02;RPB=1.720767e+00;AF1=0.5;AC1=1;DP4=8,3,3,4;MQ=53;FQ=102;PV4=0.33,1,7.3e-05,0.43	GT:PL:GQ	0/1:129,0,226:99
CM3.6_SCAFFOLD00003_corregido	5559468	.	T	C	109	.	DP=22;VDB=3.359328e-02;RPB=7.753981e-01;AF1=0.5;AC1=1;DP4=11,4,4,3;MQ=57;FQ=112;PV4=0.63,0.48,0.0023,1	GT:PL:GQ	0/1:139,0,255:99
CM3.6_SCAFFOLD00003_corregido	5559548	.	G	A	113	.	DP=19;VDB=1.082526e-01;RPB=-6.254628e-01;AF1=0.5;AC1=1;DP4=8,1,4,4;MQ=51;FQ=116;PV4=0.13,0.0028,0.0001,0.028	GT:PL:GQ	0/1:143,0,180:99
CM3.6_SCAFFOLD00003_corregido	5559557	.	A	C	126	.	DP=20;VDB=9.882558e-02;RPB=-7.597372e-01;AF1=0.5;AC1=1;DP4=8,3,4,5;MQ=51;FQ=129;PV4=0.36,0.28,7.1e-06,1	GT:PL:GQ	0/1:156,0,212:99
CM3.6_SCAFFOLD00003_corregido	5559558	.	T	A	126	.	DP=20;VDB=9.149274e-02;RPB=-1.183920e+00;AF1=0.5;AC1=1;DP4=8,2,4,5;MQ=51;FQ=129;PV4=0.17,0.097,1.6e-05,1	GT:PL:GQ	0/1:156,0,194:99
CM3.6_SCAFFOLD00003_corregido	5559582	.	C	G	94	.	DP=20;VDB=8.971609e-02;RPB=-7.844367e-01;AF1=0.5;AC1=1;DP4=7,4,2,6;MQ=49;FQ=97;PV4=0.17,0.32,0,1	GT:PL:GQ	0/1:124,0,237:99
CM3.6_SCAFFOLD00003_corregido	5559592	.	G	T	96	.	DP=18;VDB=9.640306e-02;RPB=-1.199507e+00;AF1=0.5;AC1=1;DP4=6,4,2,6;MQ=49;FQ=99;PV4=0.19,0.14,0,1	GT:PL:GQ	0/1:126,0,222:99
CM3.6_SCAFFOLD00003_corregido	5559600	.	T	A	102	.	DP=18;VDB=1.305485e-01;RPB=-1.324532e+00;AF1=0.5;AC1=1;DP4=6,3,2,7;MQ=47;FQ=105;PV4=0.15,1,2.4e-14,1	GT:PL:GQ	0/1:132,0,188:99
CM3.6_SCAFFOLD00003_corregido	5559623	.	C	T	103	.	DP=16;VDB=8.071618e-02;RPB=5.292561e-01;AF1=0.5;AC1=1;DP4=4,3,2,7;MQ=45;FQ=106;PV4=0.3,1,2.4e-12,0.41	GT:PL:GQ	0/1:133,0,163:99
CM3.6_SCAFFOLD00003_corregido	5559668	.	C	T	104	.	DP=17;VDB=1.278059e-01;RPB=3.367877e-01;AF1=0.5;AC1=1;DP4=2,6,2,7;MQ=46;FQ=107;PV4=1,1,2.4e-13,0.12	GT:PL:GQ	0/1:134,0,183:99
CM3.6_SCAFFOLD00003_corregido	5559691	.	C	A	83	.	DP=15;VDB=9.855507e-02;RPB=-6.365013e-01;AF1=0.5;AC1=1;DP4=3,5,2,5;MQ=48;FQ=86;PV4=1,0.3,1.4e-11,1	GT:PL:GQ	0/1:113,0,196:99
CM3.6_SCAFFOLD00003_corregido	5559697	.	G	T	83	.	DP=17;VDB=1.145288e-01;RPB=-6.365013e-01;AF1=0.5;AC1=1;DP4=3,5,2,5;MQ=48;FQ=86;PV4=1,1,1.4e-11,1	GT:PL:GQ	0/1:113,0,191:99
CM3.6_SCAFFOLD00003_corregido	5559723	.	A	T	133	.	DP=16;VDB=1.243507e-01;RPB=-3.796283e-01;AF1=0.5;AC1=1;DP4=4,2,5,5;MQ=44;FQ=104;PV4=0.63,1,1.1e-05,1	GT:PL:GQ	0/1:163,0,131:99
CM3.6_SCAFFOLD00003_corregido	5559790	.	C	A	161	.	DP=22;VDB=1.359832e-01;RPB=3.939901e-01;AF1=0.5;AC1=1;DP4=3,8,7,4;MQ=52;FQ=164;PV4=0.2,1,0.00033,1	GT:PL:GQ	0/1:191,0,213:99
CM3.6_SCAFFOLD00003_corregido	5559818	.	T	A	156	.	DP=20;VDB=1.404958e-01;RPB=-3.715753e-01;AF1=0.5;AC1=1;DP4=1,7,9,2;MQ=54;FQ=131;PV4=0.0055,0.44,0.017,0.063	GT:PL:GQ	0/1:186,0,158:99
CM3.6_SCAFFOLD00003_corregido	5559821	.	A	G	159	.	DP=20;VDB=1.403276e-01;RPB=-3.715753e-01;AF1=0.5;AC1=1;DP4=1,7,9,2;MQ=54;FQ=116;PV4=0.0055,1,0.017,0.054	GT:PL:GQ	0/1:189,0,143:99
CM3.6_SCAFFOLD00003_corregido	5559853	.	C	T	175	.	DP=24;VDB=1.432977e-01;RPB=-1.313300e+00;AF1=0.5;AC1=1;DP4=1,10,8,3;MQ=57;FQ=152;PV4=0.0075,0.29,0.035,1	GT:PL:GQ	0/1:205,0,179:99
CM3.6_SCAFFOLD00003_corregido	5559920	.	A	G	192	.	DP=26;VDB=8.213741e-02;RPB=1.333333e+00;AF1=0.5;AC1=1;DP4=8,5,9,4;MQ=55;FQ=195;PV4=1,0.088,0.0057,1	GT:PL:GQ	0/1:222,0,255:99
CM3.6_SCAFFOLD00003_corregido	5559938	.	A	G	175	.	DP=25;VDB=1.514810e-01;RPB=8.974817e-01;AF1=0.5;AC1=1;DP4=8,5,9,3;MQ=56;FQ=178;PV4=0.67,0.39,0.011,0.26	GT:PL:GQ	0/1:205,0,255:99
CM3.6_SCAFFOLD00003_corregido	5559965	.	T	A	89	.	DP=22;VDB=9.581649e-02;RPB=-2.229990e+00;AF1=0.5;AC1=1;DP4=7,3,10,0;MQ=51;FQ=92;PV4=0.21,1,0.00018,0.41	GT:PL:GQ	0/1:119,0,208:99
CM3.6_SCAFFOLD00003_corregido	5559990	.	C	T	69	.	DP=21;VDB=9.558586e-02;RPB=-2.464626e-01;AF1=0.5;AC1=1;DP4=9,2,10,0;MQ=49;FQ=72;PV4=0.48,1,5.2e-06,1	GT:PL:GQ	0/1:99,0,199:99
CM3.6_SCAFFOLD00003_corregido	5559991	.	C	T	76	.	DP=21;VDB=9.326987e-02;RPB=-2.464626e-01;AF1=0.5;AC1=1;DP4=9,2,10,0;MQ=49;FQ=79;PV4=0.48,1,5.2e-06,1	GT:PL:GQ	0/1:106,0,199:99
CM3.6_SCAFFOLD00003_corregido	5560004	.	C	T	75	.	DP=22;VDB=8.037458e-02;RPB=9.890707e-02;AF1=0.5;AC1=1;DP4=9,3,10,0;MQ=50;FQ=78;PV4=0.22,1,2.3e-06,1	GT:PL:GQ	0/1:105,0,217:99
CM3.6_SCAFFOLD00003_corregido	5560031	.	A	G	74	.	DP=21;VDB=2.735679e-02;RPB=8.098056e-01;AF1=0.5;AC1=1;DP4=6,4,10,1;MQ=45;FQ=77;PV4=0.15,1,7.6e-14,1	GT:PL:GQ	0/1:104,0,212:99
CM3.6_SCAFFOLD00003_corregido	5560040	.	G	A	95	.	DP=21;VDB=4.353904e-02;RPB=8.883363e-01;AF1=0.5;AC1=1;DP4=5,4,10,2;MQ=43;FQ=98;PV4=0.33,0.34,2e-13,0.27	GT:PL:GQ	0/1:125,0,197:99
CM3.6_SCAFFOLD00003_corregido	5560072	.	C	T	118	.	DP=23;VDB=1.156726e-01;RPB=7.345586e-01;AF1=0.5;AC1=1;DP4=5,4,9,4;MQ=43;FQ=121;PV4=0.66,0.25,7e-14,1	GT:PL:GQ	0/1:148,0,196:99
CM3.6_SCAFFOLD00003_corregido	5560074	.	G	A	116	.	DP=24;VDB=1.476986e-01;RPB=6.040687e-01;AF1=0.5;AC1=1;DP4=5,4,8,4;MQ=43;FQ=119;PV4=0.67,0.48,2e-13,1	GT:PL:GQ	0/1:146,0,199:99
CM3.6_SCAFFOLD00003_corregido	5560151	.	C	T	167	.	DP=16;VDB=1.114586e-01;RPB=-1.515848e+00;AF1=0.5;AC1=1;DP4=2,2,5,7;MQ=44;FQ=63;PV4=1,1,0.0045,1	GT:PL:GQ	0/1:197,0,90:93
CM3.6_SCAFFOLD00003_corregido	5560170	.	C	T	142	.	DP=15;VDB=7.798458e-02;RPB=1.767767e-01;AF1=0.5;AC1=1;DP4=5,1,4,5;MQ=50;FQ=107;PV4=0.29,1,0.0048,1	GT:PL:GQ	0/1:172,0,134:99
CM3.6_SCAFFOLD00003_corregido	5560173	.	G	A	146	.	DP=16;VDB=1.373882e-01;RPB=-1.626978e-01;AF1=0.5;AC1=1;DP4=5,1,4,6;MQ=50;FQ=102;PV4=0.15,0.39,0.0092,1	GT:PL:GQ	0/1:176,0,129:99
CM3.6_SCAFFOLD00003_corregido	5560175	.	G	A	138	.	DP=16;VDB=8.565072e-02;RPB=1.767767e-01;AF1=0.5;AC1=1;DP4=5,1,4,5;MQ=50;FQ=104;PV4=0.29,1,0.0048,1	GT:PL:GQ	0/1:168,0,131:99
CM3.6_SCAFFOLD00003_corregido	5560224	.	G	C	159	.	DP=20;VDB=7.593136e-02;RPB=1.554916e+00;AF1=0.5;AC1=1;DP4=6,2,3,7;MQ=53;FQ=143;PV4=0.15,0.2,0.0089,0.33	GT:PL:GQ	0/1:189,0,170:99
CM3.6_SCAFFOLD00003_corregido	5560261	.	A	C	153	.	DP=27;VDB=6.612576e-02;RPB=1.037999e+00;AF1=0.5;AC1=1;DP4=7,8,3,8;MQ=56;FQ=156;PV4=0.43,1,0.0054,1	GT:PL:GQ	0/1:183,0,242:99
CM3.6_SCAFFOLD00003_corregido	5560265	.	C	G	163	.	DP=27;VDB=7.589090e-02;RPB=5.611426e-01;AF1=0.5;AC1=1;DP4=7,8,3,9;MQ=55;FQ=166;PV4=0.42,1,0.0024,1	GT:PL:GQ	0/1:193,0,255:99
CM3.6_SCAFFOLD00003_corregido	5560323	.	G	A	136	.	DP=30;VDB=1.589214e-01;RPB=-1.039264e-01;AF1=0.5;AC1=1;DP4=5,11,2,12;MQ=52;FQ=139;PV4=0.4,0.35,1.4e-05,1	GT:PL:GQ	0/1:166,0,255:99
CM3.6_SCAFFOLD00003_corregido	5560366	.	A	T	134	.	DP=24;VDB=1.441942e-01;RPB=-1.332541e+00;AF1=0.5;AC1=1;DP4=3,8,4,9;MQ=46;FQ=137;PV4=1,1,1.6e-09,1	GT:PL:GQ	0/1:164,0,217:99
CM3.6_SCAFFOLD00003_corregido	5560393	.	T	C	106	.	DP=21;VDB=3.557977e-02;RPB=-6.557893e-01;AF1=0.5;AC1=1;DP4=3,5,3,9;MQ=42;FQ=109;PV4=0.64,1,1.2e-12,1	GT:PL:GQ	0/1:136,0,159:99
CM3.6_SCAFFOLD00003_corregido	5560395	.	G	A	107	.	DP=20;VDB=4.005159e-02;RPB=-2.112886e-01;AF1=0.5;AC1=1;DP4=3,4,3,9;MQ=41;FQ=110;PV4=0.62,1,9.8e-12,1	GT:PL:GQ	0/1:137,0,154:99
CM3.6_SCAFFOLD00003_corregido	5560415	.	C	T	115	.	DP=17;VDB=5.524793e-02;RPB=5.270463e-02;AF1=0.5;AC1=1;DP4=1,4,4,8;MQ=38;FQ=84;PV4=1,1,7.6e-10,0.074	GT:PL:GQ	0/1:145,0,111:99
CM3.6_SCAFFOLD00003_corregido	5560436	.	A	G	111	.	DP=17;VDB=1.415323e-01;RPB=-2.512594e-01;AF1=0.5;AC1=1;DP4=2,4,4,7;MQ=41;FQ=114;PV4=1,0.1,3.8e-10,1	GT:PL:GQ	0/1:141,0,152:99
CM3.6_SCAFFOLD00003_corregido	5560461	.	C	T	118	.	DP=19;VDB=1.432828e-01;RPB=2.270738e+00;AF1=0.5;AC1=1;DP4=5,3,5,6;MQ=43;FQ=121;PV4=0.65,0.48,7.1e-12,1	GT:PL:GQ	0/1:148,0,183:99
CM3.6_SCAFFOLD00003_corregido	5560468	.	C	T	99	.	DP=17;VDB=1.175926e-01;RPB=1.876388e+00;AF1=0.5;AC1=1;DP4=5,3,4,5;MQ=45;FQ=102;PV4=0.64,1,5.5e-11,1	GT:PL:GQ	0/1:129,0,194:99
CM3.6_SCAFFOLD00003_corregido	5560469	.	A	G	99	.	DP=17;VDB=1.212521e-01;RPB=1.876388e+00;AF1=0.5;AC1=1;DP4=5,3,4,5;MQ=45;FQ=102;PV4=0.64,0.43,5.5e-11,1	GT:PL:GQ	0/1:129,0,196:99
CM3.6_SCAFFOLD00003_corregido	5560487	.	C	A	111	.	DP=20;VDB=5.940291e-02;RPB=7.597372e-01;AF1=0.5;AC1=1;DP4=7,2,8,3;MQ=45;FQ=114;PV4=1,0.37,5.7e-13,0.42	GT:PL:GQ	0/1:141,0,191:99
CM3.6_SCAFFOLD00003_corregido	5560503	.	C	T	115	.	DP=22;VDB=1.404958e-01;RPB=7.223151e-01;AF1=0.5;AC1=1;DP4=7,4,7,4;MQ=46;FQ=118;PV4=1,0.46,1.1e-14,1	GT:PL:GQ	0/1:145,0,230:99
CM3.6_SCAFFOLD00003_corregido	5560505	.	T	C	115	.	DP=22;VDB=1.274764e-01;RPB=7.879801e-01;AF1=0.5;AC1=1;DP4=7,4,7,4;MQ=46;FQ=118;PV4=1,1,1.1e-14,1	GT:PL:GQ	0/1:145,0,230:99
CM3.6_SCAFFOLD00003_corregido	5560517	.	T	G	109	.	DP=22;VDB=3.585136e-02;RPB=6.923495e-01;AF1=0.5;AC1=1;DP4=8,4,6,4;MQ=48;FQ=112;PV4=1,1,1.7e-15,1	GT:PL:GQ	0/1:139,0,243:99
CM3.6_SCAFFOLD00003_corregido	5560535	.	A	T	112	.	DP=22;VDB=1.397857e-01;RPB=1.313300e-01;AF1=0.5;AC1=1;DP4=9,2,8,3;MQ=47;FQ=115;PV4=1,1,2.2e-15,0.26	GT:PL:GQ	0/1:142,0,198:99
CM3.6_SCAFFOLD00003_corregido	5560536	.	C	A	110	.	DP=23;VDB=1.343388e-01;RPB=4.615931e-01;AF1=0.5;AC1=1;DP4=9,3,8,3;MQ=47;FQ=113;PV4=1,0.41,2.9e-16,1	GT:PL:GQ	0/1:140,0,225:99
CM3.6_SCAFFOLD00003_corregido	5560537	.	C	G	110	.	DP=23;VDB=1.302755e-01;RPB=4.615931e-01;AF1=0.5;AC1=1;DP4=9,3,8,3;MQ=47;FQ=113;PV4=1,0.43,2.9e-16,1	GT:PL:GQ	0/1:140,0,229:99
CM3.6_SCAFFOLD00003_corregido	5560547	.	T	A	110	.	DP=23;VDB=8.017206e-02;RPB=4.615931e-01;AF1=0.5;AC1=1;DP4=9,3,8,3;MQ=47;FQ=113;PV4=1,0.013,2.9e-16,0.27	GT:PL:GQ	0/1:140,0,235:99
CM3.6_SCAFFOLD00003_corregido	5560577	.	G	A	86	.	DP=26;VDB=9.503632e-02;RPB=5.928649e-01;AF1=0.5;AC1=1;DP4=11,6,6,3;MQ=51;FQ=89;PV4=1,1,4.2e-22,1	GT:PL:GQ	0/1:116,0,255:99
CM3.6_SCAFFOLD00003_corregido	5560586	.	C	G	91	.	DP=24;VDB=1.261865e-01;RPB=1.132941e+00;AF1=0.5;AC1=1;DP4=9,6,6,3;MQ=50;FQ=94;PV4=1,1,3.5e-20,1	GT:PL:GQ	0/1:121,0,255:99
CM3.6_SCAFFOLD00003_corregido	5560606	.	C	T	80	.	DP=23;VDB=1.208308e-01;RPB=1.258720e+00;AF1=0.5;AC1=1;DP4=8,7,5,3;MQ=51;FQ=83;PV4=1,1,4e-19,1	GT:PL:GQ	0/1:110,0,255:99
CM3.6_SCAFFOLD00003_corregido	5560608	.	A	G	83	.	DP=22;VDB=1.198678e-01;RPB=1.603931e+00;AF1=0.5;AC1=1;DP4=7,7,5,3;MQ=51;FQ=86;PV4=0.67,1,3.5e-18,1	GT:PL:GQ	0/1:113,0,255:99
CM3.6_SCAFFOLD00003_corregido	5560696	.	G	T	50	.	DP=15;VDB=1.047417e-01;RPB=-1.001735e+00;AF1=0.5;AC1=1;DP4=7,2,3,3;MQ=50;FQ=53;PV4=0.33,0.17,4.3e-05,0.4	GT:PL:GQ	0/1:80,0,201:83
CM3.6_SCAFFOLD00003_corregido	5560742	.	T	G	68	.	DP=15;VDB=4.728115e-02;RPB=-1.446594e+00;AF1=0.5;AC1=1;DP4=6,2,3,4;MQ=49;FQ=71;PV4=0.31,1,4.1e-05,1	GT:PL:GQ	0/1:98,0,174:99
CM3.6_SCAFFOLD00003_corregido	5560760	.	T	C	61	.	DP=18;VDB=7.930849e-02;RPB=2.439750e-01;AF1=0.5;AC1=1;DP4=7,3,3,4;MQ=50;FQ=64;PV4=0.35,1,6.5e-06,1	GT:PL:GQ	0/1:91,0,201:94
CM3.6_SCAFFOLD00003_corregido	5560772	.	A	G	77	.	DP=19;VDB=1.043281e-01;RPB=8.179129e-01;AF1=0.5;AC1=1;DP4=5,4,3,5;MQ=48;FQ=80;PV4=0.64,1,6.3e-06,0.36	GT:PL:GQ	0/1:107,0,181:99
CM3.6_SCAFFOLD00003_corregido	5560782	.	G	A	72	.	DP=18;VDB=1.226685e-01;RPB=8.179129e-01;AF1=0.5;AC1=1;DP4=5,4,3,5;MQ=48;FQ=75;PV4=0.64,0.12,6.3e-06,0.17	GT:PL:GQ	0/1:102,0,208:99
CM3.6_SCAFFOLD00003_corregido	5560827	.	A	G	114	.	DP=25;VDB=8.883250e-02;RPB=-1.941451e-01;AF1=0.5;AC1=1;DP4=8,7,3,7;MQ=51;FQ=117;PV4=0.41,1,9.9e-10,0.37	GT:PL:GQ	0/1:144,0,255:99
CM3.6_SCAFFOLD00003_corregido	5560881	.	C	T	127	.	DP=31;VDB=1.403111e-01;RPB=-1.248835e+00;AF1=0.5;AC1=1;DP4=9,9,4,8;MQ=51;FQ=130;PV4=0.47,1,5.6e-12,0.47	GT:PL:GQ	0/1:157,0,255:99
CM3.6_SCAFFOLD00003_corregido	5560906	.	A	C	186	.	DP=32;VDB=1.776276e-01;RPB=-2.154302e+00;AF1=0.5;AC1=1;DP4=8,7,10,6;MQ=49;FQ=189;PV4=0.72,1,2.7e-08,0.25	GT:PL:GQ	0/1:216,0,255:99
CM3.6_SCAFFOLD00003_corregido	5560923	.	G	A	171	.	DP=28;VDB=1.719632e-01;RPB=-1.335895e+00;AF1=0.5;AC1=1;DP4=5,8,10,5;MQ=49;FQ=174;PV4=0.25,0.2,3.8e-07,1	GT:PL:GQ	0/1:201,0,254:99
CM3.6_SCAFFOLD00003_corregido	5560980	.	G	A	102	.	DP=21;VDB=1.381593e-01;RPB=2.781506e+00;AF1=0.5;AC1=1;DP4=4,7,8,2;MQ=49;FQ=105;PV4=0.08,1,7.5e-08,1	GT:PL:GQ	0/1:132,0,222:99
CM3.6_SCAFFOLD00003_corregido	5561007	.	T	A	37	.	DP=19;VDB=7.655903e-02;RPB=9.209109e-01;AF1=0.5;AC1=1;DP4=6,7,3,3;MQ=51;FQ=40;PV4=1,0.16,1.8e-11,0.092	GT:PL:GQ	0/1:67,0,255:70
CM3.6_SCAFFOLD00003_corregido	5561024	.	T	G	19.1	.	DP=20;VDB=5.437434e-02;RPB=4.536324e-01;AF1=0.5;AC1=1;DP4=7,7,4,2;MQ=52;FQ=22;PV4=0.64,0.12,1.2e-12,0.095	GT:PL:GQ	0/1:49,0,255:52
CM3.6_SCAFFOLD00003_corregido	5561067	.	A	G	8.64	.	DP=21;VDB=9.175223e-02;RPB=-7.844367e-01;AF1=0.5;AC1=1;DP4=10,6,1,4;MQ=56;FQ=11.3;PV4=0.15,1,8.7e-05,1	GT:PL:GQ	0/1:38,0,255:40
CM3.6_SCAFFOLD00003_corregido	5561158	.	G	A	20	.	DP=20;VDB=7.460385e-02;RPB=1.417367e-01;AF1=0.5;AC1=1;DP4=7,9,1,3;MQ=58;FQ=23;PV4=0.62,0.067,0.0014,0.14	GT:PL:GQ	0/1:50,0,255:53
CM3.6_SCAFFOLD00003_corregido	5561176	.	A	C	55	.	DP=19;VDB=7.566381e-02;RPB=-6.943651e-01;AF1=0.5;AC1=1;DP4=7,7,0,5;MQ=58;FQ=58;PV4=0.11,1,0.0057,0.37	GT:PL:GQ	0/1:85,0,255:88
CM3.6_SCAFFOLD00003_corregido	5561229	.	A	T	31	.	DP=18;VDB=9.505586e-02;RPB=-9.857281e-02;AF1=0.5;AC1=1;DP4=6,7,0,5;MQ=55;FQ=34;PV4=0.11,0.24,1.5e-05,1	GT:PL:GQ	0/1:61,0,255:64
CM3.6_SCAFFOLD00003_corregido	5561233	.	T	C	37	.	DP=18;VDB=9.386119e-02;RPB=-9.857281e-02;AF1=0.5;AC1=1;DP4=6,7,0,5;MQ=55;FQ=40;PV4=0.11,1,1.5e-05,1	GT:PL:GQ	0/1:67,0,250:70
CM3.6_SCAFFOLD00003_corregido	5561271	.	A	G	44	.	DP=18;VDB=1.149890e-01;RPB=-9.056668e-01;AF1=0.5;AC1=1;DP4=7,4,0,7;MQ=51;FQ=47;PV4=0.013,0.044,2.2e-06,0.36	GT:PL:GQ	0/1:74,0,233:77
CM3.6_SCAFFOLD00003_corregido	5561288	.	G	A	30	.	DP=20;VDB=8.180077e-02;RPB=-7.010682e-01;AF1=0.5;AC1=1;DP4=9,5,0,6;MQ=52;FQ=33;PV4=0.014,1,3e-13,1	GT:PL:GQ	0/1:60,0,255:63
CM3.6_SCAFFOLD00003_corregido	5561293	.	A	T	38	.	DP=21;VDB=1.113754e-01;RPB=-1.030158e+00;AF1=0.5;AC1=1;DP4=8,5,0,7;MQ=51;FQ=41;PV4=0.015,1,1.1e-12,0.39	GT:PL:GQ	0/1:68,0,251:71
CM3.6_SCAFFOLD00003_corregido	5561303	.	T	A	35	.	DP=21;VDB=1.135848e-01;RPB=-9.325589e-01;AF1=0.5;AC1=1;DP4=9,5,0,7;MQ=51;FQ=38;PV4=0.0071,0.18,2.1e-13,1	GT:PL:GQ	0/1:65,0,255:68
CM3.6_SCAFFOLD00003_corregido	5561330	.	T	C	61	.	DP=20;VDB=8.129889e-02;RPB=-4.243342e-01;AF1=0.5;AC1=1;DP4=4,8,0,8;MQ=51;FQ=64;PV4=0.12,1,1.9e-07,1	GT:PL:GQ	0/1:91,0,212:94
CM3.6_SCAFFOLD00003_corregido	5561356	.	C	T	44	.	DP=20;VDB=1.435957e-02;RPB=3.090472e+00;AF1=0.5;AC1=1;DP4=6,7,0,7;MQ=52;FQ=47;PV4=0.051,0.42,2.9e-07,1	GT:PL:GQ	0/1:74,0,255:77
CM3.6_SCAFFOLD00003_corregido	5561873	.	T	C	7.8	.	DP=13;VDB=5.960000e-02;RPB=1.611259e+00;AF1=0.5;AC1=1;DP4=5,5,1,1;MQ=60;FQ=10.4;PV4=1,1,1,1	GT:PL:GQ	0/1:37,0,217:39
CM3.6_SCAFFOLD00003_corregido	5561878	.	C	T	3.01	.	DP=12;VDB=9.614477e-02;RPB=4.558423e-01;AF1=0.4997;AC1=1;DP4=5,4,1,1;MQ=60;FQ=4.77;PV4=1,0.33,1,0.049	GT:PL:GQ	0/1:30,0,200:28
CM3.6_SCAFFOLD00003_corregido	5563101	.	A	T	4.77	.	DP=12;VDB=6.720000e-02;RPB=1.396424e+00;AF1=0.4999;AC1=1;DP4=3,7,1,1;MQ=58;FQ=6.99;PV4=1,1,0.0081,1	GT:PL:GQ	0/1:33,0,226:33
CM3.6_SCAFFOLD00003_corregido	5563127	.	G	A	22	.	DP=14;VDB=5.365061e-02;RPB=9.341987e-01;AF1=0.5;AC1=1;DP4=5,6,1,2;MQ=57;FQ=25;PV4=1,0.44,0.00048,0.34	GT:PL:GQ	0/1:52,0,243:55
CM3.6_SCAFFOLD00003_corregido	5564298	.	A	T	11.3	.	DP=14;VDB=4.336434e-02;RPB=3.113996e-01;AF1=0.5;AC1=1;DP4=2,9,2,1;MQ=53;FQ=14.2;PV4=0.18,0.06,0.00014,1	GT:PL:GQ	0/1:41,0,215:43
CM3.6_SCAFFOLD00003_corregido	5564299	.	A	T	11.3	.	DP=14;VDB=4.488797e-02;RPB=3.113996e-01;AF1=0.5;AC1=1;DP4=2,9,2,1;MQ=53;FQ=14.2;PV4=0.18,0.18,0.00014,0.48	GT:PL:GQ	0/1:41,0,216:43
CM3.6_SCAFFOLD00003_corregido	5564585	.	G	A	72	.	DP=16;VDB=6.631316e-02;RPB=-2.874329e+00;AF1=0.5;AC1=1;DP4=5,5,3,3;MQ=52;FQ=75;PV4=1,0.15,5.8e-06,1	GT:PL:GQ	0/1:102,0,230:99
CM3.6_SCAFFOLD00003_corregido	5564650	.	CTTTTCCAATGTATTTT	CTTT	70.5	.	INDEL;IS=7,0.437500;DP=16;VDB=9.246970e-02;AF1=0.5;AC1=1;DP4=3,4,6,1;MQ=47;FQ=73.5;PV4=0.27,1,0,1	GT:PL:GQ	0/1:108,0,255:99
CM3.6_SCAFFOLD00003_corregido	5564749	.	C	T	47	.	DP=23;VDB=9.124705e-02;RPB=1.826122e+00;AF1=0.5;AC1=1;DP4=7,11,4,1;MQ=57;FQ=50;PV4=0.15,0.48,3.3e-05,1	GT:PL:GQ	0/1:77,0,255:80
CM3.6_SCAFFOLD00003_corregido	5564776	.	C	T	72	.	DP=24;VDB=9.968024e-02;RPB=8.333333e-01;AF1=0.5;AC1=1;DP4=6,12,5,1;MQ=57;FQ=75;PV4=0.061,0.11,0.00031,0.00073	GT:PL:GQ	0/1:102,0,255:99
CM3.6_SCAFFOLD00003_corregido	5564791	.	A	G	41	.	DP=21;VDB=4.568806e-02;RPB=4.478111e-02;AF1=0.5;AC1=1;DP4=7,10,3,1;MQ=59;FQ=44;PV4=0.31,1,0.018,0.063	GT:PL:GQ	0/1:71,0,255:74
CM3.6_SCAFFOLD00003_corregido	5564894	.	T	C	52	.	DP=22;VDB=9.133768e-02;RPB=-2.350382e-01;AF1=0.5;AC1=1;DP4=8,9,3,2;MQ=56;FQ=55;PV4=1,1,1.9e-07,1	GT:PL:GQ	0/1:82,0,255:85
CM3.6_SCAFFOLD00003_corregido	5565028	.	G	A	34	.	DP=18;VDB=6.212732e-02;RPB=2.070029e+00;AF1=0.5;AC1=1;DP4=9,4,0,5;MQ=55;FQ=37;PV4=0.029,1,2.1e-06,1	GT:PL:GQ	0/1:64,0,255:67
CM3.6_SCAFFOLD00003_corregido	5565265	.	C	T	10.4	.	DP=18;VDB=3.277706e-02;RPB=4.738791e-01;AF1=0.5;AC1=1;DP4=11,4,2,1;MQ=56;FQ=13.2;PV4=1,1,0.00011,1	GT:PL:GQ	0/1:40,0,255:42
CM3.6_SCAFFOLD00003_corregido	5565526	.	A	G	3.01	.	DP=13;VDB=4.480000e-02;RPB=2.960783e-01;AF1=0.4997;AC1=1;DP4=1,10,1,1;MQ=56;FQ=4.77;PV4=0.29,1,0.16,1	GT:PL:GQ	0/1:30,0,180:28
CM3.6_SCAFFOLD00003_corregido	5566649	.	A	C	66	.	DP=21;VDB=3.463544e-02;RPB=-3.715753e-01;AF1=0.5;AC1=1;DP4=5,11,3,2;MQ=57;FQ=69;PV4=0.33,1,0.00015,1	GT:PL:GQ	0/1:96,0,255:99
CM3.6_SCAFFOLD00003_corregido	5566654	.	C	A	65	.	DP=21;VDB=3.097026e-02;RPB=-3.715753e-01;AF1=0.5;AC1=1;DP4=5,11,3,2;MQ=57;FQ=68;PV4=0.33,1,0.00015,1	GT:PL:GQ	0/1:95,0,255:98
CM3.6_SCAFFOLD00003_corregido	5566743	.	T	C	36	.	DP=21;VDB=8.689290e-02;RPB=-9.495813e-01;AF1=0.5;AC1=1;DP4=9,7,3,2;MQ=54;FQ=39;PV4=1,0.42,0,0.17	GT:PL:GQ	0/1:66,0,255:69
CM3.6_SCAFFOLD00003_corregido	5566747	.	C	T	38	.	DP=21;VDB=8.955129e-02;RPB=-9.495813e-01;AF1=0.5;AC1=1;DP4=9,7,3,2;MQ=54;FQ=41;PV4=1,0.48,0,0.3	GT:PL:GQ	0/1:68,0,255:71
CM3.6_SCAFFOLD00003_corregido	5566752	.	C	T	19.1	.	DP=20;VDB=8.318607e-02;RPB=-1.370121e+00;AF1=0.5;AC1=1;DP4=9,7,2,2;MQ=55;FQ=22;PV4=1,1,0,1	GT:PL:GQ	0/1:49,0,255:52
CM3.6_SCAFFOLD00003_corregido	5566774	.	G	A	14.2	.	DP=20;VDB=6.733668e-02;RPB=1.417367e-01;AF1=0.5;AC1=1;DP4=11,5,2,2;MQ=55;FQ=17.1;PV4=0.59,0.086,0,1	GT:PL:GQ	0/1:44,0,255:47
CM3.6_SCAFFOLD00003_corregido	5566798	.	G	C	41	.	DP=20;VDB=8.038604e-02;RPB=5.237229e-01;AF1=0.5;AC1=1;DP4=9,6,2,3;MQ=54;FQ=44;PV4=0.62,1,0,1	GT:PL:GQ	0/1:71,0,255:74
CM3.6_SCAFFOLD00003_corregido	5566807	.	T	A	25	.	DP=18;VDB=8.284946e-02;RPB=2.654971e-01;AF1=0.5;AC1=1;DP4=8,6,2,2;MQ=55;FQ=28;PV4=1,1,0,1	GT:PL:GQ	0/1:55,0,255:58
CM3.6_SCAFFOLD00003_corregido	5566808	.	T	G	25	.	DP=18;VDB=8.228788e-02;RPB=2.654971e-01;AF1=0.5;AC1=1;DP4=8,6,2,2;MQ=55;FQ=28;PV4=1,1,0,1	GT:PL:GQ	0/1:55,0,244:58
CM3.6_SCAFFOLD00003_corregido	5566815	.	T	C	25	.	DP=18;VDB=8.228788e-02;RPB=2.654971e-01;AF1=0.5;AC1=1;DP4=8,6,2,2;MQ=55;FQ=28;PV4=1,1,0,1	GT:PL:GQ	0/1:55,0,244:58
CM3.6_SCAFFOLD00003_corregido	5566854	.	A	T	6.2	.	DP=17;VDB=5.628053e-02;RPB=1.210811e+00;AF1=0.4999;AC1=1;DP4=7,6,1,2;MQ=55;FQ=8.65;PV4=1,0.17,8.3e-14,1	GT:PL:GQ	0/1:35,0,255:36
CM3.6_SCAFFOLD00003_corregido	5567014	.	G	A	76	.	DP=21;VDB=7.370915e-02;RPB=-1.237179e-01;AF1=0.5;AC1=1;DP4=8,6,3,3;MQ=55;FQ=79;PV4=1,1,4.4e-05,0.016	GT:PL:GQ	0/1:106,0,255:99
CM3.6_SCAFFOLD00003_corregido	5567080	.	A	C	42	.	DP=22;VDB=6.412972e-02;RPB=4.541475e-01;AF1=0.5;AC1=1;DP4=8,8,2,3;MQ=55;FQ=45;PV4=1,1,1.7e-07,0.25	GT:PL:GQ	0/1:72,0,255:75
CM3.6_SCAFFOLD00003_corregido	5567402	.	C	G	28	.	DP=13;VDB=6.719287e-02;RPB=-8.451542e-02;AF1=0.5;AC1=1;DP4=3,7,0,3;MQ=54;FQ=31;PV4=0.53,1,0.34,1	GT:PL:GQ	0/1:58,0,221:61
CM3.6_SCAFFOLD00003_corregido	5568369	.	C	T	4.13	.	DP=13;VDB=5.227153e-02;RPB=4.225771e-01;AF1=0.4998;AC1=1;DP4=10,0,3,0;MQ=39;FQ=6.2;PV4=1,1,0.24,1	GT:PL:GQ	0/1:32,0,132:31
CM3.6_SCAFFOLD00003_corregido	5568656	.	T	C	18.1	.	DP=20;VDB=3.297604e-02;RPB=-7.131860e-01;AF1=0.5;AC1=1;DP4=9,4,0,7;MQ=49;FQ=21;PV4=0.0047,1,1.3e-08,1	GT:PL:GQ	0/1:48,0,243:51
CM3.6_SCAFFOLD00003_corregido	5568687	.	T	C	18.1	.	DP=20;VDB=2.506820e-02;RPB=3.962144e-01;AF1=0.5;AC1=1;DP4=8,5,0,7;MQ=49;FQ=21;PV4=0.015,1,1.3e-08,1	GT:PL:GQ	0/1:48,0,249:51
CM3.6_SCAFFOLD00003_corregido	5569683	.	A	G	101	.	DP=18;VDB=7.819748e-02;RPB=-2.107318e+00;AF1=0.5;AC1=1;DP4=8,4,2,4;MQ=58;FQ=104;PV4=0.32,0.24,0.017,0.06	GT:PL:GQ	0/1:131,0,245:99
CM3.6_SCAFFOLD00003_corregido	5569786	.	G	C	47	.	DP=25;VDB=6.630550e-02;RPB=1.800321e+00;AF1=0.5;AC1=1;DP4=5,15,3,2;MQ=58;FQ=50;PV4=0.28,0.0051,3.7e-05,0.02	GT:PL:GQ	0/1:77,0,255:80
CM3.6_SCAFFOLD00003_corregido	5569986	.	G	A	3.01	.	DP=17;VDB=6.570053e-02;RPB=-5.669467e-01;AF1=0.4997;AC1=1;DP4=5,9,0,3;MQ=55;FQ=4.77;PV4=0.51,0.16,4.9e-09,1	GT:PL:GQ	0/1:30,0,255:28
CM3.6_SCAFFOLD00003_corregido	5571043	.	A	G	3.01	.	DP=22;VDB=5.498856e-02;RPB=-2.487497e+00;AF1=0.4997;AC1=1;DP4=6,13,3,0;MQ=59;FQ=4.77;PV4=0.055,1,0.0041,1	GT:PL:GQ	0/1:30,0,255:28
CM3.6_SCAFFOLD00003_corregido	5571697	.	A	G	41	.	DP=24;VDB=8.284584e-02;RPB=-1.045706e+00;AF1=0.5;AC1=1;DP4=11,9,2,2;MQ=54;FQ=44;PV4=1,1,1,0.34	GT:PL:GQ	0/1:71,0,255:74
CM3.6_SCAFFOLD00003_corregido	5571702	.	G	C	8.64	.	DP=25;VDB=9.589832e-02;RPB=-5.144434e-01;AF1=0.5;AC1=1;DP4=9,9,5,2;MQ=54;FQ=11.3;PV4=0.41,0.38,3.7e-06,1	GT:PL:GQ	0/1:38,0,255:40
CM3.6_SCAFFOLD00003_corregido	5572238	.	A	G	92	.	DP=22;VDB=5.074656e-02;RPB=-1.142675e+00;AF1=0.5;AC1=1;DP4=9,7,3,3;MQ=58;FQ=95;PV4=1,1,0.0069,1	GT:PL:GQ	0/1:122,0,255:99
CM3.6_SCAFFOLD00003_corregido	5572256	.	C	A	59	.	DP=22;VDB=6.432100e-02;RPB=7.834607e-02;AF1=0.5;AC1=1;DP4=10,7,2,3;MQ=58;FQ=62;PV4=0.62,0.5,0.0022,1	GT:PL:GQ	0/1:89,0,255:92
CM3.6_SCAFFOLD00003_corregido	5572328	.	A	G	10.4	.	DP=18;VDB=5.748775e-02;RPB=1.658577e+00;AF1=0.5;AC1=1;DP4=7,8,2,1;MQ=59;FQ=13.2;PV4=1,1,0.01,0.25	GT:PL:GQ	0/1:40,0,255:42
CM3.6_SCAFFOLD00003_corregido	5572569	.	A	G	10.4	.	DP=27;VDB=8.051522e-02;RPB=5.118927e-01;AF1=0.5;AC1=1;DP4=12,11,1,3;MQ=57;FQ=13.2;PV4=0.6,1,0.09,1	GT:PL:GQ	0/1:40,0,255:42
CM3.6_SCAFFOLD00003_corregido	5572579	.	C	T	9.52	.	DP=27;VDB=5.878212e-02;RPB=5.801451e-01;AF1=0.5;AC1=1;DP4=12,11,1,3;MQ=57;FQ=12.3;PV4=0.6,1,0.09,1	GT:PL:GQ	0/1:39,0,255:41
CM3.6_SCAFFOLD00003_corregido	5572817	.	A	G	3.01	.	DP=13;VDB=6.560000e-02;RPB=-2.960783e-01;AF1=0.4997;AC1=1;DP4=6,5,1,1;MQ=58;FQ=4.77;PV4=1,1,0.0055,1	GT:PL:GQ	0/1:30,0,254:28
CM3.6_SCAFFOLD00003_corregido	5572904	.	C	A	11.3	.	DP=19;VDB=7.460385e-02;RPB=6.902925e-01;AF1=0.5;AC1=1;DP4=3,11,0,4;MQ=56;FQ=14.2;PV4=1,1,1.5e-05,1	GT:PL:GQ	0/1:41,0,250:43
CM3.6_SCAFFOLD00003_corregido	5573124	.	A	G	19.1	.	DP=15;VDB=6.570053e-02;RPB=7.938566e-01;AF1=0.5;AC1=1;DP4=6,6,2,1;MQ=57;FQ=22;PV4=1,1,0.00027,1	GT:PL:GQ	0/1:49,0,255:52
CM3.6_SCAFFOLD00003_corregido	5573141	.	A	T	24	.	DP=13;VDB=4.340713e-02;RPB=1.436762e+00;AF1=0.5;AC1=1;DP4=6,4,2,1;MQ=56;FQ=27;PV4=1,1,0.00086,1	GT:PL:GQ	0/1:54,0,235:57
CM3.6_SCAFFOLD00003_corregido	5573444	.	C	T	79	.	DP=19;VDB=8.696308e-03;RPB=1.388730e-01;AF1=0.5;AC1=1;DP4=9,5,3,2;MQ=59;FQ=82;PV4=1,1,0.047,1	GT:PL:GQ	0/1:109,0,255:99
CM3.6_SCAFFOLD00003_corregido	5573472	.	T	C	76	.	DP=20;VDB=5.199964e-02;RPB=2.094892e+00;AF1=0.5;AC1=1;DP4=8,7,3,2;MQ=59;FQ=79;PV4=1,1,0.041,1	GT:PL:GQ	0/1:106,0,255:99
CM3.6_SCAFFOLD00003_corregido	5573612	.	C	A	20	.	DP=24;VDB=7.792673e-02;RPB=-1.433004e+00;AF1=0.5;AC1=1;DP4=11,9,4,0;MQ=59;FQ=23;PV4=0.26,1,0.011,1	GT:PL:GQ	0/1:50,0,255:53
CM3.6_SCAFFOLD00003_corregido	5573658	.	A	G	5.46	.	DP=26;VDB=2.159472e-02;RPB=-2.303843e-01;AF1=0.4999;AC1=1;DP4=12,11,1,2;MQ=60;FQ=7.8;PV4=1,1,1,1	GT:PL:GQ	0/1:34,0,255:34
CM3.6_SCAFFOLD00003_corregido	5573668	.	C	T	4.13	.	DP=27;VDB=4.644186e-02;RPB=-2.700309e-01;AF1=0.4998;AC1=1;DP4=11,13,2,1;MQ=60;FQ=6.2;PV4=0.6,1,1,1	GT:PL:GQ	0/1:32,0,255:31
CM3.6_SCAFFOLD00003_corregido	5573764	.	G	GC	5.08	.	INDEL;IS=4,0.160000;DP=25;VDB=1.957512e-01;AF1=0.5;AC1=1;DP4=8,12,1,3;MQ=60;FQ=7.36;PV4=1,0.42,1,0.18	GT:PL:GQ	0/1:41,0,255:41
CM3.6_SCAFFOLD00003_corregido	5573945	.	G	A	20	.	DP=31;VDB=8.050644e-02;RPB=-1.149049e+00;AF1=0.5;AC1=1;DP4=15,12,1,3;MQ=60;FQ=23;PV4=0.33,1,1,0.49	GT:PL:GQ	0/1:50,0,255:53
CM3.6_SCAFFOLD00003_corregido	5574009	.	GGTGTGT	GGTGT	120	.	INDEL;IS=5,0.238095;DP=21;VDB=1.804847e-01;AF1=0.5;AC1=1;DP4=6,10,2,3;MQ=60;FQ=123;PV4=1,0.11,1,1	GT:PL:GQ	0/1:158,0,255:99
CM3.6_SCAFFOLD00003_corregido	5574444	.	T	G	31	.	DP=14;VDB=3.127017e-02;RPB=1.401298e+00;AF1=0.5;AC1=1;DP4=5,6,1,2;MQ=58;FQ=34;PV4=1,1,0.025,0.41	GT:PL:GQ	0/1:61,0,249:64
CM3.6_SCAFFOLD00003_corregido	5574576	.	G	A	47	.	DP=18;VDB=3.926331e-02;RPB=-1.433684e+00;AF1=0.5;AC1=1;DP4=3,11,2,2;MQ=60;FQ=50;PV4=0.53,0.15,1,1	GT:PL:GQ	0/1:77,0,246:80
CM3.6_SCAFFOLD00003_corregido	5574603	.	T	C	41	.	DP=14;VDB=5.365061e-02;RPB=-3.113996e-01;AF1=0.5;AC1=1;DP4=2,9,1,2;MQ=60;FQ=44;PV4=1,1,1,1	GT:PL:GQ	0/1:71,0,221:74
CM3.6_SCAFFOLD00003_corregido	5576658	.	GAAAA	GAA	57.5	.	INDEL;IS=5,0.208333;DP=24;VDB=1.407837e-01;AF1=0.5;AC1=1;DP4=11,8,3,2;MQ=36;FQ=60.5;PV4=1,3.2e-17,1,1	GT:PL:GQ	0/1:95,0,228:98
CM3.6_SCAFFOLD00003_corregido	5576742	.	C	G	105	.	DP=20;VDB=4.719847e-02;RPB=4.385290e-02;AF1=0.5;AC1=1;DP4=6,7,3,3;MQ=46;FQ=108;PV4=1,0.016,1,1	GT:PL:GQ	0/1:135,0,246:99
CM3.6_SCAFFOLD00003_corregido	5576900	.	A	C	57	.	DP=21;VDB=7.179469e-02;RPB=7.844367e-01;AF1=0.5;AC1=1;DP4=7,9,4,1;MQ=48;FQ=60;PV4=0.31,1,0.27,1	GT:PL:GQ	0/1:87,0,255:90
CM3.6_SCAFFOLD00003_corregido	5576962	.	C	T	40	.	DP=22;VDB=5.356092e-02;RPB=2.128141e-01;AF1=0.5;AC1=1;DP4=8,10,2,2;MQ=51;FQ=43;PV4=1,0.44,0.32,1	GT:PL:GQ	0/1:70,0,255:73
CM3.6_SCAFFOLD00003_corregido	5576983	.	A	G	17.1	.	DP=20;VDB=5.752178e-02;RPB=4.234049e-01;AF1=0.5;AC1=1;DP4=6,11,1,2;MQ=50;FQ=20.1;PV4=1,1,1,1	GT:PL:GQ	0/1:47,0,255:50
CM3.6_SCAFFOLD00003_corregido	5576986	.	C	T	39	.	DP=20;VDB=6.846959e-02;RPB=1.275630e+00;AF1=0.5;AC1=1;DP4=5,11,2,2;MQ=50;FQ=42;PV4=0.59,0.05,0.39,1	GT:PL:GQ	0/1:69,0,255:72
CM3.6_SCAFFOLD00003_corregido	5577011	.	T	C	53	.	DP=25;VDB=7.384172e-02;RPB=5.095246e-01;AF1=0.5;AC1=1;DP4=9,11,1,4;MQ=53;FQ=56;PV4=0.61,0.41,0.45,0.42	GT:PL:GQ	0/1:83,0,255:86
CM3.6_SCAFFOLD00003_corregido	5577160	.	T	C	18.1	.	DP=20;VDB=8.050644e-02;RPB=-1.464612e+00;AF1=0.5;AC1=1;DP4=8,8,0,4;MQ=56;FQ=21;PV4=0.12,1,1.8e-06,1	GT:PL:GQ	0/1:48,0,255:51
CM3.6_SCAFFOLD00003_corregido	5577296	.	A	G	6.2	.	DP=21;VDB=6.280960e-02;RPB=-9.547859e-01;AF1=0.4999;AC1=1;DP4=12,6,2,1;MQ=59;FQ=8.65;PV4=1,0.34,0.0051,1	GT:PL:GQ	0/1:35,0,255:36
CM3.6_SCAFFOLD00003_corregido	5577503	.	C	G	3.54	.	DP=19;VDB=1.516588e-02;RPB=1.173936e+00;AF1=0.4998;AC1=1;DP4=11,5,3,0;MQ=58;FQ=5.47;PV4=0.53,0.21,2.6e-05,0.17	GT:PL:GQ	0/1:31,0,255:30
CM3.6_SCAFFOLD00003_corregido	5577544	.	G	A	5.46	.	DP=13;VDB=7.200000e-02;RPB=-2.960783e-01;AF1=0.4999;AC1=1;DP4=7,4,2,0;MQ=60;FQ=7.8;PV4=1,1,1,1	GT:PL:GQ	0/1:34,0,239:34
CM3.6_SCAFFOLD00003_corregido	5578599	.	T	C	28	.	DP=20;VDB=4.545999e-02;RPB=-2.763033e+00;AF1=0.5;AC1=1;DP4=5,9,0,6;MQ=37;FQ=31;PV4=0.26,0.076,0.0011,0.2	GT:PL:GQ	0/1:58,0,255:61
CM3.6_SCAFFOLD00003_corregido	5578631	.	C	T	49	.	DP=34;VDB=1.275564e-01;RPB=-8.923141e-01;AF1=0.5;AC1=1;DP4=10,10,2,12;MQ=39;FQ=52;PV4=0.066,0.00079,3.5e-07,1	GT:PL:GQ	0/1:79,0,255:82
CM3.6_SCAFFOLD00003_corregido	5578796	.	A	G	10.4	.	DP=34;VDB=1.780328e-01;RPB=-1.350563e+00;AF1=0.5;AC1=1;DP4=7,5,4,13;MQ=34;FQ=13.2;PV4=0.12,1,5.1e-11,0.37	GT:PL:GQ	0/1:40,0,224:42
CM3.6_SCAFFOLD00003_corregido	5579176	.	A	G	5.46	.	DP=27;VDB=2.346319e-02;RPB=-2.855623e+00;AF1=0.4999;AC1=1;DP4=5,8,2,10;MQ=38;FQ=7.8;PV4=0.38,0.065,3.3e-10,0.15	GT:PL:GQ	0/1:34,0,248:34
CM3.6_SCAFFOLD00003_corregido	5581018	.	C	T	5.46	.	DP=23;VDB=7.484594e-02;RPB=-7.080882e-01;AF1=0.4999;AC1=1;DP4=10,8,5,0;MQ=50;FQ=7.8;PV4=0.12,1,0.00087,0.016	GT:PL:GQ	0/1:34,0,255:34
CM3.6_SCAFFOLD00003_corregido	5581023	.	G	T	41	.	DP=24;VDB=1.201506e-01;RPB=-2.291515e+00;AF1=0.5;AC1=1;DP4=7,8,8,0;MQ=50;FQ=44;PV4=0.019,1,8.2e-15,0.016	GT:PL:GQ	0/1:71,0,255:74
CM3.6_SCAFFOLD00003_corregido	5581044	.	C	T	45	.	DP=34;VDB=9.256046e-02;RPB=-1.214815e+00;AF1=0.5;AC1=1;DP4=15,8,10,1;MQ=45;FQ=48;PV4=0.21,1,0.034,1	GT:PL:GQ	0/1:75,0,255:78
CM3.6_SCAFFOLD00003_corregido	5581362	.	A	G	12.3	.	DP=34;VDB=1.429026e-01;RPB=-1.325253e+00;AF1=0.5;AC1=1;DP4=10,13,6,5;MQ=38;FQ=15.1;PV4=0.72,1,2.7e-07,0.33	GT:PL:GQ	0/1:42,0,255:44
CM3.6_SCAFFOLD00003_corregido	5581829	.	T	C	5.46	.	DP=28;VDB=6.052371e-02;RPB=1.134231e+00;AF1=0.4999;AC1=1;DP4=8,12,4,3;MQ=46;FQ=7.8;PV4=0.66,0.48,2.1e-05,1	GT:PL:GQ	0/1:34,0,255:34
CM3.6_SCAFFOLD00003_corregido	5581833	.	C	A	18.1	.	DP=25;VDB=7.287715e-02;RPB=-7.642870e-01;AF1=0.5;AC1=1;DP4=6,10,5,4;MQ=46;FQ=21;PV4=0.43,1,8.7e-12,0.019	GT:PL:GQ	0/1:48,0,255:51
CM3.6_SCAFFOLD00003_corregido	5582938	.	A	G	4.77	.	DP=14;VDB=7.840000e-02;RPB=-4.564355e-01;AF1=0.4999;AC1=1;DP4=8,4,1,1;MQ=54;FQ=6.99;PV4=1,1,0.25,1	GT:PL:GQ	0/1:33,0,239:33
CM3.6_SCAFFOLD00003_corregido	5582954	.	C	A	14.2	.	DP=11;VDB=5.920000e-02;RPB=1.060660e+00;AF1=0.5;AC1=1;DP4=7,2,1,1;MQ=55;FQ=17.1;PV4=0.49,1,0.24,0.41	GT:PL:GQ	0/1:44,0,203:47
CM3.6_SCAFFOLD00003_corregido	5584245	.	G	A	66	.	DP=20;VDB=8.903910e-02;RPB=-1.047446e+00;AF1=0.5;AC1=1;DP4=8,7,3,2;MQ=57;FQ=69;PV4=1,0.055,0.3,1	GT:PL:GQ	0/1:96,0,255:99
CM3.6_SCAFFOLD00003_corregido	5584294	.	A	G	8.64	.	DP=21;VDB=5.870764e-02;RPB=1.557809e+00;AF1=0.5;AC1=1;DP4=11,7,2,1;MQ=59;FQ=11.3;PV4=1,1,0.0051,1	GT:PL:GQ	0/1:38,0,255:40
CM3.6_SCAFFOLD00003_corregido	5584296	.	C	T	5.46	.	DP=20;VDB=5.983360e-02;RPB=1.799471e+00;AF1=0.4999;AC1=1;DP4=10,7,2,1;MQ=59;FQ=7.8;PV4=1,0.071,0.0064,1	GT:PL:GQ	0/1:34,0,255:34
CM3.6_SCAFFOLD00003_corregido	5584306	.	A	G	40	.	DP=21;VDB=6.376843e-02;RPB=6.717166e-01;AF1=0.5;AC1=1;DP4=10,7,3,1;MQ=59;FQ=43;PV4=1,1,0.018,0.27	GT:PL:GQ	0/1:70,0,255:73
CM3.6_SCAFFOLD00003_corregido	5584347	.	CAGTGAGT	CAGT	3.25	.	INDEL;IS=2,0.105263;DP=19;VDB=1.812282e-01;AF1=0.5;AC1=1;DP4=9,6,1,1;MQ=59;FQ=5.09;PV4=1,2e-07,0.0012,1	GT:PL:GQ	0/1:38,0,255:37
CM3.6_SCAFFOLD00003_corregido	5584413	.	T	C	5.46	.	DP=24;VDB=6.621023e-02;RPB=8.728716e-02;AF1=0.4999;AC1=1;DP4=12,9,2,1;MQ=60;FQ=7.8;PV4=1,0.33,1,1	GT:PL:GQ	0/1:34,0,255:34
CM3.6_SCAFFOLD00003_corregido	5584561	.	A	G	3.54	.	DP=23;VDB=5.748775e-02;RPB=-1.052403e+00;AF1=0.4998;AC1=1;DP4=10,9,1,2;MQ=59;FQ=5.47;PV4=1,0.029,0.0041,1	GT:PL:GQ	0/1:31,0,255:30
CM3.6_SCAFFOLD00003_corregido	5584962	.	T	C	20	.	DP=25;VDB=7.714857e-02;RPB=8.524367e-01;AF1=0.5;AC1=1;DP4=6,15,3,1;MQ=59;FQ=23;PV4=0.12,0.0092,0.0092,0.4	GT:PL:GQ	0/1:50,0,255:53
CM3.6_SCAFFOLD00003_corregido	5585259	.	A	C	74	.	DP=22;VDB=9.274344e-02;RPB=-1.096845e+00;AF1=0.5;AC1=1;DP4=12,5,3,2;MQ=60;FQ=77;PV4=1,1,1,0.25	GT:PL:GQ	0/1:104,0,255:99
CM3.6_SCAFFOLD00003_corregido	5585263	.	T	C	7.8	.	DP=22;VDB=5.498856e-02;RPB=-1.435095e+00;AF1=0.5;AC1=1;DP4=14,5,1,2;MQ=60;FQ=10.4;PV4=0.23,0.2,1,1	GT:PL:GQ	0/1:37,0,255:39
CM3.6_SCAFFOLD00003_corregido	5585281	.	T	C	54	.	DP=19;VDB=8.228788e-02;RPB=-1.650000e+00;AF1=0.5;AC1=1;DP4=10,5,2,2;MQ=60;FQ=57;PV4=0.6,1,1,1	GT:PL:GQ	0/1:84,0,255:87
CM3.6_SCAFFOLD00003_corregido	5585353	.	A	G	22	.	DP=17;VDB=3.426357e-02;RPB=2.330781e+00;AF1=0.5;AC1=1;DP4=6,8,1,2;MQ=60;FQ=25;PV4=1,1,1,0.0047	GT:PL:GQ	0/1:52,0,250:55
CM3.6_SCAFFOLD00003_corregido	5585469	.	C	T	19.1	.	DP=19;VDB=5.361253e-02;RPB=-1.621149e+00;AF1=0.5;AC1=1;DP4=5,11,1,2;MQ=60;FQ=22;PV4=1,1,1,0.48	GT:PL:GQ	0/1:49,0,255:52
CM3.6_SCAFFOLD00003_corregido	5585497	.	A	G	45	.	DP=23;VDB=8.318789e-02;RPB=6.083303e-01;AF1=0.5;AC1=1;DP4=7,12,2,2;MQ=60;FQ=48;PV4=1,1,1,1	GT:PL:GQ	0/1:75,0,255:78
CM3.6_SCAFFOLD00003_corregido	5585514	.	C	A	40	.	DP=23;VDB=4.052676e-02;RPB=1.581659e+00;AF1=0.5;AC1=1;DP4=7,12,2,2;MQ=60;FQ=43;PV4=1,1,1,1	GT:PL:GQ	0/1:70,0,255:73
CM3.6_SCAFFOLD00003_corregido	5585522	.	G	A	41	.	DP=23;VDB=7.064840e-02;RPB=2.068323e+00;AF1=0.5;AC1=1;DP4=7,12,2,2;MQ=60;FQ=44;PV4=1,0.11,1,1	GT:PL:GQ	0/1:71,0,255:74
CM3.6_SCAFFOLD00003_corregido	5585623	.	T	C	8.64	.	DP=25;VDB=6.621023e-02;RPB=-1.045303e+00;AF1=0.5;AC1=1;DP4=12,10,1,2;MQ=60;FQ=11.3;PV4=0.59,1,1,1	GT:PL:GQ	0/1:38,0,255:40
CM3.6_SCAFFOLD00003_corregido	5586086	.	C	A	5.46	.	DP=14;VDB=4.800000e-02;RPB=-4.564355e-01;AF1=0.4999;AC1=1;DP4=6,6,1,1;MQ=60;FQ=7.8;PV4=1,1,1,1	GT:PL:GQ	0/1:34,0,255:34
CM3.6_SCAFFOLD00003_corregido	5586166	.	C	G	21	.	DP=20;VDB=4.639975e-02;RPB=1.481917e+00;AF1=0.5;AC1=1;DP4=8,9,1,2;MQ=60;FQ=24;PV4=1,1,1,0.32	GT:PL:GQ	0/1:51,0,255:54
CM3.6_SCAFFOLD00003_corregido	5586337	.	A	G	9.52	.	DP=20;VDB=6.619718e-02;RPB=1.905322e+00;AF1=0.5;AC1=1;DP4=9,8,2,1;MQ=60;FQ=12.3;PV4=1,0.031,1,1	GT:PL:GQ	0/1:39,0,255:41
CM3.6_SCAFFOLD00003_corregido	5586433	.	G	A	27	.	DP=18;VDB=6.695797e-02;RPB=-8.292884e-01;AF1=0.5;AC1=1;DP4=9,6,2,1;MQ=60;FQ=30;PV4=1,1,1,1	GT:PL:GQ	0/1:57,0,255:60
CM3.6_SCAFFOLD00003_corregido	5586596	.	C	T	7.8	.	DP=17;VDB=6.280960e-02;RPB=-3.149704e-01;AF1=0.5;AC1=1;DP4=8,6,0,3;MQ=60;FQ=10.4;PV4=0.21,0.2,1,1	GT:PL:GQ	0/1:37,0,255:39
CM3.6_SCAFFOLD00003_corregido	5586628	.	A	C	40	.	DP=18;VDB=7.635114e-02;RPB=-5.309942e-02;AF1=0.5;AC1=1;DP4=8,6,0,4;MQ=60;FQ=43;PV4=0.092,1,1,1	GT:PL:GQ	0/1:70,0,250:73
CM3.6_SCAFFOLD00003_corregido	5586698	.	A	G	22	.	DP=17;VDB=4.340713e-02;RPB=1.889822e-01;AF1=0.5;AC1=1;DP4=5,9,1,2;MQ=60;FQ=25;PV4=1,0.39,1,1	GT:PL:GQ	0/1:52,0,255:55
CM3.6_SCAFFOLD00003_corregido	5586715	.	A	G	30	.	DP=17;VDB=3.422171e-02;RPB=5.669467e-01;AF1=0.5;AC1=1;DP4=5,9,1,2;MQ=60;FQ=33;PV4=1,1,1,0.3	GT:PL:GQ	0/1:60,0,255:63
CM3.6_SCAFFOLD00003_corregido	5587203	.	G	A	22	.	DP=14;VDB=3.131090e-02;RPB=0.000000e+00;AF1=0.5;AC1=1;DP4=7,4,1,2;MQ=57;FQ=25;PV4=0.54,1,0.00048,1	GT:PL:GQ	0/1:52,0,235:55
CM3.6_SCAFFOLD00003_corregido	5587244	.	C	A	14.2	.	DP=10;VDB=4.320000e-02;RPB=-6.527912e-01;AF1=0.5;AC1=1;DP4=5,3,2,0;MQ=60;FQ=17.1;PV4=1,1,1,1	GT:PL:GQ	0/1:44,0,182:47
CM3.6_SCAFFOLD00003_corregido	5587258	.	T	C	40	.	DP=11;VDB=5.361253e-02;RPB=-3.960091e-01;AF1=0.5;AC1=1;DP4=3,3,3,0;MQ=60;FQ=43;PV4=0.46,1,1,0.4	GT:PL:GQ	0/1:70,0,155:73
CM3.6_SCAFFOLD00003_corregido	5587328	.	T	C	77	.	DP=9;VDB=8.192476e-02;RPB=7.917240e-01;AF1=0.5;AC1=1;DP4=4,1,3,1;MQ=60;FQ=80;PV4=1,1,1,0.45	GT:PL:GQ	0/1:107,0,128:99
CM3.6_SCAFFOLD00003_corregido	5587590	.	A	G	24	.	DP=16;VDB=4.644186e-02;RPB=-8.072073e-01;AF1=0.5;AC1=1;DP4=9,4,0,3;MQ=60;FQ=27;PV4=0.062,1,1,1	GT:PL:GQ	0/1:54,0,244:57
CM3.6_SCAFFOLD00003_corregido	5587605	.	T	C	61	.	DP=15;VDB=6.376843e-02;RPB=-1.109745e+00;AF1=0.5;AC1=1;DP4=7,4,1,3;MQ=60;FQ=64;PV4=0.28,1,1,1	GT:PL:GQ	0/1:91,0,238:94
CM3.6_SCAFFOLD00003_corregido	5587738	.	G	A	37	.	DP=14;VDB=5.365061e-02;RPB=-1.556998e-01;AF1=0.5;AC1=1;DP4=5,6,2,1;MQ=60;FQ=40;PV4=1,1,1,1	GT:PL:GQ	0/1:67,0,237:70
CM3.6_SCAFFOLD00003_corregido	5587752	.	T	C	6.98	.	DP=13;VDB=7.520000e-02;RPB=1.085620e+00;AF1=0.4999;AC1=1;DP4=4,7,1,1;MQ=60;FQ=9.53;PV4=1,1,1,1	GT:PL:GQ	0/1:36,0,234:37
CM3.6_SCAFFOLD00003_corregido	5587943	.	A	G	4.77	.	DP=14;VDB=3.360000e-02;RPB=-1.004158e+00;AF1=0.4999;AC1=1;DP4=5,7,2,0;MQ=60;FQ=6.99;PV4=0.46,1,1,0.32	GT:PL:GQ	0/1:33,0,237:33
CM3.6_SCAFFOLD00003_corregido	5588008	.	G	A	45	.	DP=21;VDB=8.228250e-02;RPB=3.134677e-01;AF1=0.5;AC1=1;DP4=8,9,3,1;MQ=60;FQ=48;PV4=0.59,0.49,1,1	GT:PL:GQ	0/1:75,0,255:78
CM3.6_SCAFFOLD00003_corregido	5588060	.	C	T	36	.	DP=23;VDB=8.327157e-02;RPB=-2.838875e-01;AF1=0.5;AC1=1;DP4=12,7,2,2;MQ=60;FQ=39;PV4=1,0.15,1,0.37	GT:PL:GQ	0/1:66,0,255:69
CM3.6_SCAFFOLD00003_corregido	5588241	.	A	C	9.52	.	DP=12;VDB=4.960000e-02;RPB=-5.370861e-01;AF1=0.5;AC1=1;DP4=4,6,1,1;MQ=60;FQ=12.3;PV4=1,0.39,1,1	GT:PL:GQ	0/1:39,0,235:41
CM3.6_SCAFFOLD00003_corregido	5588608	.	A	G	19.1	.	DP=17;VDB=5.752178e-02;RPB=1.889822e-01;AF1=0.5;AC1=1;DP4=7,7,3,0;MQ=60;FQ=22;PV4=0.23,1,1,1	GT:PL:GQ	0/1:49,0,255:52
CM3.6_SCAFFOLD00003_corregido	5588657	.	AACA	AACACA	34.5	.	INDEL;IS=3,0.200000;DP=15;VDB=1.702281e-01;AF1=0.5;AC1=1;DP4=6,6,3,0;MQ=60;FQ=37.5;PV4=0.23,0.28,1,0.17	GT:PL:GQ	0/1:72,0,255:75
CM3.6_SCAFFOLD00003_corregido	5588881	.	C	T	42	.	DP=15;VDB=3.084347e-02;RPB=-9.791868e-01;AF1=0.5;AC1=1;DP4=6,5,0,4;MQ=60;FQ=45;PV4=0.1,0.23,1,0.2	GT:PL:GQ	0/1:72,0,247:75
CM3.6_SCAFFOLD00003_corregido	5589004	.	G	GC	11.8	.	INDEL;IS=3,0.130435;DP=23;VDB=1.576112e-01;AF1=0.5;AC1=1;DP4=11,8,1,2;MQ=60;FQ=14.6;PV4=0.57,1,1,1	GT:PL:GQ	0/1:49,0,255:51
CM3.6_SCAFFOLD00003_corregido	5590112	.	C	T	40	.	DP=23;VDB=1.806176e-02;RPB=-2.838875e-01;AF1=0.5;AC1=1;DP4=11,8,3,1;MQ=60;FQ=43;PV4=1,1,1,1	GT:PL:GQ	0/1:70,0,255:73
CM3.6_SCAFFOLD00003_corregido	5590147	.	T	C	137	.	DP=22;VDB=8.129889e-02;RPB=1.057912e+00;AF1=0.5;AC1=1;DP4=10,4,6,2;MQ=60;FQ=140;PV4=1,1,1,1	GT:PL:GQ	0/1:167,0,249:99
CM3.6_SCAFFOLD00003_corregido	5590165	.	A	G	37	.	DP=20;VDB=5.094834e-02;RPB=2.126050e+00;AF1=0.5;AC1=1;DP4=12,4,3,1;MQ=60;FQ=40;PV4=1,0.27,1,0.034	GT:PL:GQ	0/1:67,0,255:70
CM3.6_SCAFFOLD00003_corregido	5590369	.	G	T	4.77	.	DP=13;VDB=5.760000e-02;RPB=9.869275e-02;AF1=0.4999;AC1=1;DP4=7,4,0,2;MQ=60;FQ=6.99;PV4=0.19,1,1,1	GT:PL:GQ	0/1:33,0,239:33
CM3.6_SCAFFOLD00003_corregido	5590426	.	T	A	39	.	DP=22;VDB=6.957416e-02;RPB=-2.979398e-01;AF1=0.5;AC1=1;DP4=8,10,1,3;MQ=60;FQ=42;PV4=0.62,0.48,1,0.33	GT:PL:GQ	0/1:69,0,255:72
CM3.6_SCAFFOLD00003_corregido	5590474	.	C	T	53	.	DP=20;VDB=6.617741e-02;RPB=-7.086834e-01;AF1=0.5;AC1=1;DP4=6,10,1,3;MQ=60;FQ=56;PV4=1,1,1,1	GT:PL:GQ	0/1:83,0,255:86
CM3.6_SCAFFOLD00003_corregido	5590509	.	G	A	6.2	.	DP=15;VDB=4.320000e-02;RPB=4.246039e-01;AF1=0.4999;AC1=1;DP4=5,8,1,1;MQ=60;FQ=8.65;PV4=1,1,1,1	GT:PL:GQ	0/1:35,0,255:36
CM3.6_SCAFFOLD00003_corregido	5590516	.	C	T	8.64	.	DP=14;VDB=2.880000e-02;RPB=6.390097e-01;AF1=0.5;AC1=1;DP4=5,7,1,1;MQ=60;FQ=11.3;PV4=1,1,1,0.36	GT:PL:GQ	0/1:38,0,255:40
CM3.6_SCAFFOLD00003_corregido	5591050	.	G	A	21	.	DP=18;VDB=6.619718e-02;RPB=8.292884e-01;AF1=0.5;AC1=1;DP4=9,6,2,1;MQ=60;FQ=24;PV4=1,0.11,1,1	GT:PL:GQ	0/1:51,0,255:54
CM3.6_SCAFFOLD00003_corregido	5591271	.	A	G	80	.	DP=16;VDB=5.881463e-02;RPB=7.930177e-01;AF1=0.5;AC1=1;DP4=7,4,2,3;MQ=57;FQ=83;PV4=0.6,1,0.012,1	GT:PL:GQ	0/1:110,0,227:99
CM3.6_SCAFFOLD00003_corregido	5591349	.	G	A	3.54	.	DP=25;VDB=5.094834e-02;RPB=1.519561e+00;AF1=0.4998;AC1=1;DP4=10,11,2,2;MQ=59;FQ=5.47;PV4=1,1,0.0092,1	GT:PL:GQ	0/1:31,0,255:30
CM3.6_SCAFFOLD00003_corregido	5593408	.	A	G	24	.	DP=17;VDB=8.318607e-02;RPB=-1.415346e+00;AF1=0.5;AC1=1;DP4=8,5,4,0;MQ=55;FQ=27;PV4=0.26,1,2.2e-05,0.29	GT:PL:GQ	0/1:54,0,255:57
CM3.6_SCAFFOLD00003_corregido	5593480	.	A	G	20	.	DP=19;VDB=8.284946e-02;RPB=9.500000e-01;AF1=0.5;AC1=1;DP4=9,6,4,0;MQ=56;FQ=23;PV4=0.26,1,5.3e-06,1	GT:PL:GQ	0/1:50,0,255:53
CM3.6_SCAFFOLD00003_corregido	5593563	.	A	G	27	.	DP=16;VDB=6.718756e-02;RPB=-1.345346e-01;AF1=0.5;AC1=1;DP4=8,5,3,0;MQ=60;FQ=30;PV4=0.51,1,1,1	GT:PL:GQ	0/1:57,0,255:60
CM3.6_SCAFFOLD00003_corregido	5593607	.	A	G	3.54	.	DP=23;VDB=4.936864e-02;RPB=1.597524e+00;AF1=0.4998;AC1=1;DP4=10,10,3,0;MQ=60;FQ=5.47;PV4=0.23,0.13,1,0.43	GT:PL:GQ	0/1:31,0,255:30
CM3.6_SCAFFOLD00003_corregido	5593838	.	G	A	12.3	.	DP=21;VDB=5.867524e-02;RPB=-1.256297e+00;AF1=0.5;AC1=1;DP4=7,11,2,1;MQ=59;FQ=15.1;PV4=0.55,1,0.0051,1	GT:PL:GQ	0/1:42,0,255:44
CM3.6_SCAFFOLD00003_corregido	5593997	.	T	G	23	.	DP=21;VDB=6.256175e-02;RPB=-1.477777e+00;AF1=0.5;AC1=1;DP4=7,10,4,0;MQ=58;FQ=26;PV4=0.09,1,0.00046,1	GT:PL:GQ	0/1:53,0,255:56
CM3.6_SCAFFOLD00003_corregido	5594055	.	G	C	19.1	.	DP=18;VDB=7.716119e-02;RPB=1.008889e+00;AF1=0.5;AC1=1;DP4=6,8,4,0;MQ=56;FQ=22;PV4=0.092,1,7.5e-06,1	GT:PL:GQ	0/1:49,0,255:52
CM3.6_SCAFFOLD00003_corregido	5594246	.	G	A	37	.	DP=20;VDB=4.308876e-02;RPB=-1.417367e-01;AF1=0.5;AC1=1;DP4=8,8,1,3;MQ=59;FQ=40;PV4=0.59,0.28,0.021,1	GT:PL:GQ	0/1:67,0,255:70
CM3.6_SCAFFOLD00003_corregido	5594337	.	G	A	48	.	DP=19;VDB=8.284946e-02;RPB=1.150000e+00;AF1=0.5;AC1=1;DP4=8,7,2,2;MQ=58;FQ=51;PV4=1,0.49,0.16,1	GT:PL:GQ	0/1:78,0,255:81
CM3.6_SCAFFOLD00003_corregido	5594508	.	C	T	23	.	DP=16;VDB=5.365061e-02;RPB=-6.726728e-01;AF1=0.5;AC1=1;DP4=5,8,1,2;MQ=59;FQ=26;PV4=1,0.49,0.016,0.067	GT:PL:GQ	0/1:53,0,255:56
CM3.6_SCAFFOLD00003_corregido	5594839	.	A	T	20	.	DP=19;VDB=5.867524e-02;RPB=-1.285739e+00;AF1=0.5;AC1=1;DP4=9,7,2,1;MQ=60;FQ=23;PV4=1,1,1,0.34	GT:PL:GQ	0/1:50,0,255:53
CM3.6_SCAFFOLD00003_corregido	5594843	.	A	G	20	.	DP=19;VDB=6.718756e-02;RPB=-1.285739e+00;AF1=0.5;AC1=1;DP4=9,7,2,1;MQ=60;FQ=23;PV4=1,1,1,1	GT:PL:GQ	0/1:50,0,255:53
CM3.6_SCAFFOLD00003_corregido	5594914	.	A	C	94	.	DP=26;VDB=9.911299e-02;RPB=-9.862414e-01;AF1=0.5;AC1=1;DP4=11,8,2,4;MQ=60;FQ=97;PV4=0.38,1,1,1	GT:PL:GQ	0/1:124,0,255:99
CM3.6_SCAFFOLD00003_corregido	5594967	.	T	G	88	.	DP=19;VDB=7.854896e-02;RPB=1.633843e+00;AF1=0.5;AC1=1;DP4=6,6,2,3;MQ=60;FQ=91;PV4=1,1,1,0.25	GT:PL:GQ	0/1:118,0,248:99
CM3.6_SCAFFOLD00003_corregido	5594990	.	C	T	29	.	DP=17;VDB=6.086650e-02;RPB=1.196887e+00;AF1=0.5;AC1=1;DP4=5,9,1,2;MQ=60;FQ=32;PV4=1,1,1,1	GT:PL:GQ	0/1:59,0,244:62
CM3.6_SCAFFOLD00003_corregido	5595346	.	C	A	30	.	DP=14;VDB=6.439972e-02;RPB=4.670994e-01;AF1=0.5;AC1=1;DP4=6,5,2,1;MQ=60;FQ=33;PV4=1,0.052,1,1	GT:PL:GQ	0/1:60,0,252:63
CM3.6_SCAFFOLD00003_corregido	5595583	.	G	A	63	.	DP=16;VDB=5.749530e-02;RPB=-1.240303e+00;AF1=0.5;AC1=1;DP4=4,7,1,3;MQ=60;FQ=66;PV4=1,1,1,0.034	GT:PL:GQ	0/1:93,0,239:96
CM3.6_SCAFFOLD00003_corregido	5595662	.	CTG	CTGTG	84.5	.	INDEL;IS=3,0.230769;DP=13;VDB=1.413461e-01;AF1=0.5;AC1=1;DP4=3,7,1,2;MQ=60;FQ=87.5;PV4=1,1,1,1	GT:PL:GQ	0/1:122,0,255:99
CM3.6_SCAFFOLD00003_corregido	5595902	.	T	A	23	.	DP=9;VDB=6.720000e-02;RPB=-6.573300e-01;AF1=0.5;AC1=1;DP4=3,3,1,1;MQ=60;FQ=26;PV4=1,1,1,1	GT:PL:GQ	0/1:53,0,161:56
CM3.6_SCAFFOLD00003_corregido	5596067	.	TA	T	11.8	.	INDEL;IS=2,0.133333;DP=15;VDB=1.556576e-01;AF1=0.5;AC1=1;DP4=4,8,3,0;MQ=58;FQ=14.6;PV4=0.077,1,0.02,0.37	GT:PL:GQ	0/1:49,0,255:51
CM3.6_SCAFFOLD00003_corregido	5596203	.	C	A	83	.	DP=20;VDB=8.828460e-02;RPB=-6.185896e-01;AF1=0.5;AC1=1;DP4=8,6,4,2;MQ=58;FQ=86;PV4=1,1,0.011,1	GT:PL:GQ	0/1:113,0,255:99
CM3.6_SCAFFOLD00003_corregido	5596216	.	C	T	91	.	DP=19;VDB=3.564564e-02;RPB=-4.385290e-02;AF1=0.5;AC1=1;DP4=7,6,4,2;MQ=58;FQ=94;PV4=1,1,0.014,1	GT:PL:GQ	0/1:121,0,255:99
CM3.6_SCAFFOLD00003_corregido	5596540	.	C	T	100	.	DP=24;VDB=9.637754e-02;RPB=-8.751751e-01;AF1=0.5;AC1=1;DP4=10,7,3,3;MQ=59;FQ=103;PV4=1,1,0.046,1	GT:PL:GQ	0/1:130,0,255:99
CM3.6_SCAFFOLD00003_corregido	5596597	.	A	G	63	.	DP=23;VDB=3.933069e-02;RPB=1.602515e+00;AF1=0.5;AC1=1;DP4=9,9,3,2;MQ=60;FQ=66;PV4=1,0.41,1,0.047	GT:PL:GQ	0/1:93,0,255:96
CM3.6_SCAFFOLD00003_corregido	5596753	.	T	C	3.01	.	DP=20;VDB=6.621023e-02;RPB=-9.526610e-01;AF1=0.4997;AC1=1;DP4=10,7,0,3;MQ=60;FQ=4.77;PV4=0.21,0.0032,1,1	GT:PL:GQ	0/1:30,0,255:28
CM3.6_SCAFFOLD00003_corregido	5596887	.	G	A	94	.	DP=19;VDB=9.345846e-02;RPB=-1.971456e-01;AF1=0.5;AC1=1;DP4=6,7,2,3;MQ=60;FQ=97;PV4=1,1,1,0.012	GT:PL:GQ	0/1:124,0,255:99
CM3.6_SCAFFOLD00003_corregido	5597000	.	GTACT	GT	55.5	.	INDEL;IS=3,0.142857;DP=21;VDB=1.766940e-01;AF1=0.5;AC1=1;DP4=8,10,3,0;MQ=60;FQ=58.5;PV4=0.21,3.8e-14,1,0.29	GT:PL:GQ	0/1:93,0,255:96
CM3.6_SCAFFOLD00003_corregido	5597262	.	C	T	30	.	DP=17;VDB=5.227153e-02;RPB=0.000000e+00;AF1=0.5;AC1=1;DP4=8,5,1,2;MQ=60;FQ=33;PV4=0.55,0.0089,1,1	GT:PL:GQ	0/1:60,0,255:63
CM3.6_SCAFFOLD00003_corregido	5597284	.	T	C	50	.	DP=18;VDB=7.268232e-02;RPB=-5.309942e-02;AF1=0.5;AC1=1;DP4=9,5,1,3;MQ=60;FQ=53;PV4=0.27,0.38,1,1	GT:PL:GQ	0/1:80,0,255:83
CM3.6_SCAFFOLD00003_corregido	5598286	.	G	A	12.3	.	DP=10;VDB=6.560000e-02;RPB=-9.139077e-01;AF1=0.5;AC1=1;DP4=4,4,1,1;MQ=60;FQ=15.1;PV4=1,0.34,1,1	GT:PL:GQ	0/1:42,0,205:44
CM3.6_SCAFFOLD00003_corregido	5598398	.	A	G	74	.	DP=13;VDB=8.318607e-02;RPB=-8.486684e-01;AF1=0.5;AC1=1;DP4=7,2,3,1;MQ=60;FQ=77;PV4=1,1,1,1	GT:PL:GQ	0/1:104,0,199:99
CM3.6_SCAFFOLD00003_corregido	5598453	.	A	C	14.2	.	DP=18;VDB=3.576709e-02;RPB=1.895516e+00;AF1=0.5;AC1=1;DP4=6,9,3,0;MQ=60;FQ=17.1;PV4=0.21,0.36,1,1	GT:PL:GQ	0/1:44,0,255:47
CM3.6_SCAFFOLD00003_corregido	5598696	.	A	G	60	.	DP=24;VDB=6.649473e-02;RPB=-1.453444e+00;AF1=0.5;AC1=1;DP4=11,7,1,4;MQ=59;FQ=63;PV4=0.15,1,0.028,1	GT:PL:GQ	0/1:90,0,255:93
CM3.6_SCAFFOLD00003_corregido	5598777	.	G	A	82	.	DP=19;VDB=9.380408e-02;RPB=2.083095e+00;AF1=0.5;AC1=1;DP4=7,7,2,3;MQ=59;FQ=85;PV4=1,1,0.047,0.48	GT:PL:GQ	0/1:112,0,255:99
CM3.6_SCAFFOLD00003_corregido	5599230	.	A	G	28	.	DP=12;VDB=6.089532e-02;RPB=1.664101e+00;AF1=0.5;AC1=1;DP4=3,6,2,1;MQ=56;FQ=31;PV4=0.52,1,0.0015,0.29	GT:PL:GQ	0/1:58,0,216:61
CM3.6_SCAFFOLD00003_corregido	5599814	.	TTCTCTCTCTCTCTCTCT	TTCTCTCTCTCTCTCT	35.5	.	INDEL;IS=1,0.066667;DP=15;VDB=1.551266e-01;AF1=0.5;AC1=1;DP4=6,4,3,0;MQ=60;FQ=38.5;PV4=0.5,0.0064,1,0.21	GT:PL:GQ	0/1:73,0,255:76
CM3.6_SCAFFOLD00003_corregido	5600704	.	C	T	57	.	DP=28;VDB=9.488514e-02;RPB=5.998500e-02;AF1=0.5;AC1=1;DP4=8,15,1,4;MQ=60;FQ=60;PV4=1,1,1,1	GT:PL:GQ	0/1:87,0,255:90
CM3.6_SCAFFOLD00003_corregido	5600754	.	G	T	26	.	DP=29;VDB=3.799346e-02;RPB=9.803061e-01;AF1=0.5;AC1=1;DP4=11,14,1,3;MQ=60;FQ=29;PV4=0.62,1,1,1	GT:PL:GQ	0/1:56,0,255:59
CM3.6_SCAFFOLD00003_corregido	5601271	.	A	G	101	.	DP=25;VDB=7.833507e-02;RPB=-1.500000e+00;AF1=0.5;AC1=1;DP4=8,10,3,3;MQ=60;FQ=104;PV4=1,1,1,0.25	GT:PL:GQ	0/1:131,0,255:99
CM3.6_SCAFFOLD00003_corregido	5603703	.	T	C	58	.	DP=21;VDB=9.345846e-02;RPB=-4.541475e-01;AF1=0.5;AC1=1;DP4=12,4,3,2;MQ=59;FQ=61;PV4=0.6,0.034,1,1	GT:PL:GQ	0/1:88,0,255:91
CM3.6_SCAFFOLD00003_corregido	5604174	.	CGA	C	44.5	.	INDEL;IS=3,0.136364;DP=22;VDB=2.010323e-01;AF1=0.5;AC1=1;DP4=10,8,1,2;MQ=60;FQ=47.5;PV4=0.59,1.4e-07,1,1	GT:PL:GQ	0/1:82,0,255:85
CM3.6_SCAFFOLD00003_corregido	5604564	.	C	T	5.46	.	DP=22;VDB=6.442004e-02;RPB=-1.052403e+00;AF1=0.4999;AC1=1;DP4=6,13,2,1;MQ=60;FQ=7.8;PV4=0.53,0.097,1,1	GT:PL:GQ	0/1:34,0,255:34
CM3.6_SCAFFOLD00003_corregido	5604823	.	A	G	15.1	.	DP=24;VDB=7.169037e-02;RPB=-6.894410e-01;AF1=0.5;AC1=1;DP4=8,11,3,1;MQ=60;FQ=18.1;PV4=0.32,0.093,1,1	GT:PL:GQ	0/1:45,0,255:48
CM3.6_SCAFFOLD00003_corregido	5604836	.	G	A	75	.	DP=20;VDB=9.071144e-02;RPB=-6.982973e-01;AF1=0.5;AC1=1;DP4=5,10,4,1;MQ=60;FQ=78;PV4=0.13,1,1,0.42	GT:PL:GQ	0/1:105,0,255:99
CM3.6_SCAFFOLD00003_corregido	5604873	.	T	A	53	.	DP=15;VDB=3.084347e-02;RPB=-1.240303e+00;AF1=0.5;AC1=1;DP4=4,7,2,2;MQ=60;FQ=56;PV4=1,0.086,1,0.23	GT:PL:GQ	0/1:83,0,243:86
CM3.6_SCAFFOLD00003_corregido	5604917	.	T	G	54	.	DP=15;VDB=8.284584e-02;RPB=-7.180703e-01;AF1=0.5;AC1=1;DP4=2,9,3,1;MQ=58;FQ=57;PV4=0.077,0.3,0.049,1	GT:PL:GQ	0/1:84,0,223:87
CM3.6_SCAFFOLD00003_corregido	5606586	.	A	T	25	.	DP=17;VDB=5.365061e-02;RPB=-4.036037e-01;AF1=0.5;AC1=1;DP4=8,5,2,1;MQ=59;FQ=28;PV4=1,0.061,1,0.18	GT:PL:GQ	0/1:55,0,255:58
CM3.6_SCAFFOLD00003_corregido	5606612	.	A	G	6.2	.	DP=14;VDB=6.080000e-02;RPB=-1.186732e+00;AF1=0.4999;AC1=1;DP4=8,4,1,1;MQ=60;FQ=8.65;PV4=1,1,1,1	GT:PL:GQ	0/1:35,0,252:36
CM3.6_SCAFFOLD00003_corregido	5607271	.	A	G	45	.	DP=22;VDB=3.799346e-02;RPB=1.149196e+00;AF1=0.5;AC1=1;DP4=9,9,2,2;MQ=60;FQ=48;PV4=1,1,1,0.45	GT:PL:GQ	0/1:75,0,255:78
CM3.6_SCAFFOLD00003_corregido	5607599	.	G	C	30	.	DP=17;VDB=4.187638e-02;RPB=-2.690691e-01;AF1=0.5;AC1=1;DP4=5,8,1,2;MQ=60;FQ=33;PV4=1,1,1,1	GT:PL:GQ	0/1:60,0,255:63
CM3.6_SCAFFOLD00003_corregido	5607999	.	C	G	12.3	.	DP=20;VDB=5.223237e-02;RPB=-7.409586e-01;AF1=0.5;AC1=1;DP4=11,6,1,2;MQ=60;FQ=15.1;PV4=0.54,0.42,1,1	GT:PL:GQ	0/1:42,0,255:44
CM3.6_SCAFFOLD00003_corregido	5608108	.	A	T	4.77	.	DP=15;VDB=6.560000e-02;RPB=1.953178e+00;AF1=0.4999;AC1=1;DP4=6,7,1,1;MQ=60;FQ=6.99;PV4=1,1,1,0.018	GT:PL:GQ	0/1:33,0,255:33
CM3.6_SCAFFOLD00003_corregido	5614547	.	A	G	42	.	DP=27;VDB=4.658572e-02;RPB=-9.674911e-01;AF1=0.5;AC1=1;DP4=14,8,2,3;MQ=60;FQ=45;PV4=0.37,0.051,1,0.053	GT:PL:GQ	0/1:72,0,255:75
CM3.6_SCAFFOLD00003_corregido	5616708	.	C	T	54	.	DP=12;VDB=6.129732e-02;RPB=1.791432e+00;AF1=0.5;AC1=1;DP4=2,5,3,1;MQ=60;FQ=57;PV4=0.24,0.5,1,0.32	GT:PL:GQ	0/1:84,0,151:87
CM3.6_SCAFFOLD00003_corregido	5616970	.	TACAC	TACACAC	212	.	INDEL;IS=7,0.318182;DP=22;VDB=1.587179e-01;AF1=0.5;AC1=1;DP4=4,9,2,5;MQ=59;FQ=214;PV4=1,1,0.09,1	GT:PL:GQ	0/1:250,0,255:99
CM3.6_SCAFFOLD00003_corregido	5617132	.	G	C	66	.	DP=13;VDB=6.617741e-02;RPB=6.943651e-01;AF1=0.5;AC1=1;DP4=5,4,3,1;MQ=58;FQ=69;PV4=1,1,0.07,1	GT:PL:GQ	0/1:96,0,224:99
CM3.6_SCAFFOLD00003_corregido	5617306	.	A	T	3.01	.	DP=13;VDB=4.960000e-02;RPB=-8.882348e-01;AF1=0.4997;AC1=1;DP4=6,5,1,1;MQ=58;FQ=4.77;PV4=1,0.46,0.0055,1	GT:PL:GQ	0/1:30,0,246:28
CM3.6_SCAFFOLD00003_corregido	5617310	.	C	A	6.98	.	DP=11;VDB=4.960000e-02;RPB=-8.249579e-01;AF1=0.4999;AC1=1;DP4=4,5,1,1;MQ=58;FQ=9.53;PV4=1,1,0.012,1	GT:PL:GQ	0/1:36,0,228:37
CM3.6_SCAFFOLD00003_corregido	5617325	.	C	T	4.77	.	DP=12;VDB=6.240000e-02;RPB=-1.074172e-01;AF1=0.4999;AC1=1;DP4=4,6,1,1;MQ=58;FQ=6.99;PV4=1,1,0.0081,1	GT:PL:GQ	0/1:33,0,229:33
CM3.6_SCAFFOLD00003_corregido	5617366	.	A	G	46	.	DP=16;VDB=7.064840e-02;RPB=-3.031695e-01;AF1=0.5;AC1=1;DP4=6,6,1,3;MQ=59;FQ=49;PV4=0.58,0.4,0.041,1	GT:PL:GQ	0/1:76,0,255:79
CM3.6_SCAFFOLD00003_corregido	5617388	.	GATATATAT	GATATAT	38.5	.	INDEL;IS=4,0.210526;DP=19;VDB=1.807023e-01;AF1=0.5;AC1=1;DP4=8,6,1,3;MQ=59;FQ=41.5;PV4=0.58,1.6e-09,0.029,1	GT:PL:GQ	0/1:76,0,255:79
CM3.6_SCAFFOLD00003_corregido	5617918	.	C	A	19.1	.	DP=24;VDB=7.269818e-02;RPB=-5.272196e-01;AF1=0.5;AC1=1;DP4=5,14,0,4;MQ=58;FQ=22;PV4=0.54,1,0.00022,1	GT:PL:GQ	0/1:49,0,255:52
CM3.6_SCAFFOLD00003_corregido	5617919	.	A	G	19.1	.	DP=24;VDB=7.064840e-02;RPB=-6.083303e-01;AF1=0.5;AC1=1;DP4=5,14,0,4;MQ=58;FQ=22;PV4=0.54,1,0.00022,1	GT:PL:GQ	0/1:49,0,255:52
CM3.6_SCAFFOLD00003_corregido	5621056	.	G	A	13.2	.	DP=15;VDB=6.363195e-02;RPB=-2.237232e+00;AF1=0.5;AC1=1;DP4=12,0,3,0;MQ=57;FQ=16.1;PV4=1,0.002,0.00027,0.013	GT:PL:GQ	0/1:43,0,172:46
CM3.6_SCAFFOLD00003_corregido	5621166	.	C	A	44	.	DP=18;VDB=5.619835e-02;RPB=5.095246e-01;AF1=0.5;AC1=1;DP4=9,4,2,2;MQ=57;FQ=47;PV4=0.58,1,0.002,1	GT:PL:GQ	0/1:74,0,253:77
CM3.6_SCAFFOLD00003_corregido	5622795	.	A	T	6.2	.	DP=23;VDB=6.718756e-02;RPB=-1.323663e+00;AF1=0.4999;AC1=1;DP4=10,10,2,1;MQ=59;FQ=8.65;PV4=1,1,0.0032,1	GT:PL:GQ	0/1:35,0,255:36
CM3.6_SCAFFOLD00003_corregido	5627872	.	G	A	84	.	DP=24;VDB=1.014434e-01;RPB=3.333334e-02;AF1=0.5;AC1=1;DP4=7,11,4,2;MQ=58;FQ=87;PV4=0.36,0.18,0.0044,1	GT:PL:GQ	0/1:114,0,255:99
CM3.6_SCAFFOLD00003_corregido	5628169	.	C	G	4.77	.	DP=12;VDB=5.440000e-02;RPB=-3.222517e-01;AF1=0.4999;AC1=1;DP4=2,8,1,1;MQ=58;FQ=6.99;PV4=0.45,1,0.0081,0.27	GT:PL:GQ	0/1:33,0,190:33
CM3.6_SCAFFOLD00003_corregido	5628508	.	A	G	3.01	.	DP=14;VDB=5.280000e-02;RPB=-8.215838e-01;AF1=0.4997;AC1=1;DP4=8,4,0,2;MQ=60;FQ=4.77;PV4=0.16,1,1,1	GT:PL:GQ	0/1:30,0,238:28
CM3.6_SCAFFOLD00003_corregido	5631756	.	T	G	14.2	.	DP=20;VDB=2.845191e-02;RPB=-7.409586e-01;AF1=0.5;AC1=1;DP4=8,9,2,1;MQ=59;FQ=17.1;PV4=1,1,0.0064,0.0047	GT:PL:GQ	0/1:44,0,255:47
CM3.6_SCAFFOLD00003_corregido	5637983	.	G	A	7.8	.	DP=11;VDB=5.440000e-02;RPB=-8.249579e-01;AF1=0.5;AC1=1;DP4=6,3,2,0;MQ=60;FQ=10.4;PV4=1,1,1,1	GT:PL:GQ	0/1:37,0,210:39
CM3.6_SCAFFOLD00003_corregido	5638240	.	T	C	28	.	DP=22;VDB=8.284946e-02;RPB=1.276885e-01;AF1=0.5;AC1=1;DP4=8,10,0,4;MQ=60;FQ=31;PV4=0.25,0.12,1,0.15	GT:PL:GQ	0/1:58,0,255:61
CM3.6_SCAFFOLD00003_corregido	5639597	.	G	A	4.77	.	DP=19;VDB=6.619718e-02;RPB=-1.952816e+00;AF1=0.4999;AC1=1;DP4=6,8,3,0;MQ=57;FQ=6.99;PV4=0.21,1,8.4e-05,0.39	GT:PL:GQ	0/1:33,0,255:33
CM3.6_SCAFFOLD00003_corregido	5639726	.	T	A	31	.	DP=16;VDB=5.749530e-02;RPB=-1.273312e+00;AF1=0.5;AC1=1;DP4=6,6,2,2;MQ=54;FQ=34;PV4=1,0.057,0,0.032	GT:PL:GQ	0/1:61,0,255:64
CM3.6_SCAFFOLD00003_corregido	5639934	.	C	T	17.1	.	DP=22;VDB=4.308876e-02;RPB=7.235680e-01;AF1=0.5;AC1=1;DP4=8,10,1,3;MQ=57;FQ=20.1;PV4=0.62,1,4.2e-07,1	GT:PL:GQ	0/1:47,0,255:50
CM3.6_SCAFFOLD00003_corregido	5640137	.	A	G	26	.	DP=11;VDB=6.186179e-02;RPB=-3.061862e-01;AF1=0.5;AC1=1;DP4=3,5,1,2;MQ=56;FQ=29;PV4=1,1,0.0028,1	GT:PL:GQ	0/1:56,0,180:59
CM3.6_SCAFFOLD00003_corregido	5640153	.	G	A	23	.	DP=12;VDB=2.438635e-02;RPB=3.698001e-01;AF1=0.5;AC1=1;DP4=3,6,1,2;MQ=56;FQ=26;PV4=1,1,0.0015,1	GT:PL:GQ	0/1:53,0,189:56
CM3.6_SCAFFOLD00003_corregido	5640198	.	T	C	9.52	.	DP=10;VDB=5.440000e-02;RPB=1.305582e-01;AF1=0.5;AC1=1;DP4=2,6,1,1;MQ=58;FQ=12.3;PV4=1,1,0.018,1	GT:PL:GQ	0/1:39,0,181:41
CM3.6_SCAFFOLD00003_corregido	5641098	.	T	C	7.8	.	DP=23;VDB=6.617741e-02;RPB=-2.838875e-01;AF1=0.5;AC1=1;DP4=10,9,3,1;MQ=55;FQ=10.4;PV4=0.6,0.49,3.3e-08,1	GT:PL:GQ	0/1:37,0,255:39
CM3.6_SCAFFOLD00003_corregido	5642004	.	T	A	66	.	DP=17;VDB=8.299442e-02;RPB=-1.699324e+00;AF1=0.5;AC1=1;DP4=10,1,3,2;MQ=60;FQ=69;PV4=0.21,0.17,1,1	GT:PL:GQ	0/1:96,0,185:99
CM3.6_SCAFFOLD00003_corregido	5642125	.	C	T	33	.	DP=13;VDB=6.188863e-02;RPB=1.605793e+00;AF1=0.5;AC1=1;DP4=7,3,2,1;MQ=60;FQ=36;PV4=1,0.22,1,1	GT:PL:GQ	0/1:63,0,221:66
CM3.6_SCAFFOLD00003_corregido	5642500	.	T	C	18.1	.	DP=19;VDB=6.733101e-02;RPB=-7.108186e-01;AF1=0.5;AC1=1;DP4=7,8,1,2;MQ=60;FQ=21;PV4=1,0.38,1,1	GT:PL:GQ	0/1:48,0,255:51
CM3.6_SCAFFOLD00003_corregido	5642607	.	C	G	24	.	DP=16;VDB=6.733367e-02;RPB=9.417419e-01;AF1=0.5;AC1=1;DP4=2,11,0,3;MQ=60;FQ=27;PV4=1,1,1,0.21	GT:PL:GQ	0/1:54,0,217:57
CM3.6_SCAFFOLD00003_corregido	5643949	.	A	G	32	.	DP=16;VDB=3.728401e-02;RPB=-1.210811e+00;AF1=0.5;AC1=1;DP4=5,8,1,2;MQ=60;FQ=35;PV4=1,1,1,0.17	GT:PL:GQ	0/1:62,0,246:65
CM3.6_SCAFFOLD00003_corregido	5644471	.	C	T	120	.	DP=21;VDB=1.045045e-01;RPB=6.341400e-01;AF1=0.5;AC1=1;DP4=4,10,4,3;MQ=59;FQ=123;PV4=0.35,1,0.081,1	GT:PL:GQ	0/1:150,0,255:99
CM3.6_SCAFFOLD00003_corregido	5646383	.	T	A	18.1	.	DP=24;VDB=5.226635e-02;RPB=6.584072e-01;AF1=0.5;AC1=1;DP4=10,10,2,2;MQ=57;FQ=21;PV4=1,1,1e-07,1	GT:PL:GQ	0/1:48,0,255:51
CM3.6_SCAFFOLD00003_corregido	5646585	.	C	T	47	.	DP=18;VDB=7.269818e-02;RPB=-1.221287e+00;AF1=0.5;AC1=1;DP4=7,7,3,1;MQ=59;FQ=50;PV4=0.59,0.23,0.029,0.19	GT:PL:GQ	0/1:77,0,255:80
CM3.6_SCAFFOLD00003_corregido	5646598	.	C	T	61	.	DP=22;VDB=5.770788e-02;RPB=-1.018499e+00;AF1=0.5;AC1=1;DP4=9,8,4,1;MQ=59;FQ=64;PV4=0.36,1,0.032,1	GT:PL:GQ	0/1:91,0,255:94
CM3.6_SCAFFOLD00003_corregido	5646606	.	T	C	80	.	DP=22;VDB=9.968024e-02;RPB=-9.215122e-01;AF1=0.5;AC1=1;DP4=8,8,5,1;MQ=59;FQ=83;PV4=0.33,0.16,0.052,0.35	GT:PL:GQ	0/1:110,0,255:99
CM3.6_SCAFFOLD00003_corregido	5646786	.	G	A	63	.	DP=22;VDB=9.502847e-02;RPB=-1.566921e-01;AF1=0.5;AC1=1;DP4=8,9,2,3;MQ=58;FQ=66;PV4=1,1,0.0022,1	GT:PL:GQ	0/1:93,0,255:96
CM3.6_SCAFFOLD00003_corregido	5646833	.	A	G	7.8	.	DP=28;VDB=7.714857e-02;RPB=4.267459e-01;AF1=0.5;AC1=1;DP4=13,11,4,0;MQ=59;FQ=10.4;PV4=0.13,0.09,1,0.23	GT:PL:GQ	0/1:37,0,255:39
CM3.6_SCAFFOLD00003_corregido	5646890	.	T	C	100	.	DP=25;VDB=9.855507e-02;RPB=-7.565344e-01;AF1=0.5;AC1=1;DP4=10,8,6,1;MQ=60;FQ=103;PV4=0.35,0.09,1,0.24	GT:PL:GQ	0/1:130,0,255:99
CM3.6_SCAFFOLD00003_corregido	5646891	.	G	A	126	.	DP=25;VDB=8.484328e-02;RPB=-9.612104e-01;AF1=0.5;AC1=1;DP4=10,7,6,2;MQ=60;FQ=129;PV4=0.66,0.018,1,0.3	GT:PL:GQ	0/1:156,0,255:99
CM3.6_SCAFFOLD00003_corregido	5646892	.	A	G	123	.	DP=26;VDB=8.902799e-02;RPB=-8.055556e-01;AF1=0.5;AC1=1;DP4=11,7,6,2;MQ=60;FQ=126;PV4=0.67,0.027,1,1	GT:PL:GQ	0/1:153,0,255:99
CM3.6_SCAFFOLD00003_corregido	5647346	.	A	T	10.4	.	DP=20;VDB=6.508500e-02;RPB=7.409586e-01;AF1=0.5;AC1=1;DP4=8,9,1,2;MQ=59;FQ=13.2;PV4=1,1,0.0064,1	GT:PL:GQ	0/1:40,0,255:42
CM3.6_SCAFFOLD00003_corregido	5648549	.	TG	T	64.5	.	INDEL;IS=5,0.238095;DP=21;VDB=1.597528e-01;AF1=0.5;AC1=1;DP4=8,8,3,2;MQ=60;FQ=67.5;PV4=1,0.03,1,1	GT:PL:GQ	0/1:102,0,255:99
CM3.6_SCAFFOLD00003_corregido	5650752	.	G	A	3.54	.	DP=25;VDB=5.081611e-02;RPB=-1.045303e+00;AF1=0.4998;AC1=1;DP4=10,12,2,1;MQ=60;FQ=5.47;PV4=0.59,1,1,0.47	GT:PL:GQ	0/1:31,0,255:30
CM3.6_SCAFFOLD00003_corregido	5651881	.	G	A	14.2	.	DP=20;VDB=5.223237e-02;RPB=-2.117024e+00;AF1=0.5;AC1=1;DP4=11,6,2,1;MQ=59;FQ=17.1;PV4=1,1,0.0064,0.31	GT:PL:GQ	0/1:44,0,255:47
CM3.6_SCAFFOLD00003_corregido	5651893	.	T	C	14.2	.	DP=20;VDB=5.223237e-02;RPB=-1.481917e+00;AF1=0.5;AC1=1;DP4=12,5,2,1;MQ=59;FQ=17.1;PV4=1,1,0.0064,1	GT:PL:GQ	0/1:44,0,255:47
CM3.6_SCAFFOLD00003_corregido	5651985	.	T	C	20	.	DP=15;VDB=6.662997e-02;RPB=1.082532e+00;AF1=0.5;AC1=1;DP4=8,4,1,2;MQ=58;FQ=23;PV4=0.53,0.31,0.02,1	GT:PL:GQ	0/1:50,0,251:53
CM3.6_SCAFFOLD00003_corregido	5652196	.	A	C	43	.	DP=22;VDB=8.050644e-02;RPB=-4.681911e-01;AF1=0.5;AC1=1;DP4=8,10,2,2;MQ=60;FQ=46;PV4=1,1,1,1	GT:PL:GQ	0/1:73,0,255:76
CM3.6_SCAFFOLD00003_corregido	5653474	.	G	A	32	.	DP=15;VDB=6.188863e-02;RPB=-1.515544e+00;AF1=0.5;AC1=1;DP4=5,7,1,2;MQ=60;FQ=35;PV4=1,1,1,1	GT:PL:GQ	0/1:62,0,239:65
CM3.6_SCAFFOLD00003_corregido	5657183	.	T	A	4.77	.	DP=16;VDB=4.000000e-02;RPB=1.004158e+00;AF1=0.4999;AC1=1;DP4=4,8,1,1;MQ=60;FQ=6.99;PV4=1,1,1,1	GT:PL:GQ	0/1:33,0,230:33
CM3.6_SCAFFOLD00003_corregido	5657489	.	C	T	49	.	DP=20;VDB=6.845168e-02;RPB=5.000000e-02;AF1=0.5;AC1=1;DP4=9,6,3,1;MQ=60;FQ=52;PV4=1,1,1,1	GT:PL:GQ	0/1:79,0,255:82
CM3.6_SCAFFOLD00003_corregido	5657743	.	T	G	12.3	.	DP=15;VDB=6.365454e-02;RPB=7.216878e-02;AF1=0.5;AC1=1;DP4=1,11,0,3;MQ=57;FQ=15.1;PV4=1,1,0.00027,0.47	GT:PL:GQ	0/1:42,0,200:44
CM3.6_SCAFFOLD00003_corregido	5657769	.	C	T	44	.	DP=15;VDB=3.799346e-02;RPB=-1.109745e+00;AF1=0.5;AC1=1;DP4=2,9,0,4;MQ=58;FQ=47;PV4=1,0.19,0.049,0.024	GT:PL:GQ	0/1:74,0,224:77
CM3.6_SCAFFOLD00003_corregido	5657786	.	G	A	51	.	DP=18;VDB=6.541082e-02;RPB=-5.914369e-01;AF1=0.5;AC1=1;DP4=3,10,0,5;MQ=59;FQ=54;PV4=0.52,0.086,0.054,0.32	GT:PL:GQ	0/1:81,0,252:84
CM3.6_SCAFFOLD00003_corregido	5658214	.	A	G	12.3	.	DP=24;VDB=5.498856e-02;RPB=-1.141089e+00;AF1=0.5;AC1=1;DP4=8,12,1,2;MQ=60;FQ=15.1;PV4=1,0.49,1,1	GT:PL:GQ	0/1:42,0,255:44
CM3.6_SCAFFOLD00003_corregido	5659339	.	G	T	27	.	DP=17;VDB=6.280960e-02;RPB=-8.189230e-01;AF1=0.5;AC1=1;DP4=3,11,2,1;MQ=60;FQ=30;PV4=0.19,0.35,1,1	GT:PL:GQ	0/1:57,0,253:60
CM3.6_SCAFFOLD00003_corregido	5660004	.	CGTGTGTGTGTGT	CGTGTGTGTGTGTGT	9.04	.	INDEL;IS=2,0.090909;DP=22;VDB=1.872204e-01;AF1=0.5;AC1=1;DP4=10,8,2,0;MQ=60;FQ=11.8;PV4=0.49,1,1,1	GT:PL:GQ	0/1:46,0,255:48
CM3.6_SCAFFOLD00003_corregido	5661057	.	T	A	9.52	.	DP=32;VDB=3.435650e-02;RPB=1.282056e+00;AF1=0.5;AC1=1;DP4=10,18,3,1;MQ=60;FQ=12.3;PV4=0.28,0.41,1,0.068	GT:PL:GQ	0/1:39,0,255:41
CM3.6_SCAFFOLD00003_corregido	5661195	.	CATATATATATA	CATATATATATATA	38.5	.	INDEL;IS=1,0.071429;DP=14;VDB=8.956698e-02;AF1=0.5;AC1=1;DP4=7,4,1,1;MQ=60;FQ=41.5;PV4=1,1,1,0.2	GT:PL:GQ	0/1:76,0,255:79
CM3.6_SCAFFOLD00003_corregido	5662113	.	C	G	22	.	DP=9;VDB=5.440000e-02;RPB=-1.219070e+00;AF1=0.5;AC1=1;DP4=2,5,1,1;MQ=60;FQ=25;PV4=1,1,1,1	GT:PL:GQ	0/1:52,0,178:55
CM3.6_SCAFFOLD00003_corregido	5662463	.	A	G	80	.	DP=18;VDB=9.175223e-02;RPB=-3.942913e-01;AF1=0.5;AC1=1;DP4=8,5,3,2;MQ=59;FQ=83;PV4=1,1,0.054,1	GT:PL:GQ	0/1:110,0,250:99
CM3.6_SCAFFOLD00003_corregido	5662710	.	T	C	76	.	DP=26;VDB=1.045599e-01;RPB=4.333333e-01;AF1=0.5;AC1=1;DP4=7,11,2,4;MQ=59;FQ=79;PV4=1,0.11,0.041,0.25	GT:PL:GQ	0/1:106,0,255:99
CM3.6_SCAFFOLD00003_corregido	5663101	.	C	T	25	.	DP=28;VDB=4.308876e-02;RPB=-4.923991e-01;AF1=0.5;AC1=1;DP4=14,10,2,2;MQ=59;FQ=28;PV4=1,1,0.0057,1	GT:PL:GQ	0/1:55,0,255:58
CM3.6_SCAFFOLD00003_corregido	5663102	.	T	C	24	.	DP=28;VDB=3.677813e-02;RPB=-4.923991e-01;AF1=0.5;AC1=1;DP4=14,10,2,2;MQ=59;FQ=27;PV4=1,1,0.0057,1	GT:PL:GQ	0/1:54,0,255:57
CM3.6_SCAFFOLD00003_corregido	5663157	.	T	C	26	.	DP=31;VDB=8.330040e-02;RPB=1.384751e+00;AF1=0.5;AC1=1;DP4=17,10,2,2;MQ=60;FQ=29;PV4=0.63,1,1,1	GT:PL:GQ	0/1:56,0,255:59
CM3.6_SCAFFOLD00003_corregido	5663439	.	T	C	31	.	DP=27;VDB=4.699789e-02;RPB=1.023785e-01;AF1=0.5;AC1=1;DP4=10,13,2,2;MQ=60;FQ=34;PV4=1,1,1,1	GT:PL:GQ	0/1:61,0,255:64
CM3.6_SCAFFOLD00003_corregido	5664128	.	C	T	16.1	.	DP=19;VDB=4.488799e-02;RPB=-5.590170e-02;AF1=0.5;AC1=1;DP4=8,8,3,0;MQ=60;FQ=19.1;PV4=0.23,1,1,0.23	GT:PL:GQ	0/1:46,0,255:49
CM3.6_SCAFFOLD00003_corregido	5667821	.	C	T	38	.	DP=23;VDB=6.131737e-02;RPB=-7.705517e-01;AF1=0.5;AC1=1;DP4=12,7,3,1;MQ=60;FQ=41;PV4=1,0.41,1,0.13	GT:PL:GQ	0/1:68,0,255:71
CM3.6_SCAFFOLD00003_corregido	5669525	.	C	T	15.1	.	DP=17;VDB=4.644186e-02;RPB=6.929349e-01;AF1=0.5;AC1=1;DP4=6,8,0,3;MQ=60;FQ=18.1;PV4=0.51,0.47,1,1	GT:PL:GQ	0/1:45,0,255:48
CM3.6_SCAFFOLD00003_corregido	5670853	.	T	C	30	.	DP=14;VDB=3.277706e-02;RPB=5.916080e-01;AF1=0.5;AC1=1;DP4=3,7,3,0;MQ=60;FQ=33;PV4=0.07,1,1,1	GT:PL:GQ	0/1:60,0,217:63
CM3.6_SCAFFOLD00003_corregido	5673930	.	A	G	12.3	.	DP=9;VDB=4.960000e-02;RPB=3.159688e-01;AF1=0.5;AC1=1;DP4=5,2,1,1;MQ=60;FQ=15.1;PV4=1,0.013,1,1	GT:PL:GQ	0/1:42,0,181:44
CM3.6_SCAFFOLD00003_corregido	5673943	.	T	C	20	.	DP=9;VDB=4.960000e-02;RPB=3.159688e-01;AF1=0.5;AC1=1;DP4=5,2,1,1;MQ=60;FQ=23;PV4=1,0.25,1,1	GT:PL:GQ	0/1:50,0,186:53
CM3.6_SCAFFOLD00003_corregido	5674040	.	A	T	40	.	DP=11;VDB=4.936865e-02;RPB=1.020621e-01;AF1=0.5;AC1=1;DP4=4,4,0,3;MQ=60;FQ=43;PV4=0.24,1,1,1	GT:PL:GQ	0/1:70,0,205:73
CM3.6_SCAFFOLD00003_corregido	5674046	.	C	T	40	.	DP=11;VDB=3.724138e-02;RPB=6.206015e-01;AF1=0.5;AC1=1;DP4=4,3,0,3;MQ=60;FQ=43;PV4=0.2,1,1,0.33	GT:PL:GQ	0/1:70,0,187:73
CM3.6_SCAFFOLD00003_corregido	5674073	.	T	C	34	.	DP=13;VDB=5.085621e-02;RPB=1.436762e+00;AF1=0.5;AC1=1;DP4=2,8,0,3;MQ=60;FQ=37;PV4=1,1,1,1	GT:PL:GQ	0/1:64,0,212:67
CM3.6_SCAFFOLD00003_corregido	5674740	.	C	T	40	.	DP=20;VDB=9.502847e-02;RPB=-5.237229e-01;AF1=0.5;AC1=1;DP4=9,6,1,4;MQ=55;FQ=43;PV4=0.3,0.14,4e-07,1	GT:PL:GQ	0/1:70,0,255:73
CM3.6_SCAFFOLD00003_corregido	5674748	.	T	C	38	.	DP=23;VDB=9.352133e-02;RPB=1.118034e-01;AF1=0.5;AC1=1;DP4=9,9,1,4;MQ=56;FQ=41;PV4=0.34,1,3.3e-08,1	GT:PL:GQ	0/1:68,0,255:71
CM3.6_SCAFFOLD00003_corregido	5674760	.	C	G	33	.	DP=25;VDB=9.539213e-02;RPB=1.120954e+00;AF1=0.5;AC1=1;DP4=7,13,1,4;MQ=56;FQ=36;PV4=1,1,6.3e-09,1	GT:PL:GQ	0/1:63,0,255:66
CM3.6_SCAFFOLD00003_corregido	5674769	.	C	A	16.1	.	DP=24;VDB=5.619835e-02;RPB=8.907862e-01;AF1=0.5;AC1=1;DP4=7,13,1,3;MQ=57;FQ=19.1;PV4=1,1,1e-07,1	GT:PL:GQ	0/1:46,0,255:49
CM3.6_SCAFFOLD00003_corregido	5674782	.	G	A	16.1	.	DP=24;VDB=8.330040e-02;RPB=1.200625e+00;AF1=0.5;AC1=1;DP4=7,13,1,3;MQ=57;FQ=19.1;PV4=1,1,1e-07,1	GT:PL:GQ	0/1:46,0,255:49
CM3.6_SCAFFOLD00003_corregido	5674795	.	T	C	7.8	.	DP=27;VDB=8.191851e-02;RPB=1.467426e+00;AF1=0.5;AC1=1;DP4=10,13,1,3;MQ=57;FQ=10.4;PV4=0.62,1,1.2e-08,1	GT:PL:GQ	0/1:37,0,255:39
CM3.6_SCAFFOLD00003_corregido	5675523	.	T	C	21	.	DP=27;VDB=8.318789e-02;RPB=1.740435e+00;AF1=0.5;AC1=1;DP4=12,11,3,1;MQ=60;FQ=24;PV4=0.61,0.081,1,0.093	GT:PL:GQ	0/1:51,0,255:54
CM3.6_SCAFFOLD00003_corregido	5676140	.	A	C	48	.	DP=22;VDB=8.318607e-02;RPB=-2.128141e-01;AF1=0.5;AC1=1;DP4=8,10,3,1;MQ=60;FQ=51;PV4=0.59,1,1,1	GT:PL:GQ	0/1:78,0,255:81
CM3.6_SCAFFOLD00003_corregido	5676198	.	G	T	123	.	DP=26;VDB=1.982835e-02;RPB=3.933979e-01;AF1=0.5;AC1=1;DP4=8,10,4,3;MQ=60;FQ=126;PV4=0.67,1,1,1	GT:PL:GQ	0/1:153,0,255:99
CM3.6_SCAFFOLD00003_corregido	5676306	.	A	G	52	.	DP=30;VDB=2.282340e-02;RPB=2.114649e+00;AF1=0.5;AC1=1;DP4=10,15,2,3;MQ=60;FQ=55;PV4=1,1,1,0.076	GT:PL:GQ	0/1:82,0,255:85
CM3.6_SCAFFOLD00003_corregido	5676496	.	A	C	133	.	DP=34;VDB=1.185634e-01;RPB=3.122880e-01;AF1=0.5;AC1=1;DP4=16,9,4,5;MQ=60;FQ=136;PV4=0.44,0.47,1,1	GT:PL:GQ	0/1:163,0,255:99
CM3.6_SCAFFOLD00003_corregido	5676855	.	A	G	51	.	DP=29;VDB=6.864139e-02;RPB=2.020726e-01;AF1=0.5;AC1=1;DP4=12,12,2,3;MQ=60;FQ=54;PV4=1,1,1,1	GT:PL:GQ	0/1:81,0,255:84
CM3.6_SCAFFOLD00003_corregido	5676915	.	A	T	99	.	DP=19;VDB=6.739133e-02;RPB=-4.385290e-02;AF1=0.5;AC1=1;DP4=7,6,3,3;MQ=60;FQ=102;PV4=1,0.32,1,0.026	GT:PL:GQ	0/1:129,0,255:99
CM3.6_SCAFFOLD00003_corregido	5677139	.	C	T	48	.	DP=21;VDB=8.284946e-02;RPB=-1.925588e+00;AF1=0.5;AC1=1;DP4=8,9,2,2;MQ=60;FQ=51;PV4=1,0.16,1,0.29	GT:PL:GQ	0/1:78,0,255:81
CM3.6_SCAFFOLD00003_corregido	5677244	.	A	G	96	.	DP=25;VDB=7.734469e-02;RPB=6.354889e-01;AF1=0.5;AC1=1;DP4=10,8,6,1;MQ=60;FQ=99;PV4=0.35,1,1,0.48	GT:PL:GQ	0/1:126,0,255:99
CM3.6_SCAFFOLD00003_corregido	5677630	.	A	C	192	.	DP=27;VDB=1.427664e-01;RPB=-5.189993e-01;AF1=0.5;AC1=1;DP4=5,10,6,5;MQ=60;FQ=195;PV4=0.43,0.45,1,0.3	GT:PL:GQ	0/1:222,0,255:99
CM3.6_SCAFFOLD00003_corregido	5678683	.	A	G	18.1	.	DP=17;VDB=4.793648e-02;RPB=3.149704e-01;AF1=0.5;AC1=1;DP4=6,8,2,1;MQ=60;FQ=21;PV4=0.58,0.27,1,0.014	GT:PL:GQ	0/1:48,0,255:51
CM3.6_SCAFFOLD00003_corregido	5678825	.	C	T	59	.	DP=18;VDB=6.615865e-02;RPB=-5.661385e-02;AF1=0.5;AC1=1;DP4=7,6,2,2;MQ=60;FQ=62;PV4=1,1,1,1	GT:PL:GQ	0/1:89,0,255:92
CM3.6_SCAFFOLD00003_corregido	5679285	.	G	A	27	.	DP=22;VDB=8.150059e-02;RPB=-7.235680e-01;AF1=0.5;AC1=1;DP4=8,10,2,2;MQ=58;FQ=30;PV4=1,1,0.00032,0.024	GT:PL:GQ	0/1:57,0,255:60
CM3.6_SCAFFOLD00003_corregido	5679311	.	G	T	4.13	.	DP=20;VDB=6.363195e-02;RPB=-1.058512e-01;AF1=0.4998;AC1=1;DP4=5,12,2,1;MQ=58;FQ=6.2;PV4=0.27,1,1.5e-05,1	GT:PL:GQ	0/1:32,0,255:31
CM3.6_SCAFFOLD00003_corregido	5679335	.	T	A	20	.	DP=18;VDB=6.846959e-02;RPB=2.654971e-01;AF1=0.5;AC1=1;DP4=5,9,3,1;MQ=56;FQ=23;PV4=0.27,1,2e-05,0.36	GT:PL:GQ	0/1:50,0,255:53
CM3.6_SCAFFOLD00003_corregido	5680374	.	C	G	34	.	DP=11;VDB=6.733101e-02;RPB=-7.878529e-01;AF1=0.5;AC1=1;DP4=5,2,3,0;MQ=60;FQ=37;PV4=1,0.4,1,0.14	GT:PL:GQ	0/1:64,0,171:67
CM3.6_SCAFFOLD00003_corregido	5681762	.	C	T	36	.	DP=12;VDB=3.728401e-02;RPB=1.294300e+00;AF1=0.5;AC1=1;DP4=4,5,1,2;MQ=60;FQ=39;PV4=1,0.19,1,1	GT:PL:GQ	0/1:66,0,219:69
CM3.6_SCAFFOLD00003_corregido	5682146	.	C	T	25	.	DP=15;VDB=5.617752e-02;RPB=-6.527912e-02;AF1=0.5;AC1=1;DP4=4,7,1,3;MQ=60;FQ=28;PV4=1,0.015,1,0.34	GT:PL:GQ	0/1:55,0,227:58
CM3.6_SCAFFOLD00003_corregido	5685198	.	C	G	37	.	DP=20;VDB=6.845168e-02;RPB=9.921567e-01;AF1=0.5;AC1=1;DP4=6,10,1,3;MQ=60;FQ=40;PV4=1,0.23,1,1	GT:PL:GQ	0/1:67,0,255:70
CM3.6_SCAFFOLD00003_corregido	5686135	.	G	T	107	.	DP=20;VDB=1.039870e-01;RPB=2.886751e-01;AF1=0.5;AC1=1;DP4=9,5,2,4;MQ=58;FQ=110;PV4=0.34,1,0.27,1	GT:PL:GQ	0/1:137,0,255:99
CM3.6_SCAFFOLD00003_corregido	5686379	.	A	G	54	.	DP=14;VDB=8.318607e-02;RPB=-1.909188e+00;AF1=0.5;AC1=1;DP4=4,6,4,0;MQ=60;FQ=57;PV4=0.085,1,1,1	GT:PL:GQ	0/1:84,0,229:87
CM3.6_SCAFFOLD00003_corregido	5686666	.	TGAAGA	TGAAGAAGA	34.5	.	INDEL;IS=2,0.111111;DP=18;VDB=1.468008e-01;AF1=0.5;AC1=1;DP4=9,5,1,1;MQ=60;FQ=37.5;PV4=1,1,1,1	GT:PL:GQ	0/1:72,0,255:75
CM3.6_SCAFFOLD00003_corregido	5686743	.	G	C	20	.	DP=21;VDB=6.280960e-02;RPB=1.155793e+00;AF1=0.5;AC1=1;DP4=14,4,1,2;MQ=60;FQ=23;PV4=0.18,1,1,1	GT:PL:GQ	0/1:50,0,255:53
CM3.6_SCAFFOLD00003_corregido	5687186	.	G	A	6.2	.	DP=15;VDB=6.240000e-02;RPB=-9.341286e-01;AF1=0.4999;AC1=1;DP4=6,7,1,1;MQ=60;FQ=8.65;PV4=1,1,1,1	GT:PL:GQ	0/1:35,0,255:36
CM3.6_SCAFFOLD00003_corregido	5687203	.	C	A	8.64	.	DP=14;VDB=5.440000e-02;RPB=-2.738613e-01;AF1=0.5;AC1=1;DP4=7,5,1,1;MQ=60;FQ=11.3;PV4=1,1,1,1	GT:PL:GQ	0/1:38,0,255:40
CM3.6_SCAFFOLD00003_corregido	5687205	.	T	A	8.64	.	DP=14;VDB=4.960000e-02;RPB=-9.128709e-02;AF1=0.5;AC1=1;DP4=7,5,1,1;MQ=60;FQ=11.3;PV4=1,1,1,1	GT:PL:GQ	0/1:38,0,249:40
CM3.6_SCAFFOLD00003_corregido	5687722	.	C	T	66	.	DP=17;VDB=7.791483e-02;RPB=-5.095246e-01;AF1=0.5;AC1=1;DP4=9,4,2,2;MQ=59;FQ=69;PV4=0.58,1,1,0.022	GT:PL:GQ	0/1:96,0,255:99
CM3.6_SCAFFOLD00003_corregido	5687740	.	T	A	28	.	DP=18;VDB=5.365061e-02;RPB=-5.923489e-01;AF1=0.5;AC1=1;DP4=12,3,2,1;MQ=59;FQ=31;PV4=1,1,1,1	GT:PL:GQ	0/1:58,0,236:61
CM3.6_SCAFFOLD00003_corregido	5687869	.	T	C	25	.	DP=14;VDB=4.034274e-02;RPB=-2.179797e+00;AF1=0.5;AC1=1;DP4=5,6,2,1;MQ=55;FQ=28;PV4=1,1,0.011,1	GT:PL:GQ	0/1:55,0,240:58
CM3.6_SCAFFOLD00003_corregido	5688351	.	G	C	103	.	DP=17;VDB=3.264495e-02;RPB=-1.155793e+00;AF1=0.5;AC1=1;DP4=6,5,5,1;MQ=58;FQ=106;PV4=0.33,1,1,0.0095	GT:PL:GQ	0/1:133,0,231:99
CM3.6_SCAFFOLD00003_corregido	5688374	.	A	C	50	.	DP=16;VDB=2.863384e-02;RPB=-1.273312e+00;AF1=0.5;AC1=1;DP4=8,4,4,0;MQ=59;FQ=53;PV4=0.52,1,1,1	GT:PL:GQ	0/1:80,0,254:83
CM3.6_SCAFFOLD00003_corregido	5688862	.	T	A	4.13	.	DP=12;VDB=3.520000e-02;RPB=-1.296362e+00;AF1=0.4998;AC1=1;DP4=5,4,1,1;MQ=60;FQ=6.2;PV4=1,0.11,1,1	GT:PL:GQ	0/1:32,0,216:31
CM3.6_SCAFFOLD00003_corregido	5689914	.	C	T	27	.	DP=14;VDB=3.576709e-02;RPB=-4.670994e-01;AF1=0.5;AC1=1;DP4=7,4,3,0;MQ=60;FQ=30;PV4=0.51,1,1,0.28	GT:PL:GQ	0/1:57,0,222:60
CM3.6_SCAFFOLD00003_corregido	5690241	.	T	A	53	.	DP=22;VDB=8.892796e-02;RPB=-9.401529e-01;AF1=0.5;AC1=1;DP4=9,8,2,3;MQ=60;FQ=56;PV4=1,0.0034,1,0.27	GT:PL:GQ	0/1:83,0,255:86
CM3.6_SCAFFOLD00003_corregido	5690749	.	A	C	17.1	.	DP=11;VDB=6.880000e-02;RPB=-1.178511e-01;AF1=0.5;AC1=1;DP4=4,5,1,1;MQ=60;FQ=20.1;PV4=1,1,1,1	GT:PL:GQ	0/1:47,0,186:50
CM3.6_SCAFFOLD00003_corregido	5691456	.	G	A	26	.	DP=8;VDB=3.360000e-02;RPB=-1.114905e+00;AF1=0.5;AC1=1;DP4=3,3,1,1;MQ=60;FQ=29;PV4=1,1,1,0.039	GT:PL:GQ	0/1:56,0,176:59
CM3.6_SCAFFOLD00003_corregido	5691473	.	A	G	39	.	DP=10;VDB=6.188863e-02;RPB=-1.249288e+00;AF1=0.5;AC1=1;DP4=3,4,1,2;MQ=60;FQ=42;PV4=1,1,1,0.32	GT:PL:GQ	0/1:69,0,166:72
CM3.6_SCAFFOLD00003_corregido	5691500	.	T	C	16.1	.	DP=9;VDB=5.760000e-02;RPB=8.217058e-01;AF1=0.5;AC1=1;DP4=4,3,1,1;MQ=60;FQ=19.1;PV4=1,1,1,1	GT:PL:GQ	0/1:46,0,169:49
CM3.6_SCAFFOLD00003_corregido	5691522	.	T	C	10.4	.	DP=11;VDB=6.880000e-02;RPB=1.296362e+00;AF1=0.5;AC1=1;DP4=6,3,1,1;MQ=60;FQ=13.2;PV4=1,1,1,1	GT:PL:GQ	0/1:40,0,208:42
CM3.6_SCAFFOLD00003_corregido	5691576	.	C	T	34	.	DP=13;VDB=4.940956e-02;RPB=9.296697e-01;AF1=0.5;AC1=1;DP4=7,3,2,1;MQ=60;FQ=37;PV4=1,0.16,1,0.027	GT:PL:GQ	0/1:64,0,226:67
CM3.6_SCAFFOLD00003_corregido	5691723	.	C	T	11.3	.	DP=11;VDB=5.440000e-02;RPB=-1.532065e+00;AF1=0.5;AC1=1;DP4=7,2,2,0;MQ=60;FQ=14.2;PV4=1,1,1,0.17	GT:PL:GQ	0/1:41,0,192:43
CM3.6_SCAFFOLD00003_corregido	5693013	.	T	C	26	.	DP=17;VDB=6.510297e-02;RPB=-1.070899e+00;AF1=0.5;AC1=1;DP4=7,7,2,1;MQ=60;FQ=29;PV4=1,1,1,1	GT:PL:GQ	0/1:56,0,255:59
CM3.6_SCAFFOLD00003_corregido	5694018	.	C	A	16.1	.	DP=18;VDB=5.495170e-02;RPB=5.923489e-01;AF1=0.5;AC1=1;DP4=13,2,1,2;MQ=60;FQ=19.1;PV4=0.11,0.4,1,0.33	GT:PL:GQ	0/1:46,0,218:49
CM3.6_SCAFFOLD00003_corregido	5694021	.	T	C	29	.	DP=16;VDB=3.881056e-02;RPB=-1.245598e+00;AF1=0.5;AC1=1;DP4=7,4,3,0;MQ=60;FQ=32;PV4=0.51,1,1,1	GT:PL:GQ	0/1:59,0,235:62
CM3.6_SCAFFOLD00003_corregido	5695163	.	G	A	41	.	DP=12;VDB=4.936864e-02;RPB=3.698001e-01;AF1=0.5;AC1=1;DP4=4,5,2,1;MQ=60;FQ=44;PV4=1,1,1,1	GT:PL:GQ	0/1:71,0,208:74
CM3.6_SCAFFOLD00003_corregido	5695450	.	T	C	71	.	DP=21;VDB=9.308003e-02;RPB=5.367199e-01;AF1=0.5;AC1=1;DP4=9,7,3,2;MQ=60;FQ=74;PV4=1,0.36,1,0.38	GT:PL:GQ	0/1:101,0,255:99
CM3.6_SCAFFOLD00003_corregido	5695517	.	T	C	74	.	DP=13;VDB=5.092723e-02;RPB=-2.237399e+00;AF1=0.5;AC1=1;DP4=6,3,2,2;MQ=60;FQ=77;PV4=1,1,1,1	GT:PL:GQ	0/1:104,0,212:99
CM3.6_SCAFFOLD00003_corregido	5695630	.	A	G	18.1	.	DP=7;VDB=5.120000e-02;RPB=9.837446e-01;AF1=0.5;AC1=1;DP4=3,2,1,1;MQ=57;FQ=21;PV4=1,1,0.059,0.34	GT:PL:GQ	0/1:48,0,132:51
CM3.6_SCAFFOLD00003_corregido	5695793	.	C	T	11.3	.	DP=17;VDB=4.336434e-02;RPB=6.929349e-01;AF1=0.5;AC1=1;DP4=5,9,0,3;MQ=57;FQ=14.2;PV4=0.51,0.39,1,0.41	GT:PL:GQ	0/1:41,0,251:43
CM3.6_SCAFFOLD00003_corregido	5696087	.	A	AAATATAGAAG	10.8	.	INDEL;IS=3,0.272727;DP=11;VDB=1.390089e-01;AF1=0.5;AC1=1;DP4=3,5,1,2;MQ=53;FQ=13.7;PV4=1,0.0003,0,1	GT:PL:GQ	0/1:48,0,255:50
CM3.6_SCAFFOLD00003_corregido	5696129	.	T	A	42	.	DP=11;VDB=8.050644e-02;RPB=-6.607868e-01;AF1=0.5;AC1=1;DP4=3,4,1,3;MQ=51;FQ=45;PV4=1,1,0,0.29	GT:PL:GQ	0/1:72,0,177:75
CM3.6_SCAFFOLD00003_corregido	5696130	.	C	T	42	.	DP=11;VDB=8.150059e-02;RPB=-6.607868e-01;AF1=0.5;AC1=1;DP4=3,4,1,3;MQ=51;FQ=45;PV4=1,1,0,0.34	GT:PL:GQ	0/1:72,0,184:75
CM3.6_SCAFFOLD00003_corregido	5696149	.	G	A	42	.	DP=11;VDB=4.308876e-02;RPB=2.683208e-01;AF1=0.5;AC1=1;DP4=4,3,1,3;MQ=51;FQ=45;PV4=0.55,1,0,1	GT:PL:GQ	0/1:72,0,185:75
CM3.6_SCAFFOLD00003_corregido	5696338	.	T	G	6.2	.	DP=14;VDB=6.621023e-02;RPB=1.556998e-01;AF1=0.4999;AC1=1;DP4=6,5,3,0;MQ=53;FQ=8.65;PV4=0.26,0.43,0.00014,1	GT:PL:GQ	0/1:35,0,245:36
CM3.6_SCAFFOLD00003_corregido	5696773	.	C	T	50	.	DP=19;VDB=7.633782e-02;RPB=5.500000e-01;AF1=0.5;AC1=1;DP4=10,5,2,2;MQ=59;FQ=53;PV4=0.6,1,0.025,1	GT:PL:GQ	0/1:80,0,255:83
CM3.6_SCAFFOLD00003_corregido	5697067	.	C	T	19.1	.	DP=21;VDB=4.340713e-02;RPB=6.532746e-01;AF1=0.5;AC1=1;DP4=8,10,1,2;MQ=60;FQ=22;PV4=1,1,1,1	GT:PL:GQ	0/1:49,0,255:52
CM3.6_SCAFFOLD00003_corregido	5697398	.	C	G	68	.	DP=14;VDB=6.131737e-02;RPB=-7.071068e-02;AF1=0.5;AC1=1;DP4=0,10,3,1;MQ=60;FQ=71;PV4=0.011,1,1,1	GT:PL:GQ	0/1:98,0,157:99
CM3.6_SCAFFOLD00003_corregido	5697500	.	T	C	11.3	.	DP=10;VDB=6.400000e-02;RPB=-3.159688e-01;AF1=0.5;AC1=1;DP4=2,5,2,0;MQ=60;FQ=14.2;PV4=0.17,0.092,1,0.47	GT:PL:GQ	0/1:41,0,183:43
CM3.6_SCAFFOLD00003_corregido	5697757	.	C	T	7.8	.	DP=12;VDB=7.520000e-02;RPB=-3.535534e-01;AF1=0.5;AC1=1;DP4=9,0,0,2;MQ=60;FQ=10.4;PV4=0.018,1,1,1	GT:PL:GQ	0/1:37,0,151:39
CM3.6_SCAFFOLD00003_corregido	5697836	.	C	T	64	.	DP=18;VDB=5.617752e-02;RPB=7.964914e-01;AF1=0.5;AC1=1;DP4=11,3,2,2;MQ=60;FQ=67;PV4=0.53,1,1,1	GT:PL:GQ	0/1:94,0,246:97
CM3.6_SCAFFOLD00003_corregido	5700023	.	T	C	29	.	DP=17;VDB=5.365061e-02;RPB=1.889822e-01;AF1=0.5;AC1=1;DP4=7,7,2,1;MQ=60;FQ=32;PV4=1,1,1,1	GT:PL:GQ	0/1:59,0,255:62
CM3.6_SCAFFOLD00003_corregido	5700121	.	G	A	37	.	DP=21;VDB=6.254196e-02;RPB=1.209090e+00;AF1=0.5;AC1=1;DP4=7,10,3,1;MQ=60;FQ=40;PV4=0.31,0.17,1,0.028	GT:PL:GQ	0/1:67,0,255:70
CM3.6_SCAFFOLD00003_corregido	5700140	.	T	C	7.8	.	DP=22;VDB=5.980293e-02;RPB=6.697108e-01;AF1=0.5;AC1=1;DP4=8,11,2,1;MQ=60;FQ=10.4;PV4=0.57,0.15,1,0.26	GT:PL:GQ	0/1:37,0,255:39
CM3.6_SCAFFOLD00003_corregido	5701807	.	G	A	6.2	.	DP=21;VDB=8.150771e-02;RPB=1.343433e-01;AF1=0.4999;AC1=1;DP4=7,10,0,4;MQ=60;FQ=8.65;PV4=0.25,0.00051,1,1	GT:PL:GQ	0/1:35,0,255:36
CM3.6_SCAFFOLD00003_corregido	5702444	.	T	C	11.3	.	DP=13;VDB=1.600000e-02;RPB=-2.960783e-01;AF1=0.5;AC1=1;DP4=6,5,1,1;MQ=60;FQ=14.2;PV4=1,1,1,0.27	GT:PL:GQ	0/1:41,0,243:43
CM3.6_SCAFFOLD00003_corregido	5703092	.	C	T	4.13	.	DP=14;VDB=7.840000e-02;RPB=-1.004158e+00;AF1=0.4998;AC1=1;DP4=4,8,2,0;MQ=60;FQ=6.2;PV4=0.16,1,1,1	GT:PL:GQ	0/1:32,0,235:31
CM3.6_SCAFFOLD00003_corregido	5703141	.	A	AAT	26.5	.	INDEL;IS=4,0.210526;DP=19;VDB=1.897112e-01;AF1=0.5;AC1=1;DP4=4,11,4,0;MQ=59;FQ=29.5;PV4=0.018,0.0055,0.025,1	GT:PL:GQ	0/1:64,0,255:67
CM3.6_SCAFFOLD00003_corregido	5703190	.	T	C	17.1	.	DP=20;VDB=7.527887e-03;RPB=1.559103e+00;AF1=0.5;AC1=1;DP4=6,10,4,0;MQ=59;FQ=20.1;PV4=0.087,0.19,0.021,0.21	GT:PL:GQ	0/1:47,0,255:50
CM3.6_SCAFFOLD00003_corregido	5703280	.	T	A	56	.	DP=12;VDB=7.063145e-02;RPB=8.492078e-02;AF1=0.5;AC1=1;DP4=4,4,0,4;MQ=60;FQ=59;PV4=0.21,1,1,0.34	GT:PL:GQ	0/1:86,0,200:89
CM3.6_SCAFFOLD00003_corregido	5703419	.	G	A	77	.	DP=9;VDB=5.747462e-02;RPB=4.748531e-01;AF1=0.5;AC1=1;DP4=2,3,2,2;MQ=60;FQ=79.8;PV4=1,1,1,0.2	GT:PL:GQ	0/1:107,0,121:99
CM3.6_SCAFFOLD00003_corregido	5704703	.	G	A	22	.	DP=24;VDB=8.228788e-02;RPB=-4.260282e-01;AF1=0.5;AC1=1;DP4=15,5,1,3;MQ=59;FQ=25;PV4=0.091,0.49,0.011,1	GT:PL:GQ	0/1:52,0,255:55
CM3.6_SCAFFOLD00003_corregido	5704778	.	G	T	96	.	DP=17;VDB=9.960518e-02;RPB=-1.758816e+00;AF1=0.5;AC1=1;DP4=9,2,3,3;MQ=59;FQ=99;PV4=0.28,0.2,0.092,1	GT:PL:GQ	0/1:126,0,213:99
CM3.6_SCAFFOLD00003_corregido	5704816	.	G	A	87	.	DP=15;VDB=9.175223e-02;RPB=4.000000e-01;AF1=0.5;AC1=1;DP4=7,2,2,3;MQ=58;FQ=90;PV4=0.27,1,1,1	GT:PL:GQ	0/1:117,0,179:99
CM3.6_SCAFFOLD00003_corregido	5704861	.	A	G	37	.	DP=7;VDB=4.936864e-02;RPB=9.980746e-01;AF1=0.5;AC1=1;DP4=2,2,3,0;MQ=57;FQ=40;PV4=0.43,0.42,0.14,0.23	GT:PL:GQ	0/1:67,0,112:70
CM3.6_SCAFFOLD00003_corregido	5705515	.	T	G	49	.	DP=7;VDB=6.510298e-02;RPB=-6.486824e-01;AF1=0.5;AC1=1;DP4=4,0,3,0;MQ=60;FQ=51.9;PV4=1,1,1,1	GT:PL:GQ	0/1:79,0,95:82
CM3.6_SCAFFOLD00003_corregido	5705519	.	A	G	20	.	DP=7;VDB=5.280000e-02;RPB=3.960091e-01;AF1=0.5;AC1=1;DP4=5,0,2,0;MQ=60;FQ=23;PV4=1,1,1,1	GT:PL:GQ	0/1:50,0,112:53
CM3.6_SCAFFOLD00003_corregido	5705532	.	C	T	16.1	.	DP=7;VDB=4.960000e-02;RPB=3.960091e-01;AF1=0.5;AC1=1;DP4=5,0,2,0;MQ=60;FQ=19.1;PV4=1,1,1,1	GT:PL:GQ	0/1:46,0,111:49
CM3.6_SCAFFOLD00003_corregido	5706298	.	AGG	AG	13.7	.	INDEL;IS=3,0.214286;DP=14;VDB=1.261504e-01;AF1=0.5;AC1=1;DP4=4,6,3,0;MQ=60;FQ=16.6;PV4=0.19,0.092,1,0.32	GT:PL:GQ	0/1:51,0,235:54
CM3.6_SCAFFOLD00003_corregido	5706373	.	A	C	17.1	.	DP=17;VDB=6.621023e-02;RPB=1.826828e+00;AF1=0.5;AC1=1;DP4=3,11,3,0;MQ=60;FQ=20.1;PV4=0.029,0.31,1,1	GT:PL:GQ	0/1:47,0,254:50
CM3.6_SCAFFOLD00003_corregido	5706848	.	G	A	19.1	.	DP=22;VDB=4.493050e-02;RPB=-2.870189e-01;AF1=0.5;AC1=1;DP4=12,7,1,2;MQ=60;FQ=22;PV4=0.54,1,1,1	GT:PL:GQ	0/1:49,0,255:52
CM3.6_SCAFFOLD00003_corregido	5707099	.	C	T	42	.	DP=19;VDB=7.791483e-02;RPB=1.650000e+00;AF1=0.5;AC1=1;DP4=6,9,2,2;MQ=58;FQ=45;PV4=1,0.16,0.00096,0.093	GT:PL:GQ	0/1:72,0,255:75
CM3.6_SCAFFOLD00003_corregido	5707802	.	A	C	34	.	DP=3;VDB=4.320000e-02;RPB=-8.745357e-01;AF1=0.5003;AC1=1;DP4=1,0,2,0;MQ=60;FQ=4.77;PV4=1,1,1,0.33	GT:PL:GQ	0/1:64,0,30:33
CM3.6_SCAFFOLD00003_corregido	5708108	.	A	G	16.1	.	DP=8;VDB=6.240000e-02;RPB=-1.621514e+00;AF1=0.5;AC1=1;DP4=4,2,0,2;MQ=58;FQ=19.1;PV4=0.43,0.17,1,0.12	GT:PL:GQ	0/1:46,0,167:49
CM3.6_SCAFFOLD00003_corregido	5708834	.	TT	TTTGT	34.5	.	INDEL;IS=2,0.153846;DP=13;VDB=1.555051e-01;AF1=0.5;AC1=1;DP4=7,4,2,0;MQ=60;FQ=37.5;PV4=1,1,1,0.36	GT:PL:GQ	0/1:72,0,255:75
CM3.6_SCAFFOLD00003_corregido	5709049	.	CTATATATATATATATATAT	CTATATATATATATATAT	22.5	.	INDEL;IS=3,0.250000;DP=12;VDB=6.010519e-02;AF1=0.5;AC1=1;DP4=2,5,1,2;MQ=60;FQ=25.5;PV4=1,0.38,1,1	GT:PL:GQ	0/1:60,0,243:63
CM3.6_SCAFFOLD00003_corregido	5709126	.	T	C	3.01	.	DP=13;VDB=3.840000e-02;RPB=-8.882348e-01;AF1=0.4997;AC1=1;DP4=5,6,1,1;MQ=58;FQ=4.77;PV4=1,1,0.0055,1	GT:PL:GQ	0/1:30,0,255:28
CM3.6_SCAFFOLD00003_corregido	5712409	.	CT	CTATAGTTAGT	51.5	.	INDEL;IS=5,0.416667;DP=12;VDB=1.553226e-01;AF1=0.5;AC1=1;DP4=6,0,0,6;MQ=49;FQ=54.5;PV4=0.0022,0.00078,0.00027,0.17	GT:PL:GQ	0/1:89,0,211:92
CM3.6_SCAFFOLD00003_corregido	5712455	.	A	C	54	.	DP=16;VDB=1.039870e-01;RPB=-1.767767e-01;AF1=0.5;AC1=1;DP4=9,0,0,6;MQ=52;FQ=57;PV4=0.0002,1,1.5e-05,1	GT:PL:GQ	0/1:84,0,148:87
CM3.6_SCAFFOLD00003_corregido	5712877	.	G	T	23	.	DP=19;VDB=4.831234e-02;RPB=-5.000000e-02;AF1=0.5;AC1=1;DP4=7,8,1,3;MQ=56;FQ=26;PV4=0.6,0.079,3.7e-06,0.16	GT:PL:GQ	0/1:53,0,255:56
CM3.6_SCAFFOLD00003_corregido	5713191	.	A	G	5.46	.	DP=17;VDB=6.510298e-02;RPB=5.381382e-01;AF1=0.4999;AC1=1;DP4=6,7,1,2;MQ=56;FQ=7.8;PV4=1,0.12,0,0.062	GT:PL:GQ	0/1:34,0,255:34
CM3.6_SCAFFOLD00003_corregido	5713685	.	T	C	6.98	.	DP=14;VDB=4.480000e-02;RPB=-8.215838e-01;AF1=0.4999;AC1=1;DP4=5,7,1,1;MQ=58;FQ=9.53;PV4=1,1,1,0.47	GT:PL:GQ	0/1:36,0,242:37
CM3.6_SCAFFOLD00003_corregido	5717142	.	T	A	61	.	DP=12;VDB=8.051522e-02;RPB=2.547623e-01;AF1=0.5;AC1=1;DP4=2,6,0,4;MQ=58;FQ=64;PV4=0.52,1,1,0.05	GT:PL:GQ	0/1:91,0,188:94
CM3.6_SCAFFOLD00003_corregido	5718266	.	G	A	23	.	DP=13;VDB=6.737978e-02;RPB=-1.267731e+00;AF1=0.5;AC1=1;DP4=4,6,1,2;MQ=56;FQ=26;PV4=1,1,0.00086,1	GT:PL:GQ	0/1:53,0,242:56
CM3.6_SCAFFOLD00003_corregido	5718660	.	G	A	6.98	.	DP=6;VDB=7.200000e-02;RPB=0.000000e+00;AF1=0.4999;AC1=1;DP4=1,3,0,2;MQ=52;FQ=9.53;PV4=1,0.28,0,1	GT:PL:GQ	0/1:36,0,122:37
CM3.6_SCAFFOLD00003_corregido	5718691	.	T	A	9.52	.	DP=5;VDB=1.920000e-02;RPB=5.314005e-01;AF1=0.5;AC1=1;DP4=1,2,0,2;MQ=50;FQ=12.3;PV4=1,1,0,0.14	GT:PL:GQ	0/1:39,0,96:41
CM3.6_SCAFFOLD00003_corregido	5719757	.	C	T	54	.	DP=8;VDB=3.799346e-02;RPB=0.000000e+00;AF1=0.5;AC1=1;DP4=2,1,3,1;MQ=49;FQ=55.3;PV4=1,0.48,0.026,1	GT:PL:GQ	0/1:84,0,87:85
CM3.6_SCAFFOLD00003_corregido	5719807	.	A	C	110	.	DP=11;VDB=1.092877e-01;RPB=1.277620e+00;AF1=0.5;AC1=1;DP4=3,1,6,1;MQ=51;FQ=72;PV4=1,1,0.033,1	GT:PL:GQ	0/1:140,0,99:99
CM3.6_SCAFFOLD00003_corregido	5719837	.	T	C	23	.	DP=9;VDB=6.695797e-02;RPB=6.510653e-01;AF1=0.5;AC1=1;DP4=5,1,2,1;MQ=55;FQ=26;PV4=1,0.11,0.0092,0.085	GT:PL:GQ	0/1:53,0,153:56
CM3.6_SCAFFOLD00003_corregido	5719849	.	A	T	20	.	DP=9;VDB=3.422171e-02;RPB=6.510653e-01;AF1=0.5;AC1=1;DP4=5,1,2,1;MQ=55;FQ=23;PV4=1,0.17,0.0092,0.082	GT:PL:GQ	0/1:50,0,147:53
CM3.6_SCAFFOLD00003_corregido	5719938	.	A	G	8.64	.	DP=6;VDB=4.480000e-02;RPB=-8.071455e-01;AF1=0.5;AC1=1;DP4=1,3,1,1;MQ=52;FQ=11.3;PV4=1,0.026,0,1	GT:PL:GQ	0/1:38,0,122:40
CM3.6_SCAFFOLD00003_corregido	5720038	.	C	A	106	.	DP=10;VDB=9.968024e-02;RPB=-1.170831e+00;AF1=0.5;AC1=1;DP4=4,0,2,4;MQ=53;FQ=67;PV4=0.076,0.14,0.056,0.1	GT:PL:GQ	0/1:136,0,94:97
CM3.6_SCAFFOLD00003_corregido	5720060	.	A	G	4.13	.	DP=12;VDB=5.960000e-02;RPB=-9.667551e-01;AF1=0.4998;AC1=1;DP4=7,3,0,2;MQ=54;FQ=6.2;PV4=0.15,0.25,1,1	GT:PL:GQ	0/1:32,0,209:31
CM3.6_SCAFFOLD00003_corregido	5720128	.	G	A	6.98	.	DP=13;VDB=5.960000e-02;RPB=8.882348e-01;AF1=0.4999;AC1=1;DP4=5,6,0,2;MQ=54;FQ=9.53;PV4=0.49,1,1,1	GT:PL:GQ	0/1:36,0,236:37
CM3.6_SCAFFOLD00003_corregido	5720145	.	A	C	57	.	DP=13;VDB=7.484594e-02;RPB=1.390658e+00;AF1=0.5;AC1=1;DP4=5,3,0,5;MQ=54;FQ=60;PV4=0.075,0.48,0.0043,1	GT:PL:GQ	0/1:87,0,199:90
CM3.6_SCAFFOLD00003_corregido	5720152	.	G	A	60	.	DP=13;VDB=9.183749e-02;RPB=1.390658e+00;AF1=0.5;AC1=1;DP4=5,3,0,5;MQ=54;FQ=63;PV4=0.075,1,0.0043,1	GT:PL:GQ	0/1:90,0,199:93
CM3.6_SCAFFOLD00003_corregido	5720200	.	A	T	39	.	DP=8;VDB=6.619718e-02;RPB=-1.009886e+00;AF1=0.5;AC1=1;DP4=3,2,1,2;MQ=54;FQ=42;PV4=1,0.22,0.017,1	GT:PL:GQ	0/1:69,0,146:72
CM3.6_SCAFFOLD00003_corregido	5720211	.	T	G	39	.	DP=8;VDB=4.789490e-02;RPB=-4.570987e-01;AF1=0.5;AC1=1;DP4=3,2,1,2;MQ=54;FQ=42;PV4=1,1,0.017,1	GT:PL:GQ	0/1:69,0,144:72
CM3.6_SCAFFOLD00003_corregido	5720216	.	A	C	40	.	DP=8;VDB=4.639975e-02;RPB=-4.570987e-01;AF1=0.5;AC1=1;DP4=3,2,1,2;MQ=54;FQ=43;PV4=1,0.15,0.017,0.48	GT:PL:GQ	0/1:70,0,149:73
CM3.6_SCAFFOLD00003_corregido	5720315	.	T	G	69	.	DP=11;VDB=5.617752e-02;RPB=9.396416e-01;AF1=0.5;AC1=1;DP4=5,2,2,2;MQ=58;FQ=72;PV4=0.58,1,0.1,1	GT:PL:GQ	0/1:99,0,171:99
CM3.6_SCAFFOLD00003_corregido	5720577	.	TTAT	TT	25.5	.	INDEL;IS=2,0.181818;DP=11;VDB=1.080942e-01;AF1=0.5;AC1=1;DP4=4,5,0,2;MQ=60;FQ=28.5;PV4=0.49,5.6e-07,1,0.044	GT:PL:GQ	0/1:63,0,255:66
CM3.6_SCAFFOLD00003_corregido	5720687	.	TGG	TG	4.42	.	INDEL;IS=2,0.222222;DP=9;VDB=1.206300e-01;AF1=0.5;AC1=1;DP4=2,4,1,1;MQ=57;FQ=6.56;PV4=1,5.2e-06,0.039,1	GT:PL:GQ	0/1:40,0,176:40
CM3.6_SCAFFOLD00003_corregido	5720923	.	A	G	15.1	.	DP=15;VDB=6.278483e-02;RPB=-1.089898e+00;AF1=0.5;AC1=1;DP4=6,5,3,0;MQ=58;FQ=18.1;PV4=0.26,1,0.025,1	GT:PL:GQ	0/1:45,0,231:48
CM3.6_SCAFFOLD00003_corregido	5720970	.	C	T	47	.	DP=13;VDB=7.268232e-02;RPB=1.928792e+00;AF1=0.5;AC1=1;DP4=6,3,3,1;MQ=56;FQ=50;PV4=1,0.093,0.011,1	GT:PL:GQ	0/1:77,0,220:80
CM3.6_SCAFFOLD00003_corregido	5721009	.	A	G	3.01	.	DP=13;VDB=5.280000e-02;RPB=1.085620e+00;AF1=0.4997;AC1=1;DP4=8,3,1,1;MQ=58;FQ=4.77;PV4=1,1,0.0055,1	GT:PL:GQ	0/1:30,0,237:28
CM3.6_SCAFFOLD00003_corregido	5721012	.	C	T	3.01	.	DP=13;VDB=5.280000e-02;RPB=1.085620e+00;AF1=0.4997;AC1=1;DP4=8,3,1,1;MQ=58;FQ=4.77;PV4=1,1,0.0055,1	GT:PL:GQ	0/1:30,0,236:28
CM3.6_SCAFFOLD00003_corregido	5721251	.	G	A	7.8	.	DP=16;VDB=6.733367e-02;RPB=-1.076276e+00;AF1=0.5;AC1=1;DP4=8,5,0,3;MQ=58;FQ=10.4;PV4=0.2,1,0.016,1	GT:PL:GQ	0/1:37,0,255:39
CM3.6_SCAFFOLD00003_corregido	5721257	.	C	T	6.98	.	DP=16;VDB=6.365454e-02;RPB=-1.076276e+00;AF1=0.4999;AC1=1;DP4=8,5,0,3;MQ=58;FQ=9.53;PV4=0.2,1,0.016,1	GT:PL:GQ	0/1:36,0,255:37
CM3.6_SCAFFOLD00003_corregido	5721268	.	T	C	6.2	.	DP=18;VDB=6.570053e-02;RPB=-4.409586e-01;AF1=0.4999;AC1=1;DP4=9,5,0,3;MQ=58;FQ=8.65;PV4=0.082,1,0.013,1	GT:PL:GQ	0/1:35,0,255:36
CM3.6_SCAFFOLD00003_corregido	5721281	.	T	C	16.1	.	DP=14;VDB=6.186179e-02;RPB=1.089898e+00;AF1=0.5;AC1=1;DP4=5,6,0,3;MQ=58;FQ=19.1;PV4=0.26,1,0.025,1	GT:PL:GQ	0/1:46,0,244:49
CM3.6_SCAFFOLD00003_corregido	5724044	.	T	C	12.3	.	DP=20;VDB=6.695005e-02;RPB=-2.328727e+00;AF1=0.5;AC1=1;DP4=7,10,3,0;MQ=60;FQ=15.1;PV4=0.21,1,1,1	GT:PL:GQ	0/1:42,0,255:44
CM3.6_SCAFFOLD00003_corregido	5724381	.	T	C	10.4	.	DP=11;VDB=5.920000e-02;RPB=-3.535534e-01;AF1=0.5;AC1=1;DP4=5,4,0,2;MQ=60;FQ=13.2;PV4=0.45,1,1,1	GT:PL:GQ	0/1:40,0,205:42
CM3.6_SCAFFOLD00003_corregido	5725614	.	G	C	34	.	DP=26;VDB=1.587737e-01;RPB=5.855401e-01;AF1=1;AC1=2;DP4=1,4,5,16;MQ=12;FQ=-57;PV4=1,0.44,1,1	GT:PL:GQ	1/1:67,30,0:56
CM3.6_SCAFFOLD00003_corregido	5725925	.	C	A	6.98	.	DP=6;VDB=7.040000e-02;RPB=0.000000e+00;AF1=0.4999;AC1=1;DP4=0,4,0,2;MQ=26;FQ=9.5;PV4=1,0.22,1,1	GT:PL:GQ	0/1:36,0,58:37
CM3.6_SCAFFOLD00003_corregido	5725959	.	A	G	70.1	.	DP=6;VDB=5.255172e-02;AF1=1;AC1=2;DP4=0,0,0,6;MQ=27;FQ=-45	GT:PL:GQ	1/1:103,18,0:33
CM3.6_SCAFFOLD00003_corregido	5726026	.	C	A	4.77	.	DP=4;VDB=6.560000e-02;RPB=8.745357e-01;AF1=1;AC1=2;DP4=0,1,0,2;MQ=18;FQ=-30;PV4=1,1,1,0.12	GT:PL:GQ	0/1:33,3,0:3
CM3.6_SCAFFOLD00003_corregido	5727270	.	A	T	88	.	DP=21;VDB=1.088697e-01;RPB=9.209109e-01;AF1=0.5;AC1=1;DP4=6,0,13,0;MQ=32;FQ=68;PV4=1,0.38,0.026,1	GT:PL:GQ	0/1:118,0,95:98
CM3.6_SCAFFOLD00003_corregido	5727307	.	A	AAT	52.5	.	INDEL;IS=5,0.250000;DP=20;VDB=7.357827e-02;AF1=0.5;AC1=1;DP4=11,1,5,0;MQ=37;FQ=55.5;PV4=1,1,1,1	GT:PL:GQ	0/1:90,0,188:93
CM3.6_SCAFFOLD00003_corregido	5727387	.	A	T	52	.	DP=30;VDB=6.052371e-02;RPB=1.656353e+00;AF1=0.5;AC1=1;DP4=22,0,6,1;MQ=29;FQ=55;PV4=0.24,1,1,1	GT:PL:GQ	0/1:82,0,104:85
CM3.6_SCAFFOLD00003_corregido	5732088	.	C	A	6.79	.	DP=2;VDB=3.200000e-02;AF1=1;AC1=2;DP4=0,0,1,1;MQ=21;FQ=-33	GT:PL:GQ	1/1:37,6,0:7
CM3.6_SCAFFOLD00003_corregido	5732090	.	T	C	7.59	.	DP=2;VDB=2.720000e-02;AF1=1;AC1=2;DP4=0,0,1,1;MQ=21;FQ=-33	GT:PL:GQ	1/1:38,6,0:7
CM3.6_SCAFFOLD00003_corregido	5732093	.	G	A	7.59	.	DP=2;VDB=2.080000e-02;AF1=1;AC1=2;DP4=0,0,1,1;MQ=21;FQ=-33	GT:PL:GQ	1/1:38,6,0:7
CM3.6_SCAFFOLD00003_corregido	5735029	.	A	T	23	.	DP=16;VDB=6.695797e-02;RPB=-2.018018e+00;AF1=0.5;AC1=1;DP4=8,5,2,1;MQ=54;FQ=26;PV4=1,1,0.34,0.14	GT:PL:GQ	0/1:53,0,255:56
CM3.6_SCAFFOLD00003_corregido	5735120	.	T	C	62	.	DP=19;VDB=9.352133e-02;RPB=1.388730e-01;AF1=0.5;AC1=1;DP4=10,4,3,2;MQ=55;FQ=65;PV4=1,0.14,0.065,1	GT:PL:GQ	0/1:92,0,255:95
CM3.6_SCAFFOLD00003_corregido	5735167	.	AC	A	39.5	.	INDEL;IS=5,0.384615;DP=13;VDB=3.204268e-02;AF1=0.5;AC1=1;DP4=5,2,4,0;MQ=60;FQ=42.5;PV4=0.49,0.0071,1,1	GT:PL:GQ	0/1:77,0,186:80
CM3.6_SCAFFOLD00003_corregido	5735242	.	A	G	25	.	DP=11;VDB=5.980293e-02;RPB=1.326807e+00;AF1=0.5;AC1=1;DP4=1,7,1,2;MQ=56;FQ=28;PV4=0.49,1,0.0028,1	GT:PL:GQ	0/1:55,0,157:58
CM3.6_SCAFFOLD00003_corregido	5735370	.	A	G	4.77	.	DP=22;VDB=6.508500e-02;RPB=-4.783649e-01;AF1=0.4999;AC1=1;DP4=13,6,0,3;MQ=60;FQ=6.99;PV4=0.055,1,1,1	GT:PL:GQ	0/1:33,0,255:33
CM3.6_SCAFFOLD00003_corregido	5735381	.	C	T	3.01	.	DP=22;VDB=3.728401e-02;RPB=9.567297e-02;AF1=0.4997;AC1=1;DP4=12,7,0,3;MQ=60;FQ=4.77;PV4=0.078,0.34,1,1	GT:PL:GQ	0/1:30,0,255:28
CM3.6_SCAFFOLD00003_corregido	5736087	.	T	C	3.01	.	DP=13;VDB=4.640000e-02;RPB=1.085620e+00;AF1=0.4997;AC1=1;DP4=4,7,1,1;MQ=60;FQ=4.77;PV4=1,0.13,1,0.24	GT:PL:GQ	0/1:30,0,246:28
CM3.6_SCAFFOLD00003_corregido	5736340	.	C	T	58	.	DP=13;VDB=7.384173e-02;RPB=2.195775e-01;AF1=0.5;AC1=1;DP4=2,6,3,2;MQ=56;FQ=61;PV4=0.29,0.49,0.029,1	GT:PL:GQ	0/1:88,0,190:91
CM3.6_SCAFFOLD00003_corregido	5736713	.	AGG	AGGG	3.8	.	INDEL;IS=2,0.400000;DP=5;VDB=9.274344e-02;AF1=0.5;AC1=1;DP4=0,3,0,2;MQ=50;FQ=5.8;PV4=1,1,0,1	GT:PL:GQ	0/1:39,0,68:38
CM3.6_SCAFFOLD00003_corregido	5736722	.	G	A	9.52	.	DP=5;VDB=5.920000e-02;RPB=1.291774e+00;AF1=0.5;AC1=1;DP4=0,3,0,2;MQ=50;FQ=12.3;PV4=1,1,0,0.14	GT:PL:GQ	0/1:39,0,83:41
CM3.6_SCAFFOLD00003_corregido	5737138	.	T	C	12.3	.	DP=6;VDB=6.400000e-02;RPB=1.111223e+00;AF1=0.5;AC1=1;DP4=1,1,2,0;MQ=60;FQ=15.1;PV4=1,0.11,1,1	GT:PL:GQ	0/1:42,0,67:44
CM3.6_SCAFFOLD00003_corregido	5737249	.	TAAA	TAA	9.04	.	INDEL;IS=4,0.250000;DP=16;VDB=1.394890e-01;AF1=0.5;AC1=1;DP4=5,7,4,0;MQ=59;FQ=11.8;PV4=0.088,0.0099,1,0.4	GT:PL:GQ	0/1:46,0,209:48
CM3.6_SCAFFOLD00003_corregido	5737283	.	C	T	66	.	DP=17;VDB=3.170820e-02;RPB=-1.212206e+00;AF1=0.5;AC1=1;DP4=5,7,5,0;MQ=59;FQ=69;PV4=0.044,1,1,0.16	GT:PL:GQ	0/1:96,0,251:99
CM3.6_SCAFFOLD00003_corregido	5737305	.	A	G	78	.	DP=18;VDB=6.178657e-02;RPB=-1.170732e+00;AF1=0.5;AC1=1;DP4=5,7,6,0;MQ=59;FQ=81;PV4=0.038,0.42,0.082,1	GT:PL:GQ	0/1:108,0,255:99
CM3.6_SCAFFOLD00003_corregido	5737337	.	G	T	68	.	DP=16;VDB=2.343787e-02;RPB=-4.531530e-01;AF1=0.5;AC1=1;DP4=4,7,5,0;MQ=59;FQ=71;PV4=0.034,0.2,1,1	GT:PL:GQ	0/1:98,0,245:99
CM3.6_SCAFFOLD00003_corregido	5737339	.	C	G	67	.	DP=16;VDB=1.443656e-02;RPB=2.265765e-01;AF1=0.5;AC1=1;DP4=5,6,5,0;MQ=59;FQ=70;PV4=0.093,0.14,1,1	GT:PL:GQ	0/1:97,0,250:99
CM3.6_SCAFFOLD00003_corregido	5737394	.	A	G	34	.	DP=12;VDB=4.940956e-02;RPB=1.479200e+00;AF1=0.5;AC1=1;DP4=6,3,3,0;MQ=60;FQ=37;PV4=0.51,1,1,1	GT:PL:GQ	0/1:64,0,188:67
CM3.6_SCAFFOLD00003_corregido	5737470	.	T	C	153	.	DP=15;VDB=1.103054e-01;RPB=-1.678049e+00;AF1=0.5;AC1=1;DP4=6,2,4,3;MQ=60;FQ=154;PV4=0.61,1,1,0.18	GT:PL:GQ	0/1:183,0,185:99
CM3.6_SCAFFOLD00003_corregido	5737491	.	T	C	144	.	DP=15;VDB=1.100870e-01;RPB=-6.014506e-01;AF1=0.5;AC1=1;DP4=5,2,4,3;MQ=60;FQ=142;PV4=1,0.34,1,1	GT:PL:GQ	0/1:174,0,171:99
CM3.6_SCAFFOLD00003_corregido	5737524	.	A	G	198	.	DP=18;VDB=8.178336e-02;RPB=-4.886878e-01;AF1=0.5;AC1=1;DP4=5,3,4,6;MQ=59;FQ=167;PV4=0.64,0.32,0.19,0.11	GT:PL:GQ	0/1:228,0,194:99
CM3.6_SCAFFOLD00003_corregido	5737531	.	T	C	198	.	DP=18;VDB=8.765946e-02;RPB=-4.886878e-01;AF1=0.5;AC1=1;DP4=5,3,4,6;MQ=59;FQ=165;PV4=0.64,1,0.19,0.14	GT:PL:GQ	0/1:228,0,192:99
CM3.6_SCAFFOLD00003_corregido	5737594	.	A	G	183	.	DP=19;VDB=4.969095e-02;RPB=9.389710e-01;AF1=0.5;AC1=1;DP4=6,3,5,5;MQ=58;FQ=181;PV4=0.65,0.043,0.087,0.068	GT:PL:GQ	0/1:213,0,210:99
CM3.6_SCAFFOLD00003_corregido	5737651	.	G	C	76	.	DP=15;VDB=8.540571e-02;RPB=6.736097e-01;AF1=0.5;AC1=1;DP4=6,4,0,5;MQ=60;FQ=79;PV4=0.044,1,1,0.34	GT:PL:GQ	0/1:106,0,233:99
CM3.6_SCAFFOLD00003_corregido	5737862	.	G	A	71	.	DP=15;VDB=9.464066e-02;RPB=-1.898355e+00;AF1=0.5;AC1=1;DP4=5,5,0,5;MQ=58;FQ=74;PV4=0.1,1,0.082,1	GT:PL:GQ	0/1:101,0,234:99
CM3.6_SCAFFOLD00003_corregido	5737899	.	T	C	102	.	DP=14;VDB=7.833507e-02;RPB=-4.518481e-01;AF1=0.5;AC1=1;DP4=3,5,1,5;MQ=57;FQ=105;PV4=0.58,1,0.044,0.44	GT:PL:GQ	0/1:132,0,197:99
CM3.6_SCAFFOLD00003_corregido	5737973	.	C	T	82	.	DP=16;VDB=7.583604e-02;RPB=3.398647e-01;AF1=0.5;AC1=1;DP4=4,7,3,2;MQ=57;FQ=85;PV4=0.6,1,0.012,1	GT:PL:GQ	0/1:112,0,251:99
CM3.6_SCAFFOLD00003_corregido	5739327	.	GTTT	GTT	18.5	.	INDEL;IS=4,0.235294;DP=17;VDB=1.478683e-01;AF1=0.5;AC1=1;DP4=5,8,3,1;MQ=59;FQ=21.5;PV4=0.29,1.5e-05,0.035,0.0037	GT:PL:GQ	0/1:56,0,229:59
CM3.6_SCAFFOLD00003_corregido	5740498	.	G	T	33	.	DP=19;VDB=5.094834e-02;RPB=5.000000e-02;AF1=0.5;AC1=1;DP4=5,10,3,1;MQ=58;FQ=36;PV4=0.26,0.024,0.00096,0.0033	GT:PL:GQ	0/1:63,0,255:66
CM3.6_SCAFFOLD00003_corregido	5741575	.	A	C	22	.	DP=10;VDB=6.186179e-02;RPB=-9.422182e-01;AF1=0.5;AC1=1;DP4=6,1,2,1;MQ=26;FQ=25;PV4=1,1,1,1	GT:PL:GQ	0/1:52,0,74:55
CM3.6_SCAFFOLD00003_corregido	5741599	.	T	G	34	.	DP=7;VDB=6.695797e-02;RPB=6.486824e-01;AF1=0.5;AC1=1;DP4=3,1,2,1;MQ=34;FQ=37;PV4=1,0.4,0.042,0.32	GT:PL:GQ	0/1:64,0,110:67
CM3.6_SCAFFOLD00003_corregido	5743556	.	T	G	9.52	.	DP=19;VDB=6.619718e-02;RPB=-1.844756e+00;AF1=0.5;AC1=1;DP4=8,8,2,1;MQ=52;FQ=12.3;PV4=1,0.084,1,0.043	GT:PL:GQ	0/1:39,0,255:41
CM3.6_SCAFFOLD00003_corregido	5743930	.	A	G	20	.	DP=17;VDB=6.661946e-02;RPB=-1.196887e+00;AF1=0.5;AC1=1;DP4=7,7,2,1;MQ=60;FQ=23;PV4=1,0.34,1,0.37	GT:PL:GQ	0/1:50,0,255:53
CM3.6_SCAFFOLD00003_corregido	5744394	.	C	T	32	.	DP=6;VDB=3.680000e-02;RPB=-8.071455e-01;AF1=0.5;AC1=1;DP4=3,1,1,1;MQ=60;FQ=35;PV4=1,1,1,1	GT:PL:GQ	0/1:62,0,116:65
CM3.6_SCAFFOLD00003_corregido	5745543	.	C	T	3.01	.	DP=15;VDB=6.560000e-02;RPB=-2.547623e-01;AF1=0.4997;AC1=1;DP4=7,6,2,0;MQ=60;FQ=4.77;PV4=0.49,1,1,1	GT:PL:GQ	0/1:30,0,255:28
CM3.6_SCAFFOLD00003_corregido	5747440	.	A	G	32	.	DP=13;VDB=4.183346e-02;RPB=5.916080e-01;AF1=0.5;AC1=1;DP4=5,5,0,3;MQ=60;FQ=35;PV4=0.23,1,1,1	GT:PL:GQ	0/1:62,0,229:65
CM3.6_SCAFFOLD00003_corregido	5748910	.	G	A	52	.	DP=15;VDB=5.619835e-02;RPB=1.958374e-01;AF1=0.5;AC1=1;DP4=4,7,0,4;MQ=60;FQ=55;PV4=0.52,1,1,1	GT:PL:GQ	0/1:82,0,246:85
CM3.6_SCAFFOLD00003_corregido	5751397	.	A	G	4.77	.	DP=18;VDB=5.628053e-02;RPB=-9.477582e-01;AF1=0.4999;AC1=1;DP4=6,9,1,2;MQ=57;FQ=6.99;PV4=1,0.47,4.7e-05,1	GT:PL:GQ	0/1:33,0,255:33
CM3.6_SCAFFOLD00003_corregido	5751492	.	T	C	62	.	DP=13;VDB=5.617752e-02;RPB=-1.311579e+00;AF1=0.5;AC1=1;DP4=2,7,1,3;MQ=60;FQ=65;PV4=1,0.15,1,1	GT:PL:GQ	0/1:92,0,203:95
CM3.6_SCAFFOLD00003_corregido	5751508	.	G	A	28	.	DP=14;VDB=6.442004e-02;RPB=0.000000e+00;AF1=0.5;AC1=1;DP4=3,8,1,2;MQ=60;FQ=31;PV4=1,0.046,1,1	GT:PL:GQ	0/1:58,0,243:61
CM3.6_SCAFFOLD00003_corregido	5751556	.	A	C	63	.	DP=15;VDB=5.876162e-02;RPB=2.023653e+00;AF1=0.5;AC1=1;DP4=4,7,1,3;MQ=60;FQ=66;PV4=1,0.037,1,0.27	GT:PL:GQ	0/1:93,0,255:96
CM3.6_SCAFFOLD00003_corregido	5751821	.	T	C	6.98	.	DP=11;VDB=7.200000e-02;RPB=5.892556e-01;AF1=0.4999;AC1=1;DP4=6,3,1,1;MQ=58;FQ=9.53;PV4=1,1,0.012,0.49	GT:PL:GQ	0/1:36,0,213:37
CM3.6_SCAFFOLD00003_corregido	5752669	.	T	TATA	57.5	.	INDEL;IS=5,0.263158;DP=19;VDB=1.667214e-01;AF1=0.5;AC1=1;DP4=8,5,3,3;MQ=58;FQ=60.5;PV4=1,1,0.014,0.46	GT:PL:GQ	0/1:95,0,250:98
CM3.6_SCAFFOLD00003_corregido	5754406	.	T	C	71	.	DP=19;VDB=8.771878e-02;RPB=1.388730e-01;AF1=0.5;AC1=1;DP4=7,7,4,1;MQ=59;FQ=74;PV4=0.34,1,0.047,0.47	GT:PL:GQ	0/1:101,0,255:99
CM3.6_SCAFFOLD00003_corregido	5754434	.	A	C	16.1	.	DP=16;VDB=5.980293e-02;RPB=5.381382e-01;AF1=0.5;AC1=1;DP4=4,9,3,0;MQ=59;FQ=19.1;PV4=0.062,1,0.016,1	GT:PL:GQ	0/1:46,0,249:49
CM3.6_SCAFFOLD00003_corregido	5754437	.	C	T	22	.	DP=15;VDB=5.495170e-02;RPB=7.938566e-01;AF1=0.5;AC1=1;DP4=4,8,3,0;MQ=58;FQ=25;PV4=0.077,1,0.02,0.43	GT:PL:GQ	0/1:52,0,251:55
CM3.6_SCAFFOLD00003_corregido	5754477	.	C	T	13.2	.	DP=16;VDB=6.186179e-02;RPB=-8.072073e-01;AF1=0.5;AC1=1;DP4=5,8,2,1;MQ=57;FQ=16.1;PV4=0.55,0.13,0.00015,0.42	GT:PL:GQ	0/1:43,0,255:46
CM3.6_SCAFFOLD00003_corregido	5754512	.	T	C	21	.	DP=13;VDB=5.081611e-02;RPB=8.451542e-02;AF1=0.5;AC1=1;DP4=5,5,2,1;MQ=56;FQ=24;PV4=1,1,0.00086,0.41	GT:PL:GQ	0/1:51,0,236:54
CM3.6_SCAFFOLD00003_corregido	5754623	.	A	G	60	.	DP=13;VDB=5.878212e-02;RPB=-1.465882e+00;AF1=0.5;AC1=1;DP4=2,7,2,2;MQ=60;FQ=63;PV4=0.53,0.18,1,0.4	GT:PL:GQ	0/1:90,0,198:93
CM3.6_SCAFFOLD00003_corregido	5754976	.	T	A	54	.	DP=10;VDB=2.570870e-02;RPB=-1.606976e+00;AF1=0.5;AC1=1;DP4=5,2,1,2;MQ=60;FQ=57;PV4=0.5,1,1,1	GT:PL:GQ	0/1:84,0,170:87
CM3.6_SCAFFOLD00003_corregido	5755061	.	C	A	36	.	DP=14;VDB=2.845191e-02;RPB=1.868397e+00;AF1=0.5;AC1=1;DP4=6,5,1,2;MQ=60;FQ=39;PV4=1,0.47,1,0.24	GT:PL:GQ	0/1:66,0,250:69
CM3.6_SCAFFOLD00003_corregido	5755213	.	A	C	20	.	DP=10;VDB=4.640000e-02;RPB=-1.958374e+00;AF1=0.5;AC1=1;DP4=1,7,1,1;MQ=60;FQ=23;PV4=0.38,1,1,0.02	GT:PL:GQ	0/1:50,0,185:53
CM3.6_SCAFFOLD00003_corregido	5755302	.	C	T	18.1	.	DP=9;VDB=4.640000e-02;RPB=1.219070e+00;AF1=0.5;AC1=1;DP4=2,5,1,1;MQ=60;FQ=21;PV4=1,0.16,1,0.45	GT:PL:GQ	0/1:48,0,185:51
CM3.6_SCAFFOLD00003_corregido	5755307	.	G	A	11.3	.	DP=8;VDB=4.640000e-02;RPB=1.621514e+00;AF1=0.5;AC1=1;DP4=2,4,1,1;MQ=60;FQ=14.2;PV4=1,0.16,1,0.039	GT:PL:GQ	0/1:41,0,162:43
CM3.6_SCAFFOLD00003_corregido	5757346	.	CAAT	C	4.42	.	INDEL;IS=2,0.125000;DP=16;VDB=5.458973e-02;AF1=0.5;AC1=1;DP4=5,8,2,0;MQ=58;FQ=6.56;PV4=0.2,0.024,0.0026,1	GT:PL:GQ	0/1:40,0,255:40
CM3.6_SCAFFOLD00003_corregido	5757685	.	T	G	21	.	DP=13;VDB=6.719287e-02;RPB=3.698001e-01;AF1=0.5;AC1=1;DP4=3,6,1,2;MQ=56;FQ=24;PV4=1,0.46,0.0015,0.29	GT:PL:GQ	0/1:51,0,216:54
CM3.6_SCAFFOLD00003_corregido	5758072	.	A	G	14.2	.	DP=9;VDB=6.695797e-02;RPB=-3.960091e-01;AF1=0.5;AC1=1;DP4=3,3,0,3;MQ=55;FQ=17.1;PV4=0.46,0.16,0.0092,0.17	GT:PL:GQ	0/1:44,0,156:47
CM3.6_SCAFFOLD00003_corregido	5758364	.	C	T	28	.	DP=12;VDB=6.737978e-02;RPB=3.698001e-01;AF1=0.5;AC1=1;DP4=1,8,3,0;MQ=60;FQ=31;PV4=0.018,0.11,1,1	GT:PL:GQ	0/1:58,0,187:61
CM3.6_SCAFFOLD00003_corregido	5758717	.	T	C	93	.	DP=18;VDB=7.854895e-02;RPB=-1.971456e-01;AF1=0.5;AC1=1;DP4=9,4,3,2;MQ=59;FQ=96;PV4=1,1,1,1	GT:PL:GQ	0/1:123,0,245:99
CM3.6_SCAFFOLD00003_corregido	5758984	.	C	T	63	.	DP=12;VDB=2.863384e-02;RPB=-2.292861e+00;AF1=0.5;AC1=1;DP4=4,4,2,2;MQ=58;FQ=66;PV4=1,0.22,0.083,1	GT:PL:GQ	0/1:93,0,208:96
CM3.6_SCAFFOLD00003_corregido	5759030	.	T	A	4.13	.	DP=18;VDB=4.336434e-02;RPB=-7.108186e-01;AF1=0.4998;AC1=1;DP4=6,9,1,2;MQ=57;FQ=6.2;PV4=1,1,4.7e-05,1	GT:PL:GQ	0/1:32,0,255:31
CM3.6_SCAFFOLD00003_corregido	5759041	.	T	A	117	.	DP=18;VDB=1.139859e-01;RPB=-4.391550e-01;AF1=0.5;AC1=1;DP4=5,5,2,5;MQ=57;FQ=120;PV4=0.62,1,0.04,1	GT:PL:GQ	0/1:147,0,210:99
CM3.6_SCAFFOLD00003_corregido	5759044	.	T	A	139	.	DP=18;VDB=9.310745e-02;RPB=-3.998355e-01;AF1=0.5;AC1=1;DP4=5,5,3,5;MQ=57;FQ=142;PV4=0.66,1,0.052,1	GT:PL:GQ	0/1:169,0,221:99
CM3.6_SCAFFOLD00003_corregido	5759161	.	G	T	17.1	.	DP=15;VDB=4.187638e-02;RPB=1.226869e+00;AF1=0.5;AC1=1;DP4=5,7,1,2;MQ=58;FQ=20.1;PV4=1,0.018,0.02,0.13	GT:PL:GQ	0/1:47,0,255:50
CM3.6_SCAFFOLD00003_corregido	5759583	.	T	G	3.01	.	DP=13;VDB=7.520000e-02;RPB=-1.480391e+00;AF1=0.4997;AC1=1;DP4=3,8,1,1;MQ=58;FQ=4.77;PV4=1,0.33,0.0055,1	GT:PL:GQ	0/1:30,0,241:28
CM3.6_SCAFFOLD00003_corregido	5759822	.	T	C	3.01	.	DP=11;VDB=7.200000e-02;RPB=-1.178511e-01;AF1=0.4997;AC1=1;DP4=6,3,0,2;MQ=58;FQ=4.77;PV4=0.18,1,0.012,1	GT:PL:GQ	0/1:30,0,210:28
CM3.6_SCAFFOLD00003_corregido	5760483	.	T	C	16.1	.	DP=8;VDB=5.960000e-02;RPB=-6.573300e-01;AF1=0.5;AC1=1;DP4=2,4,1,1;MQ=58;FQ=19.1;PV4=1,1,0.039,1	GT:PL:GQ	0/1:46,0,159:49
CM3.6_SCAFFOLD00003_corregido	5761436	.	T	C	44	.	DP=12;VDB=6.621023e-02;RPB=-1.109400e+00;AF1=0.5;AC1=1;DP4=5,4,2,1;MQ=60;FQ=47;PV4=1,1,1,1	GT:PL:GQ	0/1:74,0,220:77
CM3.6_SCAFFOLD00003_corregido	5762046	.	C	T	9.52	.	DP=10;VDB=7.840000e-02;RPB=-9.139077e-01;AF1=0.5;AC1=1;DP4=6,2,1,1;MQ=58;FQ=12.3;PV4=1,0.17,0.018,1	GT:PL:GQ	0/1:39,0,196:41
CM3.6_SCAFFOLD00003_corregido	5762096	.	G	A	28	.	DP=13;VDB=4.493050e-02;RPB=-8.451542e-02;AF1=0.5;AC1=1;DP4=6,4,2,1;MQ=58;FQ=31;PV4=1,1,0.032,1	GT:PL:GQ	0/1:58,0,207:61
CM3.6_SCAFFOLD00003_corregido	5762480	.	A	G	85	.	DP=18;VDB=9.529357e-02;RPB=-1.971456e-01;AF1=0.5;AC1=1;DP4=6,7,4,1;MQ=60;FQ=88;PV4=0.31,1,1,1	GT:PL:GQ	0/1:115,0,255:99
CM3.6_SCAFFOLD00003_corregido	5762844	.	G	A	24	.	DP=20;VDB=6.365454e-02;RPB=4.234049e-01;AF1=0.5;AC1=1;DP4=5,12,1,2;MQ=60;FQ=27;PV4=1,1,1,1	GT:PL:GQ	0/1:54,0,255:57
CM3.6_SCAFFOLD00003_corregido	5763323	.	C	T	21	.	DP=15;VDB=3.881056e-02;RPB=-1.659882e+00;AF1=0.5;AC1=1;DP4=6,6,2,1;MQ=60;FQ=24;PV4=1,0.032,1,1	GT:PL:GQ	0/1:51,0,255:54
CM3.6_SCAFFOLD00003_corregido	5763892	.	C	T	27	.	DP=20;VDB=6.662997e-02;RPB=-3.913119e-01;AF1=0.5;AC1=1;DP4=5,11,2,1;MQ=60;FQ=30;PV4=0.52,1,1,0.16	GT:PL:GQ	0/1:57,0,255:60
CM3.6_SCAFFOLD00003_corregido	5766141	.	A	G	13.2	.	DP=24;VDB=4.940956e-02;RPB=-2.618615e-01;AF1=0.5;AC1=1;DP4=8,13,1,2;MQ=60;FQ=16.1;PV4=1,1,1,1	GT:PL:GQ	0/1:43,0,255:46
CM3.6_SCAFFOLD00003_corregido	5766199	.	G	A	66	.	DP=21;VDB=7.871263e-02;RPB=1.940449e+00;AF1=0.5;AC1=1;DP4=5,11,2,3;MQ=60;FQ=69;PV4=1,0.0075,1,0.035	GT:PL:GQ	0/1:96,0,255:99
CM3.6_SCAFFOLD00003_corregido	5766422	.	G	A	22	.	DP=21;VDB=5.365061e-02;RPB=5.025189e-02;AF1=0.5;AC1=1;DP4=11,7,1,2;MQ=60;FQ=25;PV4=0.55,1,1,1	GT:PL:GQ	0/1:52,0,255:55
CM3.6_SCAFFOLD00003_corregido	5766483	.	C	T	26	.	DP=20;VDB=4.029980e-02;RPB=1.062132e+00;AF1=0.5;AC1=1;DP4=9,7,1,2;MQ=60;FQ=29;PV4=0.58,1,1,1	GT:PL:GQ	0/1:56,0,255:59
CM3.6_SCAFFOLD00003_corregido	5766850	.	C	T	45	.	DP=18;VDB=8.228250e-02;RPB=2.283275e+00;AF1=0.5;AC1=1;DP4=8,6,2,2;MQ=57;FQ=48;PV4=1,1,0.0014,1	GT:PL:GQ	0/1:75,0,255:78
CM3.6_SCAFFOLD00003_corregido	5768126	.	T	C	19.1	.	DP=8;VDB=5.960000e-02;RPB=-1.621514e+00;AF1=0.5;AC1=1;DP4=3,3,2,0;MQ=60;FQ=22;PV4=0.46,1,1,1	GT:PL:GQ	0/1:49,0,169:52
CM3.6_SCAFFOLD00003_corregido	5768185	.	A	G	9.52	.	DP=12;VDB=5.960000e-02;RPB=7.519206e-01;AF1=0.5;AC1=1;DP4=4,6,2,0;MQ=60;FQ=12.3;PV4=0.45,1,1,1	GT:PL:GQ	0/1:39,0,225:41
CM3.6_SCAFFOLD00003_corregido	5768204	.	G	A	3.54	.	DP=11;VDB=5.960000e-02;RPB=1.532065e+00;AF1=0.4998;AC1=1;DP4=4,5,2,0;MQ=60;FQ=5.47;PV4=0.45,0.013,1,1	GT:PL:GQ	0/1:31,0,224:30
CM3.6_SCAFFOLD00003_corregido	5768221	.	G	A	4.77	.	DP=12;VDB=5.960000e-02;RPB=1.611259e+00;AF1=0.4999;AC1=1;DP4=5,5,2,0;MQ=60;FQ=6.99;PV4=0.47,0.11,1,1	GT:PL:GQ	0/1:33,0,245:33
CM3.6_SCAFFOLD00003_corregido	5768233	.	T	A	19.1	.	DP=12;VDB=4.034274e-02;RPB=7.396002e-01;AF1=0.5;AC1=1;DP4=4,5,3,0;MQ=58;FQ=22;PV4=0.2,0.097,0.041,0.00097	GT:PL:GQ	0/1:49,0,223:52
CM3.6_SCAFFOLD00003_corregido	5768312	.	A	G	25	.	DP=13;VDB=5.495170e-02;RPB=2.535463e-01;AF1=0.5;AC1=1;DP4=4,6,2,1;MQ=56;FQ=28;PV4=0.56,1,0.00086,1	GT:PL:GQ	0/1:55,0,225:58
CM3.6_SCAFFOLD00003_corregido	5768568	.	G	A	65	.	DP=15;VDB=9.505586e-02;RPB=-1.837117e-01;AF1=0.5;AC1=1;DP4=6,4,1,4;MQ=57;FQ=68;PV4=0.28,0.12,0.016,0.017	GT:PL:GQ	0/1:95,0,239:98
CM3.6_SCAFFOLD00003_corregido	5768659	.	T	C	6.2	.	DP=11;VDB=4.640000e-02;RPB=3.916747e-01;AF1=0.4999;AC1=1;DP4=3,5,0,2;MQ=58;FQ=8.65;PV4=1,1,0.018,1	GT:PL:GQ	0/1:35,0,203:36
CM3.6_SCAFFOLD00003_corregido	5768674	.	A	G	28	.	DP=12;VDB=6.570053e-02;RPB=9.245003e-01;AF1=0.5;AC1=1;DP4=3,6,1,2;MQ=56;FQ=31;PV4=1,1,0.0015,0.38	GT:PL:GQ	0/1:58,0,213:61
CM3.6_SCAFFOLD00003_corregido	5768677	.	A	G	28	.	DP=12;VDB=6.442004e-02;RPB=9.245003e-01;AF1=0.5;AC1=1;DP4=3,6,1,2;MQ=56;FQ=31;PV4=1,1,0.0015,0.34	GT:PL:GQ	0/1:58,0,211:61
CM3.6_SCAFFOLD00003_corregido	5770100	.	A	G	133	.	DP=31;VDB=1.773371e-01;RPB=-1.210673e+00;AF1=0.5;AC1=1;DP4=10,4,17,0;MQ=52;FQ=136;PV4=0.032,1,8.2e-05,1	GT:PL:GQ	0/1:163,0,246:99
CM3.6_SCAFFOLD00003_corregido	5770109	.	C	T	131	.	DP=33;VDB=1.524353e-01;RPB=-3.685228e-01;AF1=0.5;AC1=1;DP4=9,4,15,0;MQ=53;FQ=134;PV4=0.035,0.4,0.00049,1	GT:PL:GQ	0/1:161,0,238:99
CM3.6_SCAFFOLD00003_corregido	5770190	.	A	G	131	.	DP=32;VDB=1.239585e-02;RPB=1.357688e-01;AF1=0.5;AC1=1;DP4=5,4,21,0;MQ=58;FQ=134;PV4=0.0046,0.12,0.18,0.49	GT:PL:GQ	0/1:161,0,171:99
CM3.6_SCAFFOLD00003_corregido	5770243	.	A	G	159	.	DP=32;VDB=1.314453e-01;RPB=8.138915e-01;AF1=0.5;AC1=1;DP4=6,4,19,1;MQ=55;FQ=159;PV4=0.031,0.42,0.028,1	GT:PL:GQ	0/1:189,0,190:99
CM3.6_SCAFFOLD00003_corregido	5770726	.	A	C	225	.	DP=31;VDB=1.869148e-01;RPB=1.554424e+00;AF1=0.5;AC1=1;DP4=5,2,10,12;MQ=58;FQ=107;PV4=0.39,0.15,0.21,0.15	GT:PL:GQ	0/1:255,0,134:99
CM3.6_SCAFFOLD00003_corregido	5770807	.	A	G	225	.	DP=41;VDB=6.996064e-02;RPB=-1.518434e-01;AF1=0.5;AC1=1;DP4=7,9,6,18;MQ=60;FQ=225;PV4=0.3,1,1,0.45	GT:PL:GQ	0/1:255,0,255:99
CM3.6_SCAFFOLD00003_corregido	5771066	.	A	G	225	.	DP=33;VDB=1.473939e-01;RPB=1.195478e+00;AF1=0.5;AC1=1;DP4=3,5,9,12;MQ=56;FQ=103;PV4=1,1,0.069,0.48	GT:PL:GQ	0/1:255,0,130:99
CM3.6_SCAFFOLD00003_corregido	5771088	.	T	C	225	.	DP=30;VDB=1.815908e-01;RPB=-1.398506e+00;AF1=0.5;AC1=1;DP4=3,5,11,9;MQ=57;FQ=123;PV4=0.68,1,0.13,1	GT:PL:GQ	0/1:255,0,150:99
CM3.6_SCAFFOLD00003_corregido	5771096	.	G	C	225	.	DP=31;VDB=8.036204e-02;RPB=-1.849575e+00;AF1=0.5;AC1=1;DP4=3,6,12,10;MQ=58;FQ=130;PV4=0.43,1,0.13,1	GT:PL:GQ	0/1:255,0,157:99
CM3.6_SCAFFOLD00003_corregido	5771299	.	A	C	225	.	DP=31;VDB=1.665181e-01;RPB=-1.901597e-01;AF1=0.5;AC1=1;DP4=8,2,16,5;MQ=57;FQ=150;PV4=1,1,0.074,0.45	GT:PL:GQ	0/1:255,0,177:99
CM3.6_SCAFFOLD00003_corregido	5771532	.	C	T	153	.	DP=35;VDB=1.418567e-01;RPB=1.177811e+00;AF1=0.5;AC1=1;DP4=5,8,0,22;MQ=60;FQ=156;PV4=0.004,1,1,0.097	GT:PL:GQ	0/1:183,0,239:99
CM3.6_SCAFFOLD00003_corregido	5771597	.	A	T	123	.	DP=30;VDB=1.328097e-01;RPB=1.217721e+00;AF1=0.5;AC1=1;DP4=7,10,0,12;MQ=60;FQ=126;PV4=0.023,0.38,1,0.093	GT:PL:GQ	0/1:153,0,255:99
CM3.6_SCAFFOLD00003_corregido	5771636	.	A	G	93	.	DP=28;VDB=9.350221e-02;RPB=2.510482e-02;AF1=0.5;AC1=1;DP4=11,6,0,10;MQ=59;FQ=96;PV4=0.0011,0.11,0.099,0.04	GT:PL:GQ	0/1:123,0,255:99
CM3.6_SCAFFOLD00003_corregido	5771728	.	A	G	65	.	DP=41;VDB=6.922223e-04;RPB=4.584599e+00;AF1=0.5;AC1=1;DP4=8,16,0,14;MQ=51;FQ=68;PV4=0.017,1,0,1	GT:PL:GQ	0/1:95,0,255:98
CM3.6_SCAFFOLD00003_corregido	5787425	.	ACC	AC	196	.	INDEL;IS=12,0.857143;DP=14;VDB=1.462594e-01;AF1=1;AC1=2;DP4=0,0,3,10;MQ=60;FQ=-73.5	GT:PL:GQ	1/1:237,39,0:75
CM3.6_SCAFFOLD00003_corregido	5797929	.	ATTTTTTTTTTTTTTttt	ATTTTTTTTTTTTTTTTttt	21.8	.	INDEL;IS=3,0.136364;DP=22;VDB=1.223887e-01;AF1=1;AC1=2;DP4=3,0,5,6;MQ=60;FQ=-48.5;PV4=0.21,1,1,0.073	GT:PL:GQ	1/1:62,14,0:24
CM3.6_SCAFFOLD00003_corregido	5817359	.	CTTTTTTTTT	CTTTTTTTTTT,CTTTTTTTTTTT	9.93	.	INDEL;IS=11,0.785714;DP=14;VDB=1.342534e-01;AF1=1;AC1=2;DP4=0,0,11,2;MQ=58;FQ=-67.5	GT:PL:GQ	1/1:53,36,3,37,0,31:39
CM3.6_SCAFFOLD00003_corregido	5817444	.	C	A	12.3	.	DP=15;VDB=4.962974e-02;RPB=-8.486286e-01;AF1=0.5;AC1=1;DP4=8,3,2,2;MQ=51;FQ=15.1;PV4=0.56,0.065,0.012,1	GT:PL:GQ	0/1:42,0,216:44
CM3.6_SCAFFOLD00003_corregido	5817642	.	ATTTTTTTTT	ATTTTTTTTTT	36.5	.	INDEL;IS=12,0.800000;DP=15;VDB=5.599923e-02;AF1=1;AC1=2;DP4=1,0,6,7;MQ=60;FQ=-63.5;PV4=1,1,1,0.29	GT:PL:GQ	1/1:77,29,0:54
CM3.6_SCAFFOLD00003_corregido	5817909	.	ACCC	AC	78.7	.	INDEL;IS=5,0.555556;DP=5;VDB=7.657205e-03;AF1=1;AC1=2;DP4=0,0,2,3;MQ=29;FQ=-49.5	GT:PL:GQ	1/1:119,15,0:27
CM3.6_SCAFFOLD00003_corregido	5818421	.	C	T	17.1	.	DP=13;VDB=6.621023e-02;RPB=-2.033901e+00;AF1=0.5;AC1=1;DP4=3,6,1,2;MQ=50;FQ=20.1;PV4=1,0.016,0.0008,0.27	GT:PL:GQ	0/1:47,0,220:50
CM3.6_SCAFFOLD00003_corregido	5818424	.	T	C	17.1	.	DP=13;VDB=6.621023e-02;RPB=-2.218801e+00;AF1=0.5;AC1=1;DP4=3,6,1,2;MQ=50;FQ=20.1;PV4=1,0.056,0.0008,0.43	GT:PL:GQ	0/1:47,0,219:50
CM3.6_SCAFFOLD00003_corregido	5818490	.	A	G	68	.	DP=14;VDB=8.903909e-02;RPB=1.733333e+00;AF1=0.5;AC1=1;DP4=3,6,2,3;MQ=51;FQ=71;PV4=1,1,5.8e-05,1	GT:PL:GQ	0/1:98,0,203:99
CM3.6_SCAFFOLD00003_corregido	5819981	.	T	C	23	.	DP=15;VDB=6.718756e-02;RPB=6.495190e-01;AF1=0.5;AC1=1;DP4=9,3,1,2;MQ=57;FQ=26;PV4=0.24,1,0.092,1	GT:PL:GQ	0/1:53,0,229:56
CM3.6_SCAFFOLD00003_corregido	5819993	.	T	C	18.1	.	DP=18;VDB=3.277706e-02;RPB=1.066228e+00;AF1=0.5;AC1=1;DP4=11,4,1,2;MQ=58;FQ=21;PV4=0.25,0.29,0.059,1	GT:PL:GQ	0/1:48,0,255:51
CM3.6_SCAFFOLD00003_corregido	5820077	.	T	C	21	.	DP=18;VDB=6.365454e-02;RPB=1.066228e+00;AF1=0.5;AC1=1;DP4=9,6,0,3;MQ=60;FQ=24;PV4=0.21,1,1,0.35	GT:PL:GQ	0/1:51,0,255:54
CM3.6_SCAFFOLD00003_corregido	5824842	.	A	T	71	.	DP=23;VDB=6.366369e-02;RPB=5.984437e-01;AF1=0.5;AC1=1;DP4=6,3,14,0;MQ=38;FQ=74;PV4=0.047,1,7.8e-05,1	GT:PL:GQ	0/1:101,0,166:99
CM3.6_SCAFFOLD00003_corregido	5824892	.	T	A	73	.	DP=22;VDB=1.404787e-01;RPB=6.923495e-01;AF1=0.5;AC1=1;DP4=7,3,11,1;MQ=32;FQ=76;PV4=0.29,0.058,0.073,0.045	GT:PL:GQ	0/1:103,0,135:99
CM3.6_SCAFFOLD00003_corregido	5824933	.	A	G	104	.	DP=27;VDB=4.752961e-02;RPB=-2.722761e+00;AF1=0.5;AC1=1;DP4=10,4,7,3;MQ=30;FQ=107;PV4=1,1,0.44,0.14	GT:PL:GQ	0/1:134,0,168:99
CM3.6_SCAFFOLD00003_corregido	5825192	.	A	G	225	.	DP=41;VDB=5.259623e-02;RPB=4.059990e-02;AF1=0.5;AC1=1;DP4=10,5,12,14;MQ=37;FQ=210;PV4=0.33,0.17,4.5e-06,1	GT:PL:GQ	0/1:255,0,237:99
CM3.6_SCAFFOLD00003_corregido	5825197	.	A	G	162	.	DP=38;VDB=1.037997e-01;RPB=2.837085e+00;AF1=0.5;AC1=1;DP4=14,9,7,8;MQ=37;FQ=165;PV4=0.51,1,0.078,1	GT:PL:GQ	0/1:192,0,255:99
CM3.6_SCAFFOLD00003_corregido	5825237	.	AGGGGG	AGGGG	5.99	.	INDEL;IS=5,0.125000;DP=39;VDB=9.505586e-02;AF1=0.5336;AC1=1;DP4=2,0,1,2;MQ=28;FQ=-25.5;PV4=0.4,0.25,1,1	GT:PL:GQ	0/1:42,0,9:14
CM3.6_SCAFFOLD00003_corregido	5825413	.	TTA	T	21.5	.	INDEL;IS=6,0.181818;DP=33;VDB=9.062091e-02;AF1=0.5;AC1=1;DP4=3,5,6,1;MQ=35;FQ=24.5;PV4=0.12,0.13,0.02,1	GT:PL:GQ	0/1:59,0,90:62
CM3.6_SCAFFOLD00003_corregido	5825431	.	T	C	109	.	DP=27;VDB=1.581565e-01;RPB=1.154747e+00;AF1=0.5;AC1=1;DP4=1,4,8,14;MQ=29;FQ=43;PV4=0.64,1,4e-05,0.33	GT:PL:GQ	0/1:139,0,70:73
CM3.6_SCAFFOLD00003_corregido	5825436	.	T	A	89	.	DP=24;VDB=1.757932e-01;RPB=1.100000e+00;AF1=0.5;AC1=1;DP4=1,5,5,13;MQ=30;FQ=73.9;PV4=1,1,0.00015,1	GT:PL:GQ	0/1:119,0,101:99
CM3.6_SCAFFOLD00003_corregido	5825468	.	G	A	6.98	.	DP=26;VDB=5.045700e-02;RPB=1.670801e+00;AF1=0.4999;AC1=1;DP4=2,15,0,9;MQ=31;FQ=9.53;PV4=0.53,1,0.0021,1	GT:PL:GQ	0/1:36,0,177:37
CM3.6_SCAFFOLD00003_corregido	5825530	.	T	C	108	.	DP=21;VDB=1.010738e-01;RPB=1.030983e+00;AF1=0.5;AC1=1;DP4=0,6,1,13;MQ=33;FQ=52;PV4=1,1,0.1,1	GT:PL:GQ	0/1:138,0,79:82
CM3.6_SCAFFOLD00003_corregido	5825734	.	T	C	3.54	.	DP=16;VDB=5.870764e-02;RPB=6.510653e-01;AF1=0.4998;AC1=1;DP4=1,5,0,3;MQ=27;FQ=5.47;PV4=1,0.0099,0.47,0.42	GT:PL:GQ	0/1:31,0,69:30
CM3.6_SCAFFOLD00003_corregido	5825789	.	G	T	38	.	DP=3;VDB=6.188863e-02;AF1=1;AC1=2;DP4=0,0,1,2;MQ=39;FQ=-36	GT:PL:GQ	1/1:70,9,0:16
CM3.6_SCAFFOLD00003_corregido	5826050	.	T	C	23	.	DP=12;VDB=9.761189e-02;RPB=-2.064986e+00;AF1=0.5;AC1=1;DP4=6,0,5,1;MQ=38;FQ=26;PV4=1,1,0.0017,0.17	GT:PL:GQ	0/1:53,0,125:56
CM3.6_SCAFFOLD00003_corregido	5826297	.	A	T	6.2	.	DP=8;VDB=5.920000e-02;RPB=-6.573300e-01;AF1=0.4999;AC1=1;DP4=4,2,1,1;MQ=40;FQ=8.65;PV4=1,1,0.2,1	GT:PL:GQ	0/1:35,0,139:36
CM3.6_SCAFFOLD00003_corregido	5826453	.	T	G	39	.	DP=24;VDB=4.996483e-02;RPB=-2.114722e-01;AF1=0.5;AC1=1;DP4=5,10,3,4;MQ=49;FQ=42;PV4=1,0.17,7e-07,0.39	GT:PL:GQ	0/1:69,0,255:72
CM3.6_SCAFFOLD00003_corregido	5826533	.	A	G	28	.	DP=21;VDB=1.045599e-01;RPB=-1.167748e-01;AF1=0.5;AC1=1;DP4=6,9,5,1;MQ=50;FQ=31;PV4=0.15,1,1.8e-06,1	GT:PL:GQ	0/1:58,0,255:61
CM3.6_SCAFFOLD00003_corregido	5826811	.	T	C	17.1	.	DP=14;VDB=7.458921e-02;RPB=7.071068e-02;AF1=0.5;AC1=1;DP4=5,5,1,3;MQ=52;FQ=20.1;PV4=0.58,0.42,8.2e-11,1	GT:PL:GQ	0/1:47,0,229:50
CM3.6_SCAFFOLD00003_corregido	5836073	.	ATT	AT	30.5	.	INDEL;IS=2,0.285714;DP=7;VDB=7.760359e-02;AF1=0.5001;AC1=1;DP4=0,2,2,1;MQ=60;FQ=-3.28;PV4=0.4,1,1,1	GT:PL:GQ	0/1:68,0,34:37
CM3.6_SCAFFOLD00003_corregido	5841117	.	GTTTTTTTTTTTTTTTt	GTTTTTTTTTTTTTTTTTt,GTTTTTTTTTTTTTTTTTTt	7.4	.	INDEL;IS=4,0.235294;DP=17;VDB=7.987103e-02;AF1=1;AC1=2;DP4=0,0,7,1;MQ=60;FQ=-55.5	GT:PL:GQ	1/1:47,21,0,40,5,37:24
CM3.6_SCAFFOLD00003_corregido	5846513	.	TTATATATATATATATAT	TTATATATATATATAT	21.5	.	INDEL;IS=2,0.200000;DP=10;VDB=9.640306e-02;AF1=0.5;AC1=1;DP4=6,0,2,0;MQ=60;FQ=24.5;PV4=1,3.1e-05,1,1	GT:PL:GQ	0/1:59,0,202:62
CM3.6_SCAFFOLD00003_corregido	5856565	.	T	C	108	.	DP=18;VDB=3.719995e-02;RPB=-4.214636e-01;AF1=0.5;AC1=1;DP4=8,4,3,3;MQ=59;FQ=111;PV4=0.63,1,0.082,1	GT:PL:GQ	0/1:138,0,253:99
CM3.6_SCAFFOLD00003_corregido	5856674	.	T	C	17.1	.	DP=11;VDB=3.680000e-02;RPB=-8.249579e-01;AF1=0.5;AC1=1;DP4=4,5,1,1;MQ=60;FQ=20.1;PV4=1,1,1,1	GT:PL:GQ	0/1:47,0,216:50
CM3.6_SCAFFOLD00003_corregido	5856880	.	G	A	8.64	.	DP=9;VDB=6.560000e-02;RPB=1.219070e+00;AF1=0.5;AC1=1;DP4=1,6,0,2;MQ=57;FQ=11.3;PV4=1,1,0.026,1	GT:PL:GQ	0/1:38,0,166:40
CM3.6_SCAFFOLD00003_corregido	5857028	.	T	G	23	.	DP=9;VDB=5.600000e-02;RPB=8.217058e-01;AF1=0.5;AC1=1;DP4=3,4,1,1;MQ=60;FQ=26;PV4=1,1,1,1	GT:PL:GQ	0/1:53,0,179:56
CM3.6_SCAFFOLD00003_corregido	5857032	.	A	C	21	.	DP=9;VDB=5.600000e-02;RPB=8.217058e-01;AF1=0.5;AC1=1;DP4=3,4,1,1;MQ=60;FQ=24;PV4=1,1,1,1	GT:PL:GQ	0/1:51,0,178:54
CM3.6_SCAFFOLD00003_corregido	5857288	.	G	A	18.1	.	DP=16;VDB=1.420401e-02;RPB=-1.076276e+00;AF1=0.5;AC1=1;DP4=11,2,2,1;MQ=58;FQ=21;PV4=0.49,0.15,0.00015,0.028	GT:PL:GQ	0/1:48,0,222:51
CM3.6_SCAFFOLD00003_corregido	5857329	.	C	T	18.1	.	DP=19;VDB=4.940956e-02;RPB=1.677051e-01;AF1=0.5;AC1=1;DP4=13,3,2,1;MQ=57;FQ=21;PV4=0.53,0.33,0.00038,1	GT:PL:GQ	0/1:48,0,252:51
CM3.6_SCAFFOLD00003_corregido	5860155	.	A	G	114	.	DP=8;VDB=1.126767e-01;AF1=1;AC1=2;DP4=0,0,8,0;MQ=32;FQ=-51	GT:PL:GQ	1/1:147,24,0:45
CM3.6_SCAFFOLD00003_corregido	5860543	.	T	C	8.24	.	DP=12;VDB=8.051522e-02;RPB=1.953178e+00;AF1=1;AC1=2;DP4=8,0,1,3;MQ=12;FQ=-31;PV4=0.018,1,1,1	GT:PL:GQ	1/1:38,4,0:5
CM3.6_SCAFFOLD00003_corregido	5874920	.	A	G	3.01	.	DP=8;VDB=3.881056e-02;RPB=-1.947423e+00;AF1=0.4997;AC1=1;DP4=2,3,0,3;MQ=45;FQ=4.77;PV4=0.46,1,0.0044,1	GT:PL:GQ	0/1:30,0,125:28
CM3.6_SCAFFOLD00003_corregido	5874936	.	G	T	4.13	.	DP=7;VDB=2.309944e-02;RPB=-9.980746e-01;AF1=0.4998;AC1=1;DP4=2,2,0,3;MQ=43;FQ=6.2;PV4=0.43,1,0.011,1	GT:PL:GQ	0/1:32,0,110:31
CM3.6_SCAFFOLD00003_corregido	5874983	.	G	A	10.4	.	DP=4;VDB=3.576709e-02;RPB=8.435450e-01;AF1=0.5004;AC1=1;DP4=0,1,0,3;MQ=35;FQ=3.4;PV4=1,1,0.025,0.33	GT:PL:GQ	0/1:40,0,28:31
CM3.6_SCAFFOLD00003_corregido	5874986	.	G	A	10.4	.	DP=4;VDB=3.576709e-02;RPB=8.435450e-01;AF1=0.5004;AC1=1;DP4=0,1,0,3;MQ=35;FQ=3.4;PV4=1,1,0.025,0.33	GT:PL:GQ	0/1:40,0,28:31
CM3.6_SCAFFOLD00003_corregido	5874994	.	T	C	10.4	.	DP=4;VDB=3.728401e-02;RPB=8.435450e-01;AF1=0.501;AC1=1;DP4=0,1,0,3;MQ=35;FQ=-4.83;PV4=1,1,0.025,0.16	GT:PL:GQ	0/1:40,0,24:28
CM3.6_SCAFFOLD00003_corregido	5878232	.	G	A	113	.	DP=8;VDB=1.171281e-01;AF1=1;AC1=2;DP4=0,0,0,8;MQ=42;FQ=-51	GT:PL:GQ	1/1:146,24,0:45
CM3.6_SCAFFOLD00003_corregido	5879345	.	A	G	67	.	DP=16;VDB=6.957416e-02;RPB=-1.152044e+00;AF1=0.5;AC1=1;DP4=5,7,2,2;MQ=60;FQ=70;PV4=1,1,1,1	GT:PL:GQ	0/1:97,0,255:99
CM3.6_SCAFFOLD00003_corregido	5879388	.	A	G	36	.	DP=13;VDB=1.830487e-02;RPB=1.436762e+00;AF1=0.5;AC1=1;DP4=6,4,2,1;MQ=60;FQ=39;PV4=1,0.35,1,0.41	GT:PL:GQ	0/1:66,0,232:69
CM3.6_SCAFFOLD00003_corregido	5879804	.	A	G	26	.	DP=14;VDB=3.881056e-02;RPB=-4.670994e-01;AF1=0.5;AC1=1;DP4=5,6,2,1;MQ=58;FQ=29;PV4=1,0.35,0.025,1	GT:PL:GQ	0/1:56,0,252:59
CM3.6_SCAFFOLD00003_corregido	5879849	.	T	C	31	.	DP=12;VDB=6.733101e-02;RPB=-1.020621e-01;AF1=0.5;AC1=1;DP4=4,4,2,1;MQ=56;FQ=34;PV4=1,1,0.0028,1	GT:PL:GQ	0/1:61,0,194:64
CM3.6_SCAFFOLD00003_corregido	5880121	.	C	G	18.1	.	DP=13;VDB=3.576708e-02;RPB=-8.451542e-02;AF1=0.5;AC1=1;DP4=5,5,0,3;MQ=56;FQ=21;PV4=0.23,0.44,0.00086,1	GT:PL:GQ	0/1:48,0,242:51
CM3.6_SCAFFOLD00003_corregido	5880151	.	T	C	21	.	DP=12;VDB=4.029980e-02;RPB=7.396002e-01;AF1=0.5;AC1=1;DP4=5,4,0,3;MQ=56;FQ=24;PV4=0.2,0.45,0.0015,1	GT:PL:GQ	0/1:51,0,225:54
CM3.6_SCAFFOLD00003_corregido	5880853	.	TAAAA	TAAAAA	89.5	.	INDEL;IS=8,1.000000;DP=8;VDB=5.856991e-02;AF1=1;AC1=2;DP4=0,0,5,2;MQ=57;FQ=-55.5	GT:PL:GQ	1/1:130,21,0:39
CM3.6_SCAFFOLD00003_corregido	5880989	.	A	G	45	.	DP=10;VDB=5.878212e-02;RPB=-7.971178e-01;AF1=0.5;AC1=1;DP4=5,1,3,1;MQ=52;FQ=48;PV4=1,1,0.0037,1	GT:PL:GQ	0/1:75,0,152:78
CM3.6_SCAFFOLD00003_corregido	5881043	.	A	G	45	.	DP=17;VDB=7.681113e-02;RPB=2.266299e+00;AF1=0.5;AC1=1;DP4=4,8,3,2;MQ=54;FQ=48;PV4=0.59,1,1.1e-05,0.28	GT:PL:GQ	0/1:75,0,240:78
CM3.6_SCAFFOLD00003_corregido	5881373	.	T	A	3.01	.	DP=12;VDB=6.508500e-02;RPB=-1.479200e+00;AF1=0.4997;AC1=1;DP4=4,5,0,3;MQ=53;FQ=4.77;PV4=0.49,0.38,2e-08,0.2	GT:PL:GQ	0/1:30,0,219:28
CM3.6_SCAFFOLD00003_corregido	5881748	.	T	TGC	5.08	.	INDEL;IS=3,0.187500;DP=16;VDB=1.720983e-01;AF1=0.5;AC1=1;DP4=9,3,2,1;MQ=57;FQ=7.36;PV4=1,3.8e-14,0.00027,1	GT:PL:GQ	0/1:41,0,255:41
CM3.6_SCAFFOLD00003_corregido	5882187	.	A	G	45	.	DP=21;VDB=7.064840e-02;RPB=3.134677e-01;AF1=0.5;AC1=1;DP4=8,9,2,2;MQ=59;FQ=48;PV4=1,1,0.018,0.39	GT:PL:GQ	0/1:75,0,255:78
CM3.6_SCAFFOLD00003_corregido	5882215	.	A	G	20	.	DP=15;VDB=4.488799e-02;RPB=1.245598e+00;AF1=0.5;AC1=1;DP4=6,5,2,1;MQ=60;FQ=23;PV4=1,0.11,1,0.0047	GT:PL:GQ	0/1:50,0,246:53
CM3.6_SCAFFOLD00003_corregido	5882519	.	T	C	36	.	DP=14;VDB=4.488799e-02;RPB=-7.784989e-01;AF1=0.5;AC1=1;DP4=3,8,1,2;MQ=60;FQ=39;PV4=1,0.39,1,1	GT:PL:GQ	0/1:66,0,238:69
CM3.6_SCAFFOLD00003_corregido	5882550	.	G	C	12.3	.	DP=18;VDB=6.363195e-02;RPB=1.540107e+00;AF1=0.5;AC1=1;DP4=8,7,1,2;MQ=60;FQ=15.1;PV4=1,0.035,1,0.42	GT:PL:GQ	0/1:42,0,255:44
CM3.6_SCAFFOLD00003_corregido	5882810	.	G	T	11.3	.	DP=11;VDB=7.040000e-02;RPB=-1.296362e+00;AF1=0.5;AC1=1;DP4=5,4,0,2;MQ=60;FQ=14.2;PV4=0.45,1,1,1	GT:PL:GQ	0/1:41,0,223:43
CM3.6_SCAFFOLD00003_corregido	5882815	.	A	C	10.4	.	DP=11;VDB=6.080000e-02;RPB=-1.296362e+00;AF1=0.5;AC1=1;DP4=5,4,0,2;MQ=60;FQ=13.2;PV4=0.45,1,1,1	GT:PL:GQ	0/1:40,0,223:42
CM3.6_SCAFFOLD00003_corregido	5882951	.	T	A	3.01	.	DP=15;VDB=5.600000e-02;RPB=-1.953178e+00;AF1=0.4997;AC1=1;DP4=5,8,2,0;MQ=60;FQ=4.77;PV4=0.2,1,1,1	GT:PL:GQ	0/1:30,0,255:28
CM3.6_SCAFFOLD00003_corregido	5883284	.	AATATATATATA	AATATATATATATA	73.5	.	INDEL;IS=3,0.166667;DP=18;VDB=7.377772e-02;AF1=0.5;AC1=1;DP4=8,7,2,1;MQ=60;FQ=76.5;PV4=1,1,1,1	GT:PL:GQ	0/1:111,0,255:99
CM3.6_SCAFFOLD00003_corregido	5883643	.	G	A	137	.	DP=20;VDB=1.126294e-01;RPB=-9.643959e-01;AF1=0.5;AC1=1;DP4=5,7,4,4;MQ=60;FQ=140;PV4=1,0.0058,1,0.14	GT:PL:GQ	0/1:167,0,255:99
CM3.6_SCAFFOLD00003_corregido	5885672	.	T	C	6.98	.	DP=6;VDB=5.600000e-02;RPB=-8.071455e-01;AF1=0.4999;AC1=1;DP4=3,1,2,0;MQ=52;FQ=9.53;PV4=1,1,0,0.089	GT:PL:GQ	0/1:36,0,112:37
CM3.6_SCAFFOLD00003_corregido	5885769	.	G	A	19.1	.	DP=12;VDB=5.223237e-02;RPB=-7.144345e-01;AF1=0.5;AC1=1;DP4=4,4,2,1;MQ=56;FQ=22;PV4=1,0.097,0.0028,0.23	GT:PL:GQ	0/1:49,0,209:52
CM3.6_SCAFFOLD00003_corregido	5885996	.	C	T	25	.	DP=18;VDB=7.792673e-02;RPB=-7.964914e-01;AF1=0.5;AC1=1;DP4=8,6,2,2;MQ=55;FQ=28;PV4=1,1,0,1	GT:PL:GQ	0/1:55,0,255:58
CM3.6_SCAFFOLD00003_corregido	5886236	.	C	T	56	.	DP=23;VDB=8.553983e-02;RPB=-1.863390e-01;AF1=0.5;AC1=1;DP4=8,10,3,2;MQ=58;FQ=59;PV4=0.64,0.22,0.0017,1	GT:PL:GQ	0/1:86,0,255:89
CM3.6_SCAFFOLD00003_corregido	5886291	.	A	G	60	.	DP=24;VDB=9.386119e-02;RPB=-2.608746e-01;AF1=0.5;AC1=1;DP4=8,10,3,2;MQ=58;FQ=63;PV4=0.64,1,0.0017,1	GT:PL:GQ	0/1:90,0,255:93
CM3.6_SCAFFOLD00003_corregido	5886322	.	C	T	46	.	DP=26;VDB=7.384173e-02;RPB=1.626500e+00;AF1=0.5;AC1=1;DP4=10,11,3,2;MQ=58;FQ=49;PV4=1,0.43,0.00073,1	GT:PL:GQ	0/1:76,0,255:79
CM3.6_SCAFFOLD00003_corregido	5886600	.	ATTGTTT	AT	179	.	INDEL;IS=5,0.294118;DP=17;VDB=4.140596e-02;AF1=0.5;AC1=1;DP4=4,7,3,2;MQ=60;FQ=182;PV4=0.6,0.00054,1,0.35	GT:PL:GQ	0/1:217,0,255:99
CM3.6_SCAFFOLD00003_corregido	5886686	.	G	A	53	.	DP=17;VDB=5.094834e-02;RPB=-3.962969e-01;AF1=0.5;AC1=1;DP4=4,9,3,1;MQ=60;FQ=56;PV4=0.25,0.4,1,1	GT:PL:GQ	0/1:83,0,255:86
CM3.6_SCAFFOLD00003_corregido	5886709	.	G	A	19.1	.	DP=10;VDB=6.400000e-02;RPB=-1.175024e+00;AF1=0.5;AC1=1;DP4=3,5,1,1;MQ=60;FQ=22;PV4=1,1,1,1	GT:PL:GQ	0/1:49,0,198:52
CM3.6_SCAFFOLD00003_corregido	5886747	.	C	T	17.1	.	DP=11;VDB=6.560000e-02;RPB=1.178511e-01;AF1=0.5;AC1=1;DP4=2,7,1,1;MQ=60;FQ=20.1;PV4=0.49,1,1,1	GT:PL:GQ	0/1:47,0,202:50
CM3.6_SCAFFOLD00003_corregido	5886865	.	A	C	8.64	.	DP=14;VDB=7.840000e-02;RPB=-5.370861e-01;AF1=0.5;AC1=1;DP4=4,6,0,2;MQ=60;FQ=11.3;PV4=0.52,1,1,1	GT:PL:GQ	0/1:38,0,242:40
CM3.6_SCAFFOLD00003_corregido	5886948	.	A	T	53	.	DP=14;VDB=1.723734e-02;RPB=4.949747e-01;AF1=0.5;AC1=1;DP4=7,3,0,4;MQ=60;FQ=56;PV4=0.07,1,1,0.46	GT:PL:GQ	0/1:83,0,224:86
CM3.6_SCAFFOLD00003_corregido	5887532	.	A	T	8.64	.	DP=10;VDB=7.200000e-02;RPB=1.305582e-01;AF1=0.5;AC1=1;DP4=4,4,2,0;MQ=60;FQ=11.3;PV4=0.47,0.21,1,1	GT:PL:GQ	0/1:38,0,211:40
CM3.6_SCAFFOLD00003_corregido	5887533	.	A	T	11.3	.	DP=10;VDB=7.040000e-02;RPB=1.305582e-01;AF1=0.5;AC1=1;DP4=4,4,2,0;MQ=60;FQ=14.2;PV4=0.47,1,1,1	GT:PL:GQ	0/1:41,0,202:43
CM3.6_SCAFFOLD00003_corregido	5887919	.	G	A	10.4	.	DP=10;VDB=6.720000e-02;RPB=-9.139077e-01;AF1=0.5;AC1=1;DP4=3,5,0,2;MQ=60;FQ=13.2;PV4=1,0.16,1,1	GT:PL:GQ	0/1:40,0,210:42
CM3.6_SCAFFOLD00003_corregido	5887950	.	C	T	50	.	DP=7;VDB=5.275004e-03;RPB=-6.486824e-01;AF1=0.5;AC1=1;DP4=1,2,0,4;MQ=60;FQ=51.6;PV4=0.43,1,1,0.11	GT:PL:GQ	0/1:80,0,84:82
CM3.6_SCAFFOLD00003_corregido	5888026	.	T	C	9.52	.	DP=8;VDB=5.280000e-02;RPB=0.000000e+00;AF1=0.5;AC1=1;DP4=3,3,0,2;MQ=57;FQ=12.3;PV4=0.46,1,0.039,1	GT:PL:GQ	0/1:39,0,167:41
CM3.6_SCAFFOLD00003_corregido	5888054	.	A	G	11.3	.	DP=14;VDB=6.661946e-02;RPB=4.670994e-01;AF1=0.5;AC1=1;DP4=5,6,1,2;MQ=57;FQ=14.2;PV4=1,0.021,0.00048,1	GT:PL:GQ	0/1:41,0,247:43
CM3.6_SCAFFOLD00003_corregido	5888123	.	C	G	8.64	.	DP=15;VDB=6.442004e-02;RPB=1.082532e+00;AF1=0.5;AC1=1;DP4=6,6,2,1;MQ=55;FQ=11.3;PV4=1,1,0,1	GT:PL:GQ	0/1:38,0,255:40
CM3.6_SCAFFOLD00003_corregido	5888234	.	G	A	6.98	.	DP=11;VDB=4.800000e-02;RPB=-8.249579e-01;AF1=0.4999;AC1=1;DP4=3,6,2,0;MQ=60;FQ=9.53;PV4=0.18,0.3,1,1	GT:PL:GQ	0/1:36,0,218:37
CM3.6_SCAFFOLD00003_corregido	5888310	.	T	C	62	.	DP=12;VDB=7.268232e-02;RPB=-8.492078e-02;AF1=0.5;AC1=1;DP4=5,3,3,1;MQ=58;FQ=65;PV4=1,1,0.083,0.12	GT:PL:GQ	0/1:92,0,198:95
CM3.6_SCAFFOLD00003_corregido	5888371	.	A	T	44	.	DP=16;VDB=5.358195e-02;RPB=1.394580e+00;AF1=0.5;AC1=1;DP4=8,4,2,2;MQ=57;FQ=47;PV4=0.6,0.43,0.003,1	GT:PL:GQ	0/1:74,0,250:77
CM3.6_SCAFFOLD00003_corregido	5888568	.	G	A	11.3	.	DP=25;VDB=5.867524e-02;RPB=-1.309307e+00;AF1=0.5;AC1=1;DP4=15,6,1,2;MQ=60;FQ=14.2;PV4=0.25,1,1,0.12	GT:PL:GQ	0/1:41,0,255:43
CM3.6_SCAFFOLD00003_corregido	5888588	.	A	G	52	.	DP=29;VDB=9.488514e-02;RPB=-3.752777e-01;AF1=0.5;AC1=1;DP4=18,6,1,4;MQ=60;FQ=55;PV4=0.036,1,1,1	GT:PL:GQ	0/1:82,0,255:85
CM3.6_SCAFFOLD00003_corregido	5888595	.	A	C	51	.	DP=29;VDB=9.345846e-02;RPB=2.020726e-01;AF1=0.5;AC1=1;DP4=17,7,1,4;MQ=60;FQ=54;PV4=0.054,1,1,1	GT:PL:GQ	0/1:81,0,255:84
CM3.6_SCAFFOLD00003_corregido	5888942	.	G	T	6.2	.	DP=15;VDB=5.440000e-02;RPB=-1.783336e+00;AF1=0.4999;AC1=1;DP4=0,13,1,1;MQ=60;FQ=8.65;PV4=0.13,1,1,1	GT:PL:GQ	0/1:35,0,171:36
CM3.6_SCAFFOLD00003_corregido	5889545	.	A	G	78	.	DP=18;VDB=6.649474e-02;RPB=5.914369e-01;AF1=0.5;AC1=1;DP4=5,8,4,1;MQ=60;FQ=81;PV4=0.29,0.34,1,1	GT:PL:GQ	0/1:108,0,255:99
CM3.6_SCAFFOLD00003_corregido	5889557	.	G	A	105	.	DP=19;VDB=7.017792e-02;RPB=5.700877e-01;AF1=0.5;AC1=1;DP4=4,9,4,2;MQ=60;FQ=108;PV4=0.32,0.071,1,1	GT:PL:GQ	0/1:135,0,255:99
CM3.6_SCAFFOLD00003_corregido	5889683	.	A	G	27	.	DP=18;VDB=5.983360e-02;RPB=1.479880e+00;AF1=0.5;AC1=1;DP4=4,9,0,3;MQ=60;FQ=30;PV4=0.53,1,1,1	GT:PL:GQ	0/1:57,0,255:60
CM3.6_SCAFFOLD00003_corregido	5889764	.	A	G	91	.	DP=20;VDB=8.892671e-02;RPB=-7.835468e-01;AF1=0.5;AC1=1;DP4=9,5,3,3;MQ=59;FQ=94;PV4=0.64,0.08,0.065,0.49	GT:PL:GQ	0/1:121,0,255:99
CM3.6_SCAFFOLD00003_corregido	5889893	.	C	T	46	.	DP=13;VDB=5.498856e-02;RPB=7.606388e-01;AF1=0.5;AC1=1;DP4=7,3,1,2;MQ=60;FQ=49;PV4=0.51,1,1,1	GT:PL:GQ	0/1:76,0,229:79
CM3.6_SCAFFOLD00003_corregido	5890022	.	G	T	14.2	.	DP=15;VDB=5.361253e-02;RPB=-6.495190e-01;AF1=0.5;AC1=1;DP4=6,6,0,3;MQ=58;FQ=17.1;PV4=0.23,1,0.02,0.44	GT:PL:GQ	0/1:44,0,255:47
CM3.6_SCAFFOLD00003_corregido	5890037	.	A	T	54	.	DP=16;VDB=7.063145e-02;RPB=-1.515848e+00;AF1=0.5;AC1=1;DP4=6,6,1,3;MQ=59;FQ=57;PV4=0.58,1,0.041,0.21	GT:PL:GQ	0/1:84,0,255:87
CM3.6_SCAFFOLD00003_corregido	5890076	.	T	C	52	.	DP=18;VDB=7.714857e-02;RPB=7.964914e-01;AF1=0.5;AC1=1;DP4=5,9,1,3;MQ=59;FQ=55;PV4=1,1,0.029,0.32	GT:PL:GQ	0/1:82,0,255:85
CM3.6_SCAFFOLD00003_corregido	5890085	.	T	C	34	.	DP=17;VDB=5.752178e-02;RPB=-6.299408e-02;AF1=0.5;AC1=1;DP4=5,9,1,2;MQ=60;FQ=37;PV4=1,1,1,1	GT:PL:GQ	0/1:64,0,255:67
CM3.6_SCAFFOLD00003_corregido	5890145	.	G	A	46	.	DP=14;VDB=5.870764e-02;RPB=-7.606388e-01;AF1=0.5;AC1=1;DP4=4,6,1,2;MQ=60;FQ=49;PV4=1,1,1,1	GT:PL:GQ	0/1:76,0,245:79
CM3.6_SCAFFOLD00003_corregido	5890212	.	G	A	16.1	.	DP=11;VDB=6.080000e-02;RPB=1.060660e+00;AF1=0.5;AC1=1;DP4=3,6,1,1;MQ=58;FQ=19.1;PV4=1,1,1,1	GT:PL:GQ	0/1:46,0,216:49
CM3.6_SCAFFOLD00003_corregido	5890449	.	G	A	40	.	DP=15;VDB=5.870764e-02;RPB=2.165063e-01;AF1=0.5;AC1=1;DP4=6,6,1,2;MQ=60;FQ=43;PV4=1,1,1,1	GT:PL:GQ	0/1:70,0,255:73
CM3.6_SCAFFOLD00003_corregido	5890466	.	A	G	37	.	DP=16;VDB=6.363195e-02;RPB=8.072073e-01;AF1=0.5;AC1=1;DP4=8,5,1,2;MQ=60;FQ=40;PV4=0.55,1,1,1	GT:PL:GQ	0/1:67,0,255:70
CM3.6_SCAFFOLD00003_corregido	5892232	.	CTTTTTTTTTTTT	CTTTTTTTTTTTTTT	76.5	.	INDEL;IS=7,0.538462;DP=13;VDB=9.000382e-02;AF1=1;AC1=2;DP4=0,0,5,5;MQ=58;FQ=-64.5	GT:PL:GQ	1/1:117,30,0:57
CM3.6_SCAFFOLD00003_corregido	5892543	.	TAAAAAAAAAA	TAAAAAAAAAAA	19.5	.	INDEL;IS=6,0.750000;DP=8;VDB=9.509753e-02;AF1=1;AC1=2;DP4=0,0,3,5;MQ=60;FQ=-58.5	GT:PL:GQ	1/1:60,24,0:39
CM3.6_SCAFFOLD00003_corregido	5893118	.	T	G	46	.	DP=22;VDB=6.376843e-02;RPB=2.128141e-01;AF1=0.5;AC1=1;DP4=8,10,3,1;MQ=60;FQ=49;PV4=0.59,1,1,0.2	GT:PL:GQ	0/1:76,0,255:79
CM3.6_SCAFFOLD00003_corregido	5893334	.	C	A	29	.	DP=24;VDB=8.771878e-02;RPB=-1.563801e+00;AF1=0.5;AC1=1;DP4=10,9,4,1;MQ=56;FQ=32;PV4=0.36,0.33,1.4e-08,1	GT:PL:GQ	0/1:59,0,255:62
CM3.6_SCAFFOLD00003_corregido	5893389	.	T	C	31	.	DP=30;VDB=8.476355e-02;RPB=-8.660254e-02;AF1=0.5;AC1=1;DP4=11,13,4,1;MQ=58;FQ=34;PV4=0.33,1,1.8e-06,1	GT:PL:GQ	0/1:61,0,255:64
CM3.6_SCAFFOLD00003_corregido	5893391	.	G	A	26	.	DP=30;VDB=8.314073e-02;RPB=2.020726e-01;AF1=0.5;AC1=1;DP4=11,13,4,1;MQ=58;FQ=29;PV4=0.33,0.33,1.8e-06,1	GT:PL:GQ	0/1:56,0,255:59
CM3.6_SCAFFOLD00003_corregido	5893405	.	G	A	120	.	DP=28;VDB=1.225870e-01;RPB=9.916679e-01;AF1=0.5;AC1=1;DP4=10,10,4,4;MQ=57;FQ=123;PV4=1,0.21,0.0013,1	GT:PL:GQ	0/1:150,0,255:99
CM3.6_SCAFFOLD00003_corregido	5893444	.	G	T	25	.	DP=23;VDB=2.861637e-02;RPB=1.338327e+00;AF1=0.5;AC1=1;DP4=11,8,3,1;MQ=57;FQ=28;PV4=1,0.0021,0.0072,0.057	GT:PL:GQ	0/1:55,0,255:58
CM3.6_SCAFFOLD00003_corregido	5893693	.	CATTTGATTTGATTT	CATTTGATTTGATTTGATTT	122	.	INDEL;IS=5,0.208333;DP=24;VDB=1.295360e-01;AF1=0.5;AC1=1;DP4=6,10,2,5;MQ=54;FQ=125;PV4=1,4e-05,0.00016,1	GT:PL:GQ	0/1:160,0,255:99
CM3.6_SCAFFOLD00003_corregido	5894045	.	A	G	23	.	DP=18;VDB=6.005682e-02;RPB=1.188891e+00;AF1=0.5;AC1=1;DP4=6,7,0,4;MQ=57;FQ=26;PV4=0.24,0.02,0.002,0.0072	GT:PL:GQ	0/1:53,0,255:56
CM3.6_SCAFFOLD00003_corregido	5894050	.	T	G	18.1	.	DP=17;VDB=2.755283e-02;RPB=1.415346e+00;AF1=0.5;AC1=1;DP4=6,7,0,4;MQ=57;FQ=21;PV4=0.24,0.04,0.002,0.00066	GT:PL:GQ	0/1:48,0,255:51
CM3.6_SCAFFOLD00003_corregido	5894866	.	A	G	15.1	.	DP=8;VDB=4.160000e-02;RPB=-6.573300e-01;AF1=0.5;AC1=1;DP4=1,5,1,1;MQ=57;FQ=18.1;PV4=0.46,1,0.039,0.44	GT:PL:GQ	0/1:45,0,151:48
CM3.6_SCAFFOLD00003_corregido	5894898	.	T	G	9.52	.	DP=10;VDB=6.080000e-02;RPB=6.527912e-01;AF1=0.5;AC1=1;DP4=3,5,1,1;MQ=58;FQ=12.3;PV4=1,1,0.018,1	GT:PL:GQ	0/1:39,0,205:41
CM3.6_SCAFFOLD00003_corregido	5896693	.	C	A	6.98	.	DP=10;VDB=4.000000e-02;RPB=-6.527912e-01;AF1=0.4999;AC1=1;DP4=2,6,1,1;MQ=42;FQ=9.53;PV4=1,1,0.13,1	GT:PL:GQ	0/1:36,0,181:37
CM3.6_SCAFFOLD00003_corregido	5897873	.	G	A	17.1	.	DP=10;VDB=6.880000e-02;RPB=1.219070e+00;AF1=0.5;AC1=1;DP4=2,5,1,1;MQ=60;FQ=20.1;PV4=1,0.17,1,0.08	GT:PL:GQ	0/1:47,0,185:50
CM3.6_SCAFFOLD00003_corregido	5898139	.	T	C	30	.	DP=15;VDB=6.737978e-02;RPB=7.938566e-01;AF1=0.5;AC1=1;DP4=7,5,2,1;MQ=60;FQ=33;PV4=1,0.35,1,1	GT:PL:GQ	0/1:60,0,255:63
CM3.6_SCAFFOLD00003_corregido	5898161	.	G	A	11.3	.	DP=11;VDB=6.880000e-02;RPB=2.003469e+00;AF1=0.5;AC1=1;DP4=6,3,1,1;MQ=60;FQ=14.2;PV4=1,0.16,1,1	GT:PL:GQ	0/1:41,0,220:43
CM3.6_SCAFFOLD00003_corregido	5898691	.	G	T	4.77	.	DP=12;VDB=7.520000e-02;RPB=1.826093e+00;AF1=0.4999;AC1=1;DP4=5,5,1,1;MQ=58;FQ=6.99;PV4=1,0.14,0.0081,1	GT:PL:GQ	0/1:33,0,242:33
CM3.6_SCAFFOLD00003_corregido	5899520	.	A	T	57	.	DP=14;VDB=6.617741e-02;RPB=-7.071068e-02;AF1=0.5;AC1=1;DP4=6,4,1,3;MQ=60;FQ=60;PV4=0.56,0.043,1,1	GT:PL:GQ	0/1:87,0,234:90
CM3.6_SCAFFOLD00003_corregido	5899701	.	A	C	32	.	DP=6;VDB=1.600000e-02;RPB=-1.427508e+00;AF1=0.5;AC1=1;DP4=3,1,1,1;MQ=60;FQ=35;PV4=1,1,1,0.089	GT:PL:GQ	0/1:62,0,120:65
CM3.6_SCAFFOLD00003_corregido	5899736	.	T	G	55	.	DP=7;VDB=6.695005e-02;RPB=-6.486824e-01;AF1=0.5;AC1=1;DP4=4,0,1,2;MQ=60;FQ=56.8;PV4=0.14,1,1,1	GT:PL:GQ	0/1:85,0,90:87
CM3.6_SCAFFOLD00003_corregido	5900099	.	T	C	4.77	.	DP=10;VDB=4.800000e-02;RPB=-3.916747e-01;AF1=0.4999;AC1=1;DP4=7,1,1,1;MQ=58;FQ=6.99;PV4=0.38,0.41,0.018,0.098	GT:PL:GQ	0/1:33,0,172:33
CM3.6_SCAFFOLD00003_corregido	5900155	.	G	A	26	.	DP=8;VDB=4.640000e-02;RPB=-1.114905e+00;AF1=0.5;AC1=1;DP4=3,3,1,1;MQ=60;FQ=29;PV4=1,1,1,1	GT:PL:GQ	0/1:56,0,155:59
CM3.6_SCAFFOLD00003_corregido	5900182	.	T	C	27	.	DP=6;VDB=4.800000e-02;RPB=-8.071455e-01;AF1=0.5;AC1=1;DP4=1,3,1,1;MQ=60;FQ=30;PV4=1,1,1,1	GT:PL:GQ	0/1:57,0,114:60
CM3.6_SCAFFOLD00003_corregido	5900602	.	G	A	14.2	.	DP=12;VDB=7.200000e-02;RPB=1.074172e-01;AF1=0.5;AC1=1;DP4=8,2,1,1;MQ=60;FQ=17.1;PV4=0.45,1,1,1	GT:PL:GQ	0/1:44,0,208:47
CM3.6_SCAFFOLD00003_corregido	5901009	.	TTTACGTTCTTACGTT	TTTACGTT	6.55	.	INDEL;IS=3,0.250000;DP=12;VDB=2.507672e-02;AF1=0.5;AC1=1;DP4=2,6,0,3;MQ=53;FQ=9.05;PV4=1,0.0045,0,1	GT:PL:GQ	0/1:43,0,255:44
CM3.6_SCAFFOLD00003_corregido	5901130	.	G	A	24	.	DP=17;VDB=8.150771e-02;RPB=2.774079e+00;AF1=0.5;AC1=1;DP4=7,6,0,4;MQ=56;FQ=27;PV4=0.1,1,1.6e-05,0.21	GT:PL:GQ	0/1:54,0,255:57
CM3.6_SCAFFOLD00003_corregido	5901171	.	C	T	38	.	DP=18;VDB=8.050644e-02;RPB=5.309942e-02;AF1=0.5;AC1=1;DP4=5,9,3,1;MQ=60;FQ=41;PV4=0.27,0.075,1,1	GT:PL:GQ	0/1:68,0,255:71
CM3.6_SCAFFOLD00003_corregido	5902472	.	T	C	19.1	.	DP=17;VDB=6.278483e-02;RPB=-1.700840e+00;AF1=0.5;AC1=1;DP4=12,2,1,2;MQ=59;FQ=22;PV4=0.12,1,0.013,1	GT:PL:GQ	0/1:49,0,207:52
CM3.6_SCAFFOLD00003_corregido	5902876	.	C	T	15.1	.	DP=21;VDB=3.728401e-02;RPB=-6.351073e-01;AF1=0.5;AC1=1;DP4=6,11,3,0;MQ=60;FQ=18.1;PV4=0.074,1,1,1	GT:PL:GQ	0/1:45,0,255:48
CM3.6_SCAFFOLD00003_corregido	5903358	.	A	G	35	.	DP=12;VDB=3.426357e-02;RPB=5.547002e-01;AF1=0.5;AC1=1;DP4=6,3,1,2;MQ=60;FQ=38;PV4=0.52,0.28,1,1	GT:PL:GQ	0/1:65,0,207:68
CM3.6_SCAFFOLD00003_corregido	5903416	.	A	G	39	.	DP=12;VDB=3.881056e-02;RPB=0.000000e+00;AF1=0.5;AC1=1;DP4=5,4,2,1;MQ=60;FQ=42;PV4=1,1,1,1	GT:PL:GQ	0/1:69,0,210:72
CM3.6_SCAFFOLD00003_corregido	5903480	.	G	A	27	.	DP=15;VDB=5.085621e-02;RPB=9.381942e-01;AF1=0.5;AC1=1;DP4=6,6,3,0;MQ=60;FQ=30;PV4=0.23,1,1,1	GT:PL:GQ	0/1:57,0,245:60
CM3.6_SCAFFOLD00003_corregido	5903706	.	T	C	58	.	DP=17;VDB=7.063145e-02;RPB=-7.359801e-01;AF1=0.5;AC1=1;DP4=7,6,1,3;MQ=60;FQ=61;PV4=0.58,1,1,0.39	GT:PL:GQ	0/1:88,0,255:91
CM3.6_SCAFFOLD00003_corregido	5903770	.	A	C	59	.	DP=17;VDB=8.050644e-02;RPB=6.227524e-01;AF1=0.5;AC1=1;DP4=7,6,1,3;MQ=60;FQ=62;PV4=0.58,1,1,1	GT:PL:GQ	0/1:89,0,255:92
CM3.6_SCAFFOLD00003_corregido	5904700	.	G	A	22	.	DP=16;VDB=4.789490e-02;RPB=-6.726728e-01;AF1=0.5;AC1=1;DP4=10,3,2,1;MQ=59;FQ=25;PV4=1,1,0.016,1	GT:PL:GQ	0/1:52,0,236:55
CM3.6_SCAFFOLD00003_corregido	5905082	.	CAAAAAAATAAAA	CAAAAAAAATAAAA,CAAA	56.5	.	INDEL;IS=17,0.809524;DP=21;VDB=1.705617e-01;AF1=1;AC1=2;DP4=0,0,12,7;MQ=56;FQ=-82.5	GT:PL:GQ	1/1:123,74,26,78,0,69:92
CM3.6_SCAFFOLD00003_corregido	5906809	.	C	T	103	.	DP=18;VDB=9.815652e-02;RPB=-2.341464e-01;AF1=0.5;AC1=1;DP4=8,4,5,1;MQ=60;FQ=106;PV4=0.61,1,1,0.31	GT:PL:GQ	0/1:133,0,242:99
CM3.6_SCAFFOLD00003_corregido	5907386	.	T	A	3.01	.	DP=15;VDB=6.080000e-02;RPB=-2.547623e-01;AF1=0.4997;AC1=1;DP4=6,7,1,1;MQ=60;FQ=4.77;PV4=1,1,1,1	GT:PL:GQ	0/1:30,0,255:28
CM3.6_SCAFFOLD00003_corregido	5907859	.	T	C	4.13	.	DP=24;VDB=3.277706e-02;RPB=-1.483882e+00;AF1=0.4998;AC1=1;DP4=10,11,1,2;MQ=60;FQ=6.2;PV4=1,0.21,1,1	GT:PL:GQ	0/1:32,0,255:31
CM3.6_SCAFFOLD00003_corregido	5908059	.	G	A	29	.	DP=15;VDB=6.733101e-02;RPB=-2.165063e-01;AF1=0.5;AC1=1;DP4=6,6,3,0;MQ=60;FQ=32;PV4=0.23,1,1,1	GT:PL:GQ	0/1:59,0,255:62
CM3.6_SCAFFOLD00003_corregido	5908099	.	C	G	4.77	.	DP=14;VDB=2.080000e-02;RPB=-1.004158e+00;AF1=0.4999;AC1=1;DP4=8,4,2,0;MQ=60;FQ=6.99;PV4=1,1,1,0.17	GT:PL:GQ	0/1:33,0,255:33
CM3.6_SCAFFOLD00003_corregido	5908148	.	C	T	9.52	.	DP=20;VDB=4.336434e-02;RPB=-8.468098e-01;AF1=0.5;AC1=1;DP4=10,7,3,0;MQ=60;FQ=12.3;PV4=0.52,1,1,0.4	GT:PL:GQ	0/1:39,0,255:41
CM3.6_SCAFFOLD00003_corregido	5908207	.	T	A	38	.	DP=21;VDB=8.318607e-02;RPB=1.477777e+00;AF1=0.5;AC1=1;DP4=8,9,3,1;MQ=60;FQ=41;PV4=0.59,0.36,1,1	GT:PL:GQ	0/1:68,0,255:71
CM3.6_SCAFFOLD00003_corregido	5908432	.	A	C	52	.	DP=22;VDB=8.476355e-02;RPB=-5.484225e-01;AF1=0.5;AC1=1;DP4=8,9,0,5;MQ=60;FQ=55;PV4=0.12,1,1,0.2	GT:PL:GQ	0/1:82,0,255:85
CM3.6_SCAFFOLD00003_corregido	5910587	.	C	T	22	.	DP=19;VDB=6.568498e-02;RPB=1.844756e+00;AF1=0.5;AC1=1;DP4=2,14,1,2;MQ=60;FQ=25;PV4=0.42,0.45,1,1	GT:PL:GQ	0/1:52,0,234:55
CM3.6_SCAFFOLD00003_corregido	5910663	.	T	C	3.01	.	DP=15;VDB=7.680000e-02;RPB=1.103970e+00;AF1=0.4997;AC1=1;DP4=8,5,0,2;MQ=60;FQ=4.77;PV4=0.2,1,1,1	GT:PL:GQ	0/1:30,0,255:28
CM3.6_SCAFFOLD00003_corregido	5910791	.	AAAGAA	AAA	13.7	.	INDEL;IS=2,0.142857;DP=14;VDB=1.614249e-01;AF1=0.5;AC1=1;DP4=6,6,0,2;MQ=60;FQ=16.6;PV4=0.47,4.9e-10,1,1	GT:PL:GQ	0/1:51,0,255:54
CM3.6_SCAFFOLD00003_corregido	5911073	.	A	G	4.77	.	DP=24;VDB=4.340713e-02;RPB=2.618615e-01;AF1=0.4999;AC1=1;DP4=12,9,3,0;MQ=60;FQ=6.99;PV4=0.27,1,1,1	GT:PL:GQ	0/1:33,0,255:33
CM3.6_SCAFFOLD00003_corregido	5912508	.	T	G	4.13	.	DP=14;VDB=4.320000e-02;RPB=-1.186732e+00;AF1=0.4998;AC1=1;DP4=4,8,2,0;MQ=60;FQ=6.2;PV4=0.16,1,1,0.18	GT:PL:GQ	0/1:32,0,244:31
CM3.6_SCAFFOLD00003_corregido	5912525	.	G	A	30	.	DP=16;VDB=6.089532e-02;RPB=1.345346e+00;AF1=0.5;AC1=1;DP4=7,6,1,2;MQ=60;FQ=33;PV4=1,0.29,1,1	GT:PL:GQ	0/1:60,0,255:63
CM3.6_SCAFFOLD00003_corregido	5914267	.	C	A	22	.	DP=14;VDB=4.488797e-02;RPB=-9.341987e-01;AF1=0.5;AC1=1;DP4=8,3,2,1;MQ=57;FQ=25;PV4=1,0.36,0.00048,0.3	GT:PL:GQ	0/1:52,0,240:55
CM3.6_SCAFFOLD00003_corregido	5914340	.	T	C	14.2	.	DP=12;VDB=4.829127e-02;RPB=2.683208e-01;AF1=0.5;AC1=1;DP4=5,2,2,2;MQ=58;FQ=17.1;PV4=0.58,1,0.1,1	GT:PL:GQ	0/1:44,0,167:47
CM3.6_SCAFFOLD00003_corregido	5914788	.	A	G	65	.	DP=11;VDB=6.617741e-02;RPB=6.607868e-01;AF1=0.5;AC1=1;DP4=6,1,1,3;MQ=58;FQ=68;PV4=0.088,1,0.1,1	GT:PL:GQ	0/1:95,0,158:98
CM3.6_SCAFFOLD00003_corregido	5915135	.	C	A	12.3	.	DP=15;VDB=5.870764e-02;RPB=-7.938566e-01;AF1=0.5;AC1=1;DP4=5,7,3,0;MQ=55;FQ=15.1;PV4=0.2,0.18,0.011,1	GT:PL:GQ	0/1:42,0,255:44
CM3.6_SCAFFOLD00003_corregido	5915399	.	A	G	11.3	.	DP=17;VDB=8.050644e-02;RPB=-1.819017e-01;AF1=0.5;AC1=1;DP4=8,4,0,4;MQ=54;FQ=14.2;PV4=0.077,1,2.4e-12,1	GT:PL:GQ	0/1:41,0,246:43
CM3.6_SCAFFOLD00003_corregido	5915451	.	TCTTATGCAC	TC	20.5	.	INDEL;IS=4,0.250000;DP=16;VDB=1.720341e-01;AF1=0.5;AC1=1;DP4=6,6,1,3;MQ=54;FQ=23.5;PV4=0.58,3.1e-07,0,1	GT:PL:GQ	0/1:58,0,255:61
CM3.6_SCAFFOLD00003_corregido	5915475	.	A	T	19.1	.	DP=19;VDB=6.615865e-02;RPB=1.550000e+00;AF1=0.5;AC1=1;DP4=9,6,1,3;MQ=55;FQ=22;PV4=0.3,1,0,0.25	GT:PL:GQ	0/1:49,0,255:52
CM3.6_SCAFFOLD00003_corregido	5916061	.	T	C	23	.	DP=20;VDB=6.280960e-02;RPB=4.234049e-01;AF1=0.5;AC1=1;DP4=6,11,1,2;MQ=60;FQ=26;PV4=1,1,1,1	GT:PL:GQ	0/1:53,0,255:56
CM3.6_SCAFFOLD00003_corregido	5916465	.	G	A	41	.	DP=18;VDB=8.318607e-02;RPB=-1.221287e+00;AF1=0.5;AC1=1;DP4=6,8,1,3;MQ=59;FQ=44;PV4=1,0.23,0.029,1	GT:PL:GQ	0/1:71,0,255:74
CM3.6_SCAFFOLD00003_corregido	5917598	.	G	C	3.54	.	DP=12;VDB=2.240000e-02;RPB=5.370861e-01;AF1=0.4998;AC1=1;DP4=3,7,2,0;MQ=60;FQ=5.47;PV4=0.15,0.25,1,0.38	GT:PL:GQ	0/1:31,0,225:30
CM3.6_SCAFFOLD00003_corregido	5917872	.	A	C	3.01	.	DP=12;VDB=6.240000e-02;RPB=-5.370861e-01;AF1=0.4997;AC1=1;DP4=3,7,0,2;MQ=60;FQ=4.77;PV4=1,0.065,1,0.053	GT:PL:GQ	0/1:30,0,235:28
CM3.6_SCAFFOLD00003_corregido	5918783	.	G	T	16.1	.	DP=18;VDB=6.365454e-02;RPB=1.448864e+00;AF1=0.5;AC1=1;DP4=10,4,3,0;MQ=60;FQ=19.1;PV4=0.54,1,1,0.46	GT:PL:GQ	0/1:46,0,254:49
CM3.6_SCAFFOLD00003_corregido	5919204	.	C	T	21	.	DP=19;VDB=4.183346e-02;RPB=1.677051e-01;AF1=0.5;AC1=1;DP4=10,6,2,1;MQ=60;FQ=24;PV4=1,1,1,0.41	GT:PL:GQ	0/1:51,0,255:54
CM3.6_SCAFFOLD00003_corregido	5920197	.	T	C	39	.	DP=7;VDB=4.644186e-02;RPB=6.486824e-01;AF1=0.5;AC1=1;DP4=1,3,0,3;MQ=60;FQ=42;PV4=1,0.49,1,1	GT:PL:GQ	0/1:69,0,103:72
CM3.6_SCAFFOLD00003_corregido	5920216	.	A	T	34	.	DP=11;VDB=4.336434e-02;RPB=1.530931e+00;AF1=0.5;AC1=1;DP4=2,6,0,3;MQ=60;FQ=37;PV4=1,1,1,1	GT:PL:GQ	0/1:64,0,184:67
CM3.6_SCAFFOLD00003_corregido	5920269	.	C	T	3.54	.	DP=11;VDB=7.360000e-02;RPB=3.535534e-01;AF1=0.4998;AC1=1;DP4=1,8,0,2;MQ=56;FQ=5.47;PV4=1,0.13,0.12,0.48	GT:PL:GQ	0/1:31,0,180:30
CM3.6_SCAFFOLD00003_corregido	5921420	.	A	C	14.2	.	DP=10;VDB=6.080000e-02;RPB=-1.436141e+00;AF1=0.5;AC1=1;DP4=4,4,2,0;MQ=60;FQ=17.1;PV4=0.47,1,1,1	GT:PL:GQ	0/1:44,0,205:47
CM3.6_SCAFFOLD00003_corregido	5921422	.	G	A	14.2	.	DP=10;VDB=6.240000e-02;RPB=-1.436141e+00;AF1=0.5;AC1=1;DP4=4,4,2,0;MQ=60;FQ=17.1;PV4=0.47,1,1,1	GT:PL:GQ	0/1:44,0,195:47
CM3.6_SCAFFOLD00003_corregido	5921456	.	G	A	10.4	.	DP=11;VDB=7.360000e-02;RPB=5.892556e-01;AF1=0.5;AC1=1;DP4=5,4,2,0;MQ=60;FQ=13.2;PV4=0.49,1,1,1	GT:PL:GQ	0/1:40,0,219:42
CM3.6_SCAFFOLD00003_corregido	5921814	.	C	T	5.46	.	DP=13;VDB=2.720000e-02;RPB=6.908493e-01;AF1=0.4999;AC1=1;DP4=4,7,0,2;MQ=60;FQ=7.8;PV4=1,1,1,0.095	GT:PL:GQ	0/1:34,0,240:34
CM3.6_SCAFFOLD00003_corregido	5921832	.	C	G	6.98	.	DP=12;VDB=4.800000e-02;RPB=1.611259e+00;AF1=0.4999;AC1=1;DP4=4,6,1,1;MQ=60;FQ=9.53;PV4=1,0.39,1,0.081	GT:PL:GQ	0/1:36,0,229:37
CM3.6_SCAFFOLD00003_corregido	5923009	.	A	T	24	.	DP=16;VDB=6.570053e-02;RPB=2.690691e-01;AF1=0.5;AC1=1;DP4=11,2,1,2;MQ=59;FQ=27;PV4=0.14,1,0.016,1	GT:PL:GQ	0/1:54,0,227:57
CM3.6_SCAFFOLD00003_corregido	5924987	.	CTTTTTTTTTTT	CTTTTTTTTTTTTT,CTTTTTTTTTTTT	8.61	.	INDEL;IS=6,0.750000;DP=8;VDB=8.759807e-02;AF1=1;AC1=2;DP4=0,0,5,0;MQ=60;FQ=-46.5	GT:PL:GQ	1/1:48,12,0,48,5,45:16
CM3.6_SCAFFOLD00003_corregido	5929239	.	C	A	16.1	.	DP=9;VDB=4.000000e-02;RPB=1.219070e+00;AF1=0.5;AC1=1;DP4=4,3,0,2;MQ=60;FQ=19.1;PV4=0.44,1,1,0.22	GT:PL:GQ	0/1:46,0,182:49
CM3.6_SCAFFOLD00003_corregido	5929258	.	A	C	25	.	DP=13;VDB=4.789490e-02;RPB=2.535463e-01;AF1=0.5;AC1=1;DP4=3,7,2,1;MQ=56;FQ=28;PV4=0.51,1,0.00086,1	GT:PL:GQ	0/1:55,0,219:58
CM3.6_SCAFFOLD00003_corregido	5930136	.	C	T	16.1	.	DP=8;VDB=4.960000e-02;RPB=-1.114905e+00;AF1=0.5;AC1=1;DP4=6,0,2,0;MQ=60;FQ=19.1;PV4=1,0.43,1,0.29	GT:PL:GQ	0/1:46,0,131:49
CM3.6_SCAFFOLD00003_corregido	5930422	.	T	C	31	.	DP=21;VDB=7.268232e-02;RPB=-2.239055e-01;AF1=0.5;AC1=1;DP4=9,8,2,2;MQ=59;FQ=34;PV4=1,0.052,0.018,1	GT:PL:GQ	0/1:61,0,255:64
CM3.6_SCAFFOLD00003_corregido	5930505	.	TGTGGTGGTG	TGTGGTG	100	.	INDEL;IS=4,0.148148;DP=27;VDB=2.560000e-03;AF1=0.5;AC1=1;DP4=16,6,1,3;MQ=60;FQ=103;PV4=0.1,7.9e-08,1,1	GT:PL:GQ	0/1:138,0,255:99
CM3.6_SCAFFOLD00003_corregido	5930641	.	C	CTT	9.04	.	INDEL;IS=3,0.214286;DP=14;VDB=1.558202e-01;AF1=0.5;AC1=1;DP4=7,4,0,2;MQ=58;FQ=11.8;PV4=0.19,1,0.0055,1	GT:PL:GQ	0/1:46,0,255:48
CM3.6_SCAFFOLD00003_corregido	5931189	.	T	C	3.01	.	DP=13;VDB=6.080000e-02;RPB=6.908493e-01;AF1=0.4997;AC1=1;DP4=8,3,1,1;MQ=58;FQ=4.77;PV4=1,1,0.0055,1	GT:PL:GQ	0/1:30,0,235:28
CM3.6_SCAFFOLD00003_corregido	5932260	.	C	G	29	.	DP=14;VDB=6.661946e-02;RPB=1.089898e+00;AF1=0.5;AC1=1;DP4=8,3,2,1;MQ=58;FQ=32;PV4=1,0.24,0.025,1	GT:PL:GQ	0/1:59,0,238:62
CM3.6_SCAFFOLD00003_corregido	5932473	.	A	G	33	.	DP=17;VDB=8.318789e-02;RPB=-2.094712e+00;AF1=0.5;AC1=1;DP4=9,4,2,2;MQ=56;FQ=36;PV4=0.58,1,1.6e-05,1	GT:PL:GQ	0/1:63,0,253:66
CM3.6_SCAFFOLD00003_corregido	5932487	.	C	T	23	.	DP=20;VDB=8.318789e-02;RPB=-4.252100e-01;AF1=0.5;AC1=1;DP4=10,6,2,2;MQ=56;FQ=26;PV4=1,1,1.8e-06,1	GT:PL:GQ	0/1:53,0,255:56
CM3.6_SCAFFOLD00003_corregido	5932514	.	C	T	34	.	DP=18;VDB=5.358195e-02;RPB=3.716960e-01;AF1=0.5;AC1=1;DP4=7,7,2,2;MQ=56;FQ=37;PV4=1,1,7.5e-06,1	GT:PL:GQ	0/1:64,0,255:67
CM3.6_SCAFFOLD00003_corregido	5934234	.	T	A	4.77	.	DP=14;VDB=2.400000e-02;RPB=9.128709e-02;AF1=0.4999;AC1=1;DP4=8,4,0,2;MQ=60;FQ=6.99;PV4=0.16,1,1,1	GT:PL:GQ	0/1:33,0,255:33
CM3.6_SCAFFOLD00003_corregido	5935114	.	A	T	43	.	DP=14;VDB=3.799346e-02;RPB=7.071068e-02;AF1=0.5;AC1=1;DP4=5,5,4,0;MQ=58;FQ=46;PV4=0.22,0.44,0.058,0.12	GT:PL:GQ	0/1:73,0,230:76
CM3.6_SCAFFOLD00003_corregido	5935266	.	A	G	55	.	DP=20;VDB=7.791483e-02;RPB=1.559103e+00;AF1=0.5;AC1=1;DP4=9,7,2,2;MQ=60;FQ=58;PV4=1,1,1,1	GT:PL:GQ	0/1:85,0,255:88
CM3.6_SCAFFOLD00003_corregido	5935564	.	GTTTTTTTT	GTTTTTTTTTTT	32.5	.	INDEL;IS=2,0.153846;DP=13;VDB=1.438952e-01;AF1=0.5;AC1=1;DP4=6,3,1,2;MQ=60;FQ=35.5;PV4=0.52,1,1,0.076	GT:PL:GQ	0/1:70,0,206:73
CM3.6_SCAFFOLD00003_corregido	5935636	.	A	T	14.2	.	DP=16;VDB=6.508500e-02;RPB=0.000000e+00;AF1=0.5;AC1=1;DP4=3,10,3,0;MQ=60;FQ=17.1;PV4=0.036,0.059,1,1	GT:PL:GQ	0/1:44,0,251:47
CM3.6_SCAFFOLD00003_corregido	5937009	.	G	T	4.77	.	DP=12;VDB=5.440000e-02;RPB=9.667551e-01;AF1=0.4999;AC1=1;DP4=5,5,2,0;MQ=60;FQ=6.99;PV4=0.47,1,1,0.46	GT:PL:GQ	0/1:33,0,214:33
CM3.6_SCAFFOLD00003_corregido	5937959	.	A	C	16.1	.	DP=16;VDB=4.936864e-02;RPB=-1.515544e+00;AF1=0.5;AC1=1;DP4=7,5,1,2;MQ=60;FQ=19.1;PV4=0.57,0.026,1,1	GT:PL:GQ	0/1:46,0,253:49
CM3.6_SCAFFOLD00003_corregido	5938125	.	C	A	40	.	DP=23;VDB=7.791483e-02;RPB=1.234322e+00;AF1=0.5;AC1=1;DP4=9,9,3,1;MQ=60;FQ=43;PV4=0.59,0.32,1,1	GT:PL:GQ	0/1:70,0,255:73
CM3.6_SCAFFOLD00003_corregido	5938142	.	G	A	20	.	DP=18;VDB=2.570869e-02;RPB=1.540107e+00;AF1=0.5;AC1=1;DP4=8,7,2,1;MQ=60;FQ=23;PV4=1,0.051,1,1	GT:PL:GQ	0/1:50,0,255:53
CM3.6_SCAFFOLD00003_corregido	5938165	.	C	T	12.3	.	DP=18;VDB=2.063840e-02;RPB=2.250926e+00;AF1=0.5;AC1=1;DP4=6,9,2,1;MQ=60;FQ=15.1;PV4=0.56,0.0076,1,0.0036	GT:PL:GQ	0/1:42,0,255:44
CM3.6_SCAFFOLD00003_corregido	5939612	.	C	T	6.98	.	DP=19;VDB=5.361253e-02;RPB=-1.303168e+00;AF1=0.4999;AC1=1;DP4=7,8,0,3;MQ=60;FQ=9.53;PV4=0.25,0.33,1,0.013	GT:PL:GQ	0/1:36,0,255:37
CM3.6_SCAFFOLD00003_corregido	5939642	.	A	T	44	.	DP=18;VDB=3.801336e-02;RPB=-1.539883e+00;AF1=0.5;AC1=1;DP4=6,8,0,4;MQ=60;FQ=47;PV4=0.25,1,1,1	GT:PL:GQ	0/1:74,0,255:77
CM3.6_SCAFFOLD00003_corregido	5943679	.	C	A	222	.	DP=20;VDB=1.014700e-01;AF1=1;AC1=2;DP4=0,0,7,10;MQ=59;FQ=-78	GT:PL:GQ	1/1:255,51,0:99
CM3.6_SCAFFOLD00003_corregido	5944635	.	C	T	22	.	DP=7;VDB=6.880000e-02;RPB=3.960091e-01;AF1=0.5;AC1=1;DP4=0,5,0,2;MQ=60;FQ=25;PV4=1,1,1,1	GT:PL:GQ	0/1:52,0,114:55
CM3.6_SCAFFOLD00003_corregido	5945329	.	G	A	73	.	DP=15;VDB=8.314073e-02;RPB=6.123724e-02;AF1=0.5;AC1=1;DP4=10,0,4,1;MQ=57;FQ=76;PV4=0.33,1,0.016,1	GT:PL:GQ	0/1:103,0,161:99
CM3.6_SCAFFOLD00003_corregido	5945490	.	C	T	4.13	.	DP=12;VDB=4.160000e-02;RPB=-1.074172e-01;AF1=0.4998;AC1=1;DP4=6,4,1,1;MQ=58;FQ=6.2;PV4=1,1,0.0081,1	GT:PL:GQ	0/1:32,0,224:31
CM3.6_SCAFFOLD00003_corregido	5945642	.	A	C	29	.	DP=14;VDB=6.661946e-02;RPB=6.227992e-01;AF1=0.5;AC1=1;DP4=2,9,1,2;MQ=58;FQ=32;PV4=1,0.48,1,1	GT:PL:GQ	0/1:59,0,198:62
CM3.6_SCAFFOLD00003_corregido	5946392	.	T	C	17.1	.	DP=18;VDB=5.748775e-02;RPB=-1.066228e+00;AF1=0.5;AC1=1;DP4=10,5,1,2;MQ=59;FQ=20.1;PV4=0.53,1,0.01,1	GT:PL:GQ	0/1:47,0,255:50
CM3.6_SCAFFOLD00003_corregido	5946776	.	T	C	4.77	.	DP=21;VDB=2.982819e-02;RPB=4.522670e-01;AF1=0.4999;AC1=1;DP4=7,11,2,1;MQ=60;FQ=6.99;PV4=0.55,0.14,1,0.39	GT:PL:GQ	0/1:33,0,255:33
CM3.6_SCAFFOLD00003_corregido	5947948	.	A	G	5.46	.	DP=21;VDB=6.737978e-02;RPB=1.058512e+00;AF1=0.4999;AC1=1;DP4=9,8,3,0;MQ=59;FQ=7.8;PV4=0.24,0.011,0.0064,0.33	GT:PL:GQ	0/1:34,0,255:34
CM3.6_SCAFFOLD00003_corregido	5949054	.	G	A	66	.	DP=28;VDB=1.014434e-01;RPB=-1.734455e+00;AF1=0.5;AC1=1;DP4=7,13,3,3;MQ=60;FQ=69;PV4=0.64,0.0025,1,0.17	GT:PL:GQ	0/1:96,0,255:99
CM3.6_SCAFFOLD00003_corregido	5949081	.	C	T	93	.	DP=29;VDB=9.238923e-02;RPB=-1.197671e+00;AF1=0.5;AC1=1;DP4=8,14,4,3;MQ=60;FQ=96;PV4=0.4,0.033,1,1	GT:PL:GQ	0/1:123,0,255:99
CM3.6_SCAFFOLD00003_corregido	5950048	.	A	G	6.98	.	DP=11;VDB=7.840000e-02;RPB=1.532065e+00;AF1=0.4999;AC1=1;DP4=5,4,1,1;MQ=58;FQ=9.53;PV4=1,0.31,0.012,1	GT:PL:GQ	0/1:36,0,224:37
CM3.6_SCAFFOLD00003_corregido	5952435	.	T	C	49	.	DP=23;VDB=7.930802e-02;RPB=-3.830654e-01;AF1=0.5;AC1=1;DP4=7,11,1,3;MQ=60;FQ=52;PV4=1,1,1,1	GT:PL:GQ	0/1:79,0,255:82
CM3.6_SCAFFOLD00003_corregido	5952996	.	A	G	37	.	DP=11;VDB=3.277706e-02;RPB=-1.735055e+00;AF1=0.5;AC1=1;DP4=2,6,1,2;MQ=58;FQ=40;PV4=1,0.43,1,0.34	GT:PL:GQ	0/1:67,0,169:70
CM3.6_SCAFFOLD00003_corregido	5953065	.	C	CA	21.5	.	INDEL;IS=5,0.312500;DP=16;VDB=8.127522e-02;AF1=0.5;AC1=1;DP4=5,6,1,3;MQ=58;FQ=24.5;PV4=0.6,1.8e-06,0.049,1	GT:PL:GQ	0/1:59,0,242:62
CM3.6_SCAFFOLD00003_corregido	5953070	.	C	T	72	.	DP=16;VDB=5.992067e-02;RPB=1.699324e+00;AF1=0.5;AC1=1;DP4=5,6,1,4;MQ=59;FQ=75;PV4=0.59,0.21,0.072,1	GT:PL:GQ	0/1:102,0,255:99
CM3.6_SCAFFOLD00003_corregido	5953071	.	A	G	77	.	DP=16;VDB=5.881463e-02;RPB=1.699324e+00;AF1=0.5;AC1=1;DP4=5,6,1,4;MQ=59;FQ=80;PV4=0.59,0.22,0.072,1	GT:PL:GQ	0/1:107,0,255:99
CM3.6_SCAFFOLD00003_corregido	5953107	.	C	T	60	.	DP=22;VDB=7.179470e-02;RPB=1.880306e+00;AF1=0.5;AC1=1;DP4=8,9,1,4;MQ=60;FQ=63;PV4=0.36,0.2,1,0.073	GT:PL:GQ	0/1:90,0,255:93
CM3.6_SCAFFOLD00003_corregido	5953941	.	C	T	25	.	DP=12;VDB=6.188863e-02;RPB=-1.849001e-01;AF1=0.5;AC1=1;DP4=2,7,2,1;MQ=58;FQ=28;PV4=0.24,0.16,0.041,1	GT:PL:GQ	0/1:55,0,195:58
CM3.6_SCAFFOLD00003_corregido	5959085	.	A	G	34	.	DP=20;VDB=5.876162e-02;RPB=-1.370121e+00;AF1=0.5;AC1=1;DP4=8,8,4,0;MQ=60;FQ=37;PV4=0.12,1,1,1	GT:PL:GQ	0/1:64,0,255:67
CM3.6_SCAFFOLD00003_corregido	5960530	.	TTATA	TTA	12.7	.	INDEL;IS=3,0.250000;DP=12;VDB=1.379456e-01;AF1=0.5;AC1=1;DP4=4,4,2,1;MQ=50;FQ=15.6;PV4=1,1.5e-10,0.048,0.46	GT:PL:GQ	0/1:50,0,255:53
CM3.6_SCAFFOLD00003_corregido	5960598	.	G	A	55	.	DP=17;VDB=7.931840e-02;RPB=2.830693e-01;AF1=0.5;AC1=1;DP4=4,9,3,1;MQ=60;FQ=58;PV4=0.25,1,1,1	GT:PL:GQ	0/1:85,0,240:88
CM3.6_SCAFFOLD00003_corregido	5960767	.	C	T	6.98	.	DP=18;VDB=4.793648e-02;RPB=-1.184698e-01;AF1=0.4999;AC1=1;DP4=8,7,1,2;MQ=57;FQ=9.53;PV4=1,1,4.7e-05,1	GT:PL:GQ	0/1:36,0,255:37
CM3.6_SCAFFOLD00003_corregido	5961662	.	G	C	72	.	DP=7;VDB=8.150059e-02;RPB=6.486824e-01;AF1=0.5;AC1=1;DP4=3,0,3,1;MQ=53;FQ=54;PV4=1,0.36,0.1,1	GT:PL:GQ	0/1:102,0,81:84
CM3.6_SCAFFOLD00003_corregido	5961719	.	T	G	8.64	.	DP=11;VDB=6.240000e-02;RPB=1.178511e-01;AF1=0.5;AC1=1;DP4=8,1,2,0;MQ=58;FQ=11.3;PV4=1,1,1,1	GT:PL:GQ	0/1:38,0,179:40
CM3.6_SCAFFOLD00003_corregido	5961749	.	ATTTT	ATTT	3.8	.	INDEL;IS=4,0.363636;DP=11;VDB=1.389943e-01;AF1=0.5;AC1=1;DP4=7,0,2,1;MQ=60;FQ=5.8;PV4=0.3,0.0011,1,1	GT:PL:GQ	0/1:39,0,81:38
CM3.6_SCAFFOLD00003_corregido	5962217	.	A	T	18.1	.	DP=15;VDB=4.336434e-02;RPB=-6.227992e-01;AF1=0.5;AC1=1;DP4=3,8,2,1;MQ=58;FQ=21;PV4=0.51,0.31,0.025,0.16	GT:PL:GQ	0/1:48,0,201:51
CM3.6_SCAFFOLD00003_corregido	5962409	.	T	C	18.1	.	DP=7;VDB=1.600000e-02;RPB=-1.534291e+00;AF1=0.5;AC1=1;DP4=1,4,1,1;MQ=57;FQ=21;PV4=1,1,0.059,0.5	GT:PL:GQ	0/1:48,0,123:51
CM3.6_SCAFFOLD00003_corregido	5962429	.	G	C	21	.	DP=6;VDB=6.240000e-02;RPB=-8.071455e-01;AF1=0.5;AC1=1;DP4=0,4,1,1;MQ=56;FQ=24;PV4=0.33,1,0.089,1	GT:PL:GQ	0/1:51,0,102:54
CM3.6_SCAFFOLD00003_corregido	5964051	.	T	C	83	.	DP=24;VDB=1.526766e-02;RPB=-1.016172e+00;AF1=0.5;AC1=1;DP4=7,10,1,6;MQ=58;FQ=86;PV4=0.35,0.19,0.01,0.13	GT:PL:GQ	0/1:113,0,255:99
CM3.6_SCAFFOLD00003_corregido	5964134	.	T	A	114	.	DP=22;VDB=4.726383e-02;RPB=-2.388833e-01;AF1=0.5;AC1=1;DP4=7,7,1,7;MQ=59;FQ=117;PV4=0.17,0.11,0.096,0.28	GT:PL:GQ	0/1:144,0,255:99
CM3.6_SCAFFOLD00003_corregido	5964154	.	A	G	94	.	DP=19;VDB=8.672860e-02;RPB=-1.797969e+00;AF1=0.5;AC1=1;DP4=7,6,1,5;MQ=59;FQ=97;PV4=0.18,1,0.073,1	GT:PL:GQ	0/1:124,0,255:99
CM3.6_SCAFFOLD00003_corregido	5964155	.	T	C	93	.	DP=19;VDB=8.512692e-02;RPB=-1.797969e+00;AF1=0.5;AC1=1;DP4=7,6,1,5;MQ=59;FQ=96;PV4=0.18,1,0.073,1	GT:PL:GQ	0/1:123,0,255:99
CM3.6_SCAFFOLD00003_corregido	5964168	.	T	A	29	.	DP=15;VDB=4.793648e-02;RPB=-5.051815e-01;AF1=0.5;AC1=1;DP4=6,6,1,2;MQ=58;FQ=32;PV4=1,1,0.02,1	GT:PL:GQ	0/1:59,0,255:62
CM3.6_SCAFFOLD00003_corregido	5964236	.	A	G	73	.	DP=14;VDB=8.228250e-02;RPB=9.192388e-01;AF1=0.5;AC1=1;DP4=4,6,2,2;MQ=58;FQ=76;PV4=1,1,1,1	GT:PL:GQ	0/1:103,0,225:99
CM3.6_SCAFFOLD00003_corregido	5964268	.	G	A	28	.	DP=17;VDB=6.278483e-02;RPB=1.322876e+00;AF1=0.5;AC1=1;DP4=5,9,2,1;MQ=59;FQ=31;PV4=0.54,1,1,1	GT:PL:GQ	0/1:58,0,255:61
CM3.6_SCAFFOLD00003_corregido	5964583	.	CTAT	CT	25.5	.	INDEL;IS=2,0.133333;DP=15;VDB=1.414689e-01;AF1=0.5;AC1=1;DP4=8,5,1,1;MQ=60;FQ=28.5;PV4=1,0.00014,1,1	GT:PL:GQ	0/1:63,0,255:66
CM3.6_SCAFFOLD00003_corregido	5968508	.	C	T	3.01	.	DP=28;VDB=6.615865e-02;RPB=-1.477197e+00;AF1=0.4997;AC1=1;DP4=9,15,3,1;MQ=58;FQ=4.77;PV4=0.28,0.063,0.072,0.13	GT:PL:GQ	0/1:30,0,255:28
CM3.6_SCAFFOLD00003_corregido	5968558	.	T	A	48	.	DP=25;VDB=3.950616e-02;RPB=-9.171444e-01;AF1=0.5;AC1=1;DP4=7,13,4,1;MQ=59;FQ=51;PV4=0.13,0.013,1,1	GT:PL:GQ	0/1:78,0,255:81
CM3.6_SCAFFOLD00003_corregido	5968573	.	G	A	3.54	.	DP=23;VDB=6.621023e-02;RPB=-3.195048e-01;AF1=0.4998;AC1=1;DP4=7,13,3,0;MQ=59;FQ=5.47;PV4=0.068,1,1,1	GT:PL:GQ	0/1:31,0,255:30
CM3.6_SCAFFOLD00003_corregido	5969874	.	T	C	55	.	DP=17;VDB=5.226635e-02;RPB=-9.624355e-01;AF1=0.5;AC1=1;DP4=6,7,3,1;MQ=60;FQ=58;PV4=0.58,1,1,1	GT:PL:GQ	0/1:85,0,255:88
CM3.6_SCAFFOLD00003_corregido	5969875	.	C	A	51	.	DP=17;VDB=5.358195e-02;RPB=-9.624355e-01;AF1=0.5;AC1=1;DP4=6,7,3,1;MQ=60;FQ=54;PV4=0.58,1,1,1	GT:PL:GQ	0/1:81,0,255:84
CM3.6_SCAFFOLD00003_corregido	5970176	.	T	G	12.3	.	DP=18;VDB=6.719287e-02;RPB=-5.923489e-01;AF1=0.5;AC1=1;DP4=6,9,2,1;MQ=60;FQ=15.1;PV4=0.56,0.059,1,1	GT:PL:GQ	0/1:42,0,255:44
CM3.6_SCAFFOLD00003_corregido	5970191	.	G	A	19.1	.	DP=17;VDB=6.508500e-02;RPB=-5.669467e-01;AF1=0.5;AC1=1;DP4=6,8,2,1;MQ=60;FQ=22;PV4=0.58,0.0031,1,1	GT:PL:GQ	0/1:49,0,255:52
CM3.6_SCAFFOLD00003_corregido	5970601	.	G	A	71	.	DP=26;VDB=9.266921e-02;RPB=-8.457801e-01;AF1=0.5;AC1=1;DP4=7,14,3,2;MQ=60;FQ=74;PV4=0.34,1,1,0.27	GT:PL:GQ	0/1:101,0,255:99
CM3.6_SCAFFOLD00003_corregido	5970613	.	C	T	40	.	DP=25;VDB=8.050644e-02;RPB=-1.200625e+00;AF1=0.5;AC1=1;DP4=7,13,3,1;MQ=60;FQ=43;PV4=0.27,1,1,1	GT:PL:GQ	0/1:70,0,255:73
CM3.6_SCAFFOLD00003_corregido	5970633	.	A	G	44	.	DP=23;VDB=6.617741e-02;RPB=-7.705517e-01;AF1=0.5;AC1=1;DP4=7,12,3,1;MQ=60;FQ=47;PV4=0.28,1,1,1	GT:PL:GQ	0/1:74,0,255:77
CM3.6_SCAFFOLD00003_corregido	5973480	.	A	G	8.64	.	DP=22;VDB=4.336434e-02;RPB=1.052403e+00;AF1=0.5;AC1=1;DP4=10,9,3,0;MQ=59;FQ=11.3;PV4=0.24,1,1,0.3	GT:PL:GQ	0/1:38,0,255:40
CM3.6_SCAFFOLD00003_corregido	5973908	.	T	C	71	.	DP=24;VDB=9.505586e-02;RPB=1.421637e-01;AF1=0.5;AC1=1;DP4=6,13,3,2;MQ=60;FQ=74;PV4=0.33,1,1,0.45	GT:PL:GQ	0/1:101,0,255:99
CM3.6_SCAFFOLD00003_corregido	5974084	.	A	G	17.1	.	DP=19;VDB=3.876772e-02;RPB=-3.913119e-01;AF1=0.5;AC1=1;DP4=8,8,1,2;MQ=60;FQ=20.1;PV4=1,0.49,1,0.16	GT:PL:GQ	0/1:47,0,255:50
CM3.6_SCAFFOLD00003_corregido	5974151	.	C	T	34	.	DP=16;VDB=6.661946e-02;RPB=-4.036037e-01;AF1=0.5;AC1=1;DP4=3,10,2,1;MQ=60;FQ=37;PV4=0.21,1,1,0.49	GT:PL:GQ	0/1:64,0,248:67
CM3.6_SCAFFOLD00003_corregido	5974422	.	A	C	38	.	DP=25;VDB=5.617752e-02;RPB=-1.445436e+00;AF1=0.5;AC1=1;DP4=11,10,2,2;MQ=60;FQ=41;PV4=1,1,1,1	GT:PL:GQ	0/1:68,0,255:71
CM3.6_SCAFFOLD00003_corregido	5975637	.	C	T	3.54	.	DP=22;VDB=4.336434e-02;RPB=6.697108e-01;AF1=0.4998;AC1=1;DP4=11,8,3,0;MQ=60;FQ=5.47;PV4=0.27,1,1,0.4	GT:PL:GQ	0/1:31,0,255:30
CM3.6_SCAFFOLD00003_corregido	5975675	.	AAAT	AAATAAT	22.5	.	INDEL;IS=2,0.117647;DP=17;VDB=3.152478e-03;AF1=0.5;AC1=1;DP4=7,8,2,0;MQ=60;FQ=25.5;PV4=0.47,0.043,1,1	GT:PL:GQ	0/1:60,0,255:63
CM3.6_SCAFFOLD00003_corregido	5975942	.	C	A	77	.	DP=20;VDB=8.229583e-02;RPB=-9.601587e-01;AF1=0.5;AC1=1;DP4=6,9,3,2;MQ=56;FQ=80;PV4=0.62,0.33,0.37,1	GT:PL:GQ	0/1:107,0,255:99
CM3.6_SCAFFOLD00003_corregido	5976249	.	TTCTCTC	TTCTCTCTC	70.5	.	INDEL;IS=5,0.312500;DP=16;VDB=1.768967e-01;AF1=0.5;AC1=1;DP4=8,2,5,1;MQ=57;FQ=73.5;PV4=1,1,0.36,0.3	GT:PL:GQ	0/1:108,0,169:99
CM3.6_SCAFFOLD00003_corregido	5976283	.	G	A	86	.	DP=12;VDB=6.412972e-02;RPB=-3.036682e-01;AF1=0.5;AC1=1;DP4=7,0,3,2;MQ=52;FQ=88.9;PV4=0.15,0.075,0.36,0.15	GT:PL:GQ	0/1:116,0,133:99
CM3.6_SCAFFOLD00003_corregido	5976359	.	G	T	55	.	DP=9;VDB=6.568498e-02;RPB=3.960091e-01;AF1=0.5;AC1=1;DP4=3,3,2,1;MQ=60;FQ=58;PV4=1,1,1,1	GT:PL:GQ	0/1:85,0,174:88
CM3.6_SCAFFOLD00003_corregido	5976405	.	A	T	29	.	DP=11;VDB=4.789490e-02;RPB=-3.061862e-01;AF1=0.5;AC1=1;DP4=5,3,2,1;MQ=60;FQ=32;PV4=1,0.016,1,0.21	GT:PL:GQ	0/1:59,0,207:62
CM3.6_SCAFFOLD00003_corregido	5976411	.	G	A	33	.	DP=11;VDB=3.572478e-02;RPB=-3.061862e-01;AF1=0.5;AC1=1;DP4=5,3,2,1;MQ=60;FQ=36;PV4=1,0.0009,1,0.25	GT:PL:GQ	0/1:63,0,207:66
CM3.6_SCAFFOLD00003_corregido	5976427	.	T	C	27	.	DP=15;VDB=5.980293e-02;RPB=-6.227992e-01;AF1=0.5;AC1=1;DP4=9,2,2,1;MQ=60;FQ=30;PV4=1,0.059,1,1	GT:PL:GQ	0/1:57,0,219:60
CM3.6_SCAFFOLD00003_corregido	5976441	.	C	T	31	.	DP=13;VDB=6.719287e-02;RPB=-4.225771e-01;AF1=0.5;AC1=1;DP4=9,1,2,1;MQ=60;FQ=34;PV4=0.42,0.071,1,0.33	GT:PL:GQ	0/1:61,0,190:64
CM3.6_SCAFFOLD00003_corregido	5976665	.	A	G	12.3	.	DP=17;VDB=4.789490e-02;RPB=9.449112e-01;AF1=0.5;AC1=1;DP4=10,4,0,3;MQ=56;FQ=15.1;PV4=0.051,1,0.23,1	GT:PL:GQ	0/1:42,0,254:44
CM3.6_SCAFFOLD00003_corregido	5976750	.	T	C	28	.	DP=18;VDB=5.361253e-02;RPB=4.738791e-01;AF1=0.5;AC1=1;DP4=7,8,1,2;MQ=59;FQ=31;PV4=1,1,1,0.44	GT:PL:GQ	0/1:58,0,255:61
CM3.6_SCAFFOLD00003_corregido	5976807	.	A	G	79	.	DP=20;VDB=6.432100e-02;RPB=-1.064693e+00;AF1=0.5;AC1=1;DP4=6,8,3,2;MQ=60;FQ=82;PV4=0.63,0.3,1,0.49	GT:PL:GQ	0/1:109,0,255:99
CM3.6_SCAFFOLD00003_corregido	5976879	.	G	A	95	.	DP=15;VDB=9.345846e-02;RPB=-6.123724e-02;AF1=0.5;AC1=1;DP4=4,6,3,2;MQ=60;FQ=98;PV4=0.61,1,1,1	GT:PL:GQ	0/1:125,0,232:99
CM3.6_SCAFFOLD00003_corregido	5976905	.	A	G	38	.	DP=14;VDB=5.498856e-02;RPB=4.225771e-01;AF1=0.5;AC1=1;DP4=5,5,2,1;MQ=60;FQ=41;PV4=1,1,1,1	GT:PL:GQ	0/1:68,0,210:71
CM3.6_SCAFFOLD00003_corregido	5977405	.	T	G	82	.	DP=25;VDB=5.074656e-02;RPB=1.940669e+00;AF1=0.5;AC1=1;DP4=12,7,1,5;MQ=60;FQ=85;PV4=0.073,1,1,0.22	GT:PL:GQ	0/1:112,0,255:99
CM3.6_SCAFFOLD00003_corregido	5977693	.	C	T	12.3	.	DP=21;VDB=4.793649e-02;RPB=-3.175537e-01;AF1=0.5;AC1=1;DP4=7,10,2,1;MQ=59;FQ=15.1;PV4=0.57,1,0.0064,1	GT:PL:GQ	0/1:42,0,255:44
CM3.6_SCAFFOLD00003_corregido	5977695	.	T	C	11.3	.	DP=21;VDB=3.728401e-02;RPB=-1.507557e-01;AF1=0.5;AC1=1;DP4=7,11,2,1;MQ=59;FQ=14.2;PV4=0.55,1,0.0051,1	GT:PL:GQ	0/1:41,0,255:43
CM3.6_SCAFFOLD00003_corregido	5977710	.	C	T	14.2	.	DP=20;VDB=6.089532e-02;RPB=3.175537e-01;AF1=0.5;AC1=1;DP4=6,11,2,1;MQ=59;FQ=17.1;PV4=0.54,1,0.0064,1	GT:PL:GQ	0/1:44,0,255:47
CM3.6_SCAFFOLD00003_corregido	5977729	.	A	G	8.64	.	DP=22;VDB=5.081610e-02;RPB=9.567298e-01;AF1=0.5;AC1=1;DP4=7,12,2,1;MQ=59;FQ=11.3;PV4=0.54,1,0.0041,1	GT:PL:GQ	0/1:38,0,255:40
CM3.6_SCAFFOLD00003_corregido	5978209	.	G	A	68	.	DP=13;VDB=7.064840e-02;RPB=5.400617e-01;AF1=0.5;AC1=1;DP4=4,5,2,2;MQ=60;FQ=71;PV4=1,0.34,1,0.28	GT:PL:GQ	0/1:98,0,218:99
CM3.6_SCAFFOLD00003_corregido	5978278	.	A	T	45	.	DP=23;VDB=5.749530e-02;RPB=1.064071e+00;AF1=0.5;AC1=1;DP4=11,7,3,1;MQ=60;FQ=48;PV4=1,1,1,1	GT:PL:GQ	0/1:75,0,255:78
CM3.6_SCAFFOLD00003_corregido	5978689	.	A	T	25	.	DP=36;VDB=5.621191e-02;RPB=-8.701766e-01;AF1=0.5;AC1=1;DP4=15,15,0,6;MQ=60;FQ=28;PV4=0.03,0.093,1,1	GT:PL:GQ	0/1:55,0,255:58
CM3.6_SCAFFOLD00003_corregido	5978783	.	A	G	86	.	DP=21;VDB=7.854895e-02;RPB=5.237229e-01;AF1=0.5;AC1=1;DP4=10,5,3,2;MQ=60;FQ=89;PV4=1,1,1,0.13	GT:PL:GQ	0/1:116,0,255:99
CM3.6_SCAFFOLD00003_corregido	5979282	.	C	A	57	.	DP=35;VDB=9.264363e-02;RPB=-8.097230e-01;AF1=0.5;AC1=1;DP4=14,15,2,4;MQ=60;FQ=60;PV4=0.67,0.36,1,1	GT:PL:GQ	0/1:87,0,255:90
CM3.6_SCAFFOLD00003_corregido	5979370	.	G	T	63	.	DP=21;VDB=9.183749e-02;RPB=2.270738e+00;AF1=0.5;AC1=1;DP4=9,7,2,3;MQ=60;FQ=66;PV4=0.64,0.036,1,0.058	GT:PL:GQ	0/1:93,0,255:96
CM3.6_SCAFFOLD00003_corregido	5980283	.	A	G	4.13	.	DP=13;VDB=3.520000e-02;RPB=-2.072548e+00;AF1=0.4998;AC1=1;DP4=6,5,2,0;MQ=60;FQ=6.2;PV4=0.49,0.44,1,0.072	GT:PL:GQ	0/1:32,0,255:31
CM3.6_SCAFFOLD00003_corregido	5980595	.	G	A	85	.	DP=23;VDB=7.552136e-02;RPB=-1.995399e+00;AF1=0.5;AC1=1;DP4=10,7,4,2;MQ=60;FQ=88;PV4=1,0.23,1,1	GT:PL:GQ	0/1:115,0,255:99
CM3.6_SCAFFOLD00003_corregido	5980608	.	G	A	106	.	DP=19;VDB=1.051782e-01;RPB=-1.184028e+00;AF1=0.5;AC1=1;DP4=9,4,4,2;MQ=60;FQ=109;PV4=1,1,1,1	GT:PL:GQ	0/1:136,0,255:99
CM3.6_SCAFFOLD00003_corregido	5980671	.	C	A	89	.	DP=16;VDB=9.527831e-02;RPB=1.775880e+00;AF1=0.5;AC1=1;DP4=9,1,3,2;MQ=60;FQ=92;PV4=0.24,0.32,1,1	GT:PL:GQ	0/1:119,0,188:99
CM3.6_SCAFFOLD00003_corregido	5980773	.	G	A	110	.	DP=20;VDB=4.028300e-02;RPB=-1.360897e+00;AF1=0.5;AC1=1;DP4=9,5,3,3;MQ=60;FQ=113;PV4=0.64,1,1,1	GT:PL:GQ	0/1:140,0,255:99
CM3.6_SCAFFOLD00003_corregido	5980890	.	G	T	46	.	DP=19;VDB=8.191851e-02;RPB=1.050000e+00;AF1=0.5;AC1=1;DP4=8,7,2,2;MQ=60;FQ=49;PV4=1,0.26,1,0.35	GT:PL:GQ	0/1:76,0,255:79
CM3.6_SCAFFOLD00003_corregido	5981112	.	G	A	10.4	.	DP=23;VDB=3.724139e-02;RPB=1.913459e-01;AF1=0.5;AC1=1;DP4=9,10,1,2;MQ=60;FQ=13.2;PV4=1,0.16,1,0.38	GT:PL:GQ	0/1:40,0,255:42
CM3.6_SCAFFOLD00003_corregido	5981135	.	T	TG	21.5	.	INDEL;IS=4,0.222222;DP=18;VDB=1.887634e-01;AF1=0.5;AC1=1;DP4=5,9,1,3;MQ=60;FQ=24.5;PV4=1,0.16,1,0.24	GT:PL:GQ	0/1:59,0,236:62
CM3.6_SCAFFOLD00003_corregido	5981237	.	T	C	51	.	DP=19;VDB=6.131737e-02;RPB=1.750000e+00;AF1=0.5;AC1=1;DP4=9,6,3,1;MQ=60;FQ=54;PV4=1,0.29,1,1	GT:PL:GQ	0/1:81,0,255:84
CM3.6_SCAFFOLD00003_corregido	5981241	.	T	C	53	.	DP=20;VDB=7.460385e-02;RPB=1.842577e+00;AF1=0.5;AC1=1;DP4=9,7,3,1;MQ=60;FQ=56;PV4=0.62,1,1,1	GT:PL:GQ	0/1:83,0,255:86
CM3.6_SCAFFOLD00003_corregido	5981343	.	AT	A	48.5	.	INDEL;IS=5,0.250000;DP=20;VDB=1.721022e-01;AF1=0.5;AC1=1;DP4=8,7,0,5;MQ=60;FQ=51.5;PV4=0.055,0.011,1,1	GT:PL:GQ	0/1:86,0,255:89
CM3.6_SCAFFOLD00003_corregido	5981790	.	A	G	18.1	.	DP=20;VDB=6.280960e-02;RPB=5.292561e-01;AF1=0.5;AC1=1;DP4=5,12,1,2;MQ=60;FQ=21;PV4=1,0.25,1,1	GT:PL:GQ	0/1:48,0,255:51
CM3.6_SCAFFOLD00003_corregido	5981791	.	A	G	18.1	.	DP=20;VDB=6.188863e-02;RPB=5.292561e-01;AF1=0.5;AC1=1;DP4=5,12,1,2;MQ=60;FQ=21;PV4=1,0.34,1,1	GT:PL:GQ	0/1:48,0,255:51
CM3.6_SCAFFOLD00003_corregido	5981894	.	G	A	19.1	.	DP=21;VDB=3.724139e-02;RPB=3.517632e-01;AF1=0.5;AC1=1;DP4=7,11,1,2;MQ=60;FQ=22;PV4=1,1,1,1	GT:PL:GQ	0/1:49,0,255:52
CM3.6_SCAFFOLD00003_corregido	5981931	.	A	G	25	.	DP=19;VDB=5.498856e-02;RPB=7.267221e-01;AF1=0.5;AC1=1;DP4=7,9,1,2;MQ=60;FQ=28;PV4=1,1,1,1	GT:PL:GQ	0/1:55,0,255:58
CM3.6_SCAFFOLD00003_corregido	5982049	.	A	G	9.52	.	DP=9;VDB=9.600000e-03;RPB=-1.219070e+00;AF1=0.5;AC1=1;DP4=6,1,1,1;MQ=57;FQ=12.3;PV4=0.42,1,0.026,0.34	GT:PL:GQ	0/1:39,0,151:41
CM3.6_SCAFFOLD00003_corregido	5982112	.	G	T	74	.	DP=14;VDB=3.541791e-02;RPB=6.666667e-01;AF1=0.5;AC1=1;DP4=4,5,3,2;MQ=55;FQ=77;PV4=1,1,0.0026,0.3	GT:PL:GQ	0/1:104,0,216:99
CM3.6_SCAFFOLD00003_corregido	5982113	.	C	T	76	.	DP=14;VDB=3.261540e-02;RPB=6.666667e-01;AF1=0.5;AC1=1;DP4=4,5,3,2;MQ=55;FQ=79;PV4=1,1,0.0026,0.31	GT:PL:GQ	0/1:106,0,213:99
CM3.6_SCAFFOLD00003_corregido	5982480	.	T	G	20	.	DP=27;VDB=1.045862e-01;RPB=-6.706936e-01;AF1=0.5;AC1=1;DP4=13,8,0,6;MQ=55;FQ=23;PV4=0.016,0.049,0,0.48	GT:PL:GQ	0/1:50,0,255:53
CM3.6_SCAFFOLD00003_corregido	5982490	.	C	T	15.1	.	DP=29;VDB=7.293871e-02;RPB=-3.499482e-01;AF1=0.5;AC1=1;DP4=14,9,0,6;MQ=55;FQ=18.1;PV4=0.017,0.36,0,1	GT:PL:GQ	0/1:45,0,255:48
CM3.6_SCAFFOLD00003_corregido	5982516	.	C	A	15.1	.	DP=28;VDB=8.251518e-02;RPB=2.799463e-02;AF1=0.5;AC1=1;DP4=12,10,0,6;MQ=55;FQ=18.1;PV4=0.024,0.11,0,0.3	GT:PL:GQ	0/1:45,0,255:48
CM3.6_SCAFFOLD00003_corregido	5982535	.	T	C	4.13	.	DP=28;VDB=9.133768e-02;RPB=1.799550e-01;AF1=0.4998;AC1=1;DP4=12,11,0,5;MQ=56;FQ=6.2;PV4=0.053,0.019,0,1	GT:PL:GQ	0/1:32,0,255:31
CM3.6_SCAFFOLD00003_corregido	5982551	.	C	A	10.4	.	DP=25;VDB=7.282434e-02;RPB=9.850810e-01;AF1=0.5;AC1=1;DP4=10,10,0,5;MQ=55;FQ=13.2;PV4=0.061,1,0,1	GT:PL:GQ	0/1:40,0,255:42
CM3.6_SCAFFOLD00003_corregido	5982552	.	G	A	10.4	.	DP=25;VDB=7.484593e-02;RPB=9.850810e-01;AF1=0.5;AC1=1;DP4=10,10,0,5;MQ=55;FQ=13.2;PV4=0.061,0.34,0,1	GT:PL:GQ	0/1:40,0,255:42
CM3.6_SCAFFOLD00003_corregido	5982559	.	C	G	7.8	.	DP=26;VDB=8.476355e-02;RPB=1.756620e+00;AF1=0.5;AC1=1;DP4=12,9,0,5;MQ=55;FQ=10.4;PV4=0.042,1,0,1	GT:PL:GQ	0/1:37,0,255:39
CM3.6_SCAFFOLD00003_corregido	5982566	.	T	G	10.4	.	DP=25;VDB=9.502847e-02;RPB=2.004130e+00;AF1=0.5;AC1=1;DP4=11,9,0,5;MQ=55;FQ=13.2;PV4=0.046,1,0,1	GT:PL:GQ	0/1:40,0,255:42
CM3.6_SCAFFOLD00003_corregido	5982570	.	C	G	10.4	.	DP=25;VDB=8.827666e-02;RPB=2.072067e+00;AF1=0.5;AC1=1;DP4=11,9,0,5;MQ=55;FQ=13.2;PV4=0.046,1,0,0.44	GT:PL:GQ	0/1:40,0,255:42
CM3.6_SCAFFOLD00003_corregido	5985382	.	T	C	38	.	DP=21;VDB=7.268232e-02;RPB=1.343433e-01;AF1=0.5;AC1=1;DP4=5,12,3,1;MQ=59;FQ=41;PV4=0.25,1,0.018,1	GT:PL:GQ	0/1:68,0,255:71
CM3.6_SCAFFOLD00003_corregido	5985436	.	A	C	36	.	DP=23;VDB=7.635114e-02;RPB=2.838875e-01;AF1=0.5;AC1=1;DP4=5,14,2,2;MQ=59;FQ=39;PV4=0.56,0.35,0.013,1	GT:PL:GQ	0/1:66,0,255:69
CM3.6_SCAFFOLD00003_corregido	5985787	.	AAC	AACGTAC	167	.	INDEL;IS=4,0.222222;DP=18;VDB=7.436970e-02;AF1=0.5;AC1=1;DP4=7,5,3,3;MQ=59;FQ=170;PV4=1,0.005,0.082,0.36	GT:PL:GQ	0/1:205,0,255:99
CM3.6_SCAFFOLD00003_corregido	5985809	.	T	C	56	.	DP=16;VDB=8.228788e-02;RPB=2.243454e+00;AF1=0.5;AC1=1;DP4=7,5,3,1;MQ=59;FQ=59;PV4=1,1,0.041,0.46	GT:PL:GQ	0/1:86,0,254:89
CM3.6_SCAFFOLD00003_corregido	5985848	.	G	A	62	.	DP=21;VDB=6.541080e-02;RPB=1.238584e-01;AF1=0.5;AC1=1;DP4=9,7,4,1;MQ=59;FQ=65;PV4=0.61,0.46,0.036,0.22	GT:PL:GQ	0/1:92,0,255:95
CM3.6_SCAFFOLD00003_corregido	5985915	.	G	T	39	.	DP=14;VDB=3.131090e-02;RPB=6.227992e-01;AF1=0.5;AC1=1;DP4=5,6,2,1;MQ=60;FQ=42;PV4=1,0.17,1,1	GT:PL:GQ	0/1:69,0,255:72
CM3.6_SCAFFOLD00003_corregido	5987052	.	C	A	10.4	.	DP=16;VDB=8.304407e-02;RPB=-2.000919e+00;AF1=0.5;AC1=1;DP4=8,4,4,0;MQ=39;FQ=13.2;PV4=0.52,0.35,0.014,0.15	GT:PL:GQ	0/1:40,0,235:42
CM3.6_SCAFFOLD00003_corregido	5987102	.	G	A	28	.	DP=20;VDB=4.873362e-02;RPB=-8.728716e-02;AF1=0.5;AC1=1;DP4=8,7,4,1;MQ=46;FQ=31;PV4=0.6,0.13,0.00036,0.053	GT:PL:GQ	0/1:58,0,255:61
CM3.6_SCAFFOLD00003_corregido	5987112	.	C	A	13.2	.	DP=21;VDB=8.150771e-02;RPB=-4.030300e-01;AF1=0.5;AC1=1;DP4=9,8,3,1;MQ=47;FQ=16.1;PV4=0.6,0.27,0.0017,1	GT:PL:GQ	0/1:43,0,255:46
CM3.6_SCAFFOLD00003_corregido	5987890	.	A	G	13.2	.	DP=12;VDB=7.200000e-02;RPB=1.181589e+00;AF1=0.5;AC1=1;DP4=5,5,1,1;MQ=60;FQ=16.1;PV4=1,1,1,1	GT:PL:GQ	0/1:43,0,241:46
CM3.6_SCAFFOLD00003_corregido	5988490	.	A	G	5.46	.	DP=20;VDB=6.510297e-02;RPB=5.590170e-02;AF1=0.4999;AC1=1;DP4=11,5,0,3;MQ=60;FQ=7.8;PV4=0.058,0.26,1,1	GT:PL:GQ	0/1:34,0,255:34
CM3.6_SCAFFOLD00003_corregido	5988558	.	T	C	9.52	.	DP=22;VDB=6.621023e-02;RPB=1.913460e+00;AF1=0.5;AC1=1;DP4=11,8,0,3;MQ=60;FQ=12.3;PV4=0.21,1,1,0.082	GT:PL:GQ	0/1:39,0,255:41
CM3.6_SCAFFOLD00003_corregido	5989367	.	A	G	20	.	DP=29;VDB=8.051522e-02;RPB=-1.992235e+00;AF1=0.5;AC1=1;DP4=13,12,3,1;MQ=58;FQ=23;PV4=0.61,1,0.066,0.36	GT:PL:GQ	0/1:50,0,255:53
CM3.6_SCAFFOLD00003_corregido	5989816	.	TATA	TATAAACATA	70.5	.	INDEL;IS=3,0.130435;DP=23;VDB=7.358902e-02;AF1=0.5;AC1=1;DP4=7,11,2,1;MQ=60;FQ=73.5;PV4=0.55,1,1,1	GT:PL:GQ	0/1:108,0,255:99
CM3.6_SCAFFOLD00003_corregido	5990192	.	A	G	38	.	DP=15;VDB=6.568498e-02;RPB=-4.670994e-01;AF1=0.5;AC1=1;DP4=8,3,2,1;MQ=60;FQ=41;PV4=1,0.45,1,0.17	GT:PL:GQ	0/1:68,0,237:71
CM3.6_SCAFFOLD00003_corregido	5990568	.	A	T	32	.	DP=25;VDB=3.555881e-02;RPB=3.706247e-02;AF1=0.5;AC1=1;DP4=10,11,2,2;MQ=60;FQ=35;PV4=1,0.39,1,1	GT:PL:GQ	0/1:62,0,255:65
CM3.6_SCAFFOLD00003_corregido	5991166	.	T	C	14.2	.	DP=23;VDB=6.086650e-02;RPB=4.564355e-02;AF1=0.5;AC1=1;DP4=8,12,2,1;MQ=60;FQ=17.1;PV4=0.56,1,1,1	GT:PL:GQ	0/1:44,0,255:47
CM3.6_SCAFFOLD00003_corregido	5991203	.	A	C	4.13	.	DP=23;VDB=5.870764e-02;RPB=-2.053960e+00;AF1=0.4998;AC1=1;DP4=8,12,1,2;MQ=60;FQ=6.2;PV4=1,0.11,1,0.085	GT:PL:GQ	0/1:32,0,255:31
CM3.6_SCAFFOLD00003_corregido	5991303	.	C	T	49	.	DP=18;VDB=4.699789e-02;RPB=7.964914e-01;AF1=0.5;AC1=1;DP4=5,9,1,3;MQ=60;FQ=52;PV4=1,1,1,1	GT:PL:GQ	0/1:79,0,255:82
CM3.6_SCAFFOLD00003_corregido	5991343	.	T	G	87	.	DP=15;VDB=8.759807e-02;RPB=-2.265778e+00;AF1=0.5;AC1=1;DP4=4,6,3,2;MQ=58;FQ=90;PV4=0.61,0.3,0.082,0.1	GT:PL:GQ	0/1:117,0,229:99
CM3.6_SCAFFOLD00003_corregido	5991701	.	G	A	120	.	DP=19;VDB=1.150163e-01;RPB=-1.732566e+00;AF1=0.5;AC1=1;DP4=7,5,3,4;MQ=56;FQ=123;PV4=0.65,1,0.0057,1	GT:PL:GQ	0/1:150,0,254:99
CM3.6_SCAFFOLD00003_corregido	5991760	.	GA	GATA	6.55	.	INDEL;IS=4,0.190476;DP=21;VDB=9.487993e-02;AF1=0.5;AC1=1;DP4=9,8,3,1;MQ=54;FQ=9.05;PV4=0.6,1,1.7e-07,0.31	GT:PL:GQ	0/1:43,0,255:44
CM3.6_SCAFFOLD00003_corregido	5991769	.	A	T	181	.	DP=22;VDB=1.022036e-01;RPB=7.393878e-01;AF1=0.5;AC1=1;DP4=7,3,6,5;MQ=54;FQ=181;PV4=0.66,0.44,0.0064,0.43	GT:PL:GQ	0/1:211,0,211:99
CM3.6_SCAFFOLD00003_corregido	5991811	.	G	T	19.1	.	DP=17;VDB=1.943461e-02;RPB=1.070899e+00;AF1=0.5;AC1=1;DP4=10,4,1,2;MQ=54;FQ=22;PV4=0.51,0.026,0.34,0.16	GT:PL:GQ	0/1:49,0,255:52
CM3.6_SCAFFOLD00003_corregido	5991946	.	T	C	59	.	DP=16;VDB=8.102959e-02;RPB=-9.095086e-01;AF1=0.5;AC1=1;DP4=7,5,2,2;MQ=59;FQ=62;PV4=1,1,0.041,0.29	GT:PL:GQ	0/1:89,0,255:92
CM3.6_SCAFFOLD00003_corregido	5992033	.	T	A	45	.	DP=21;VDB=8.150771e-02;RPB=1.029966e+00;AF1=0.5;AC1=1;DP4=8,9,2,2;MQ=57;FQ=48;PV4=1,1,0.24,1	GT:PL:GQ	0/1:75,0,255:78
CM3.6_SCAFFOLD00003_corregido	5992360	.	A	G	6.2	.	DP=18;VDB=5.628054e-02;RPB=-7.108186e-01;AF1=0.4999;AC1=1;DP4=7,8,1,2;MQ=57;FQ=8.65;PV4=1,0.46,6.3e-06,1	GT:PL:GQ	0/1:35,0,255:36
CM3.6_SCAFFOLD00003_corregido	5992417	.	A	C	16.1	.	DP=15;VDB=6.662997e-02;RPB=7.216878e-02;AF1=0.5;AC1=1;DP4=5,7,0,3;MQ=58;FQ=19.1;PV4=0.51,0.48,0.0069,0.24	GT:PL:GQ	0/1:46,0,255:49
CM3.6_SCAFFOLD00003_corregido	5992510	.	G	T	6.98	.	DP=17;VDB=6.508500e-02;RPB=-1.196887e+00;AF1=0.4999;AC1=1;DP4=10,4,0,3;MQ=60;FQ=9.53;PV4=0.051,0.015,1,0.012	GT:PL:GQ	0/1:36,0,255:37
CM3.6_SCAFFOLD00003_corregido	5992583	.	G	A	51	.	DP=18;VDB=4.831234e-02;RPB=-4.778948e-01;AF1=0.5;AC1=1;DP4=9,5,1,3;MQ=59;FQ=54;PV4=0.27,1,0.029,1	GT:PL:GQ	0/1:81,0,253:84
CM3.6_SCAFFOLD00003_corregido	5992900	.	C	T	21	.	DP=21;VDB=6.621023e-02;RPB=7.537783e-01;AF1=0.5;AC1=1;DP4=9,9,2,1;MQ=60;FQ=24;PV4=1,1,1,1	GT:PL:GQ	0/1:51,0,255:54
CM3.6_SCAFFOLD00003_corregido	5993119	.	G	A	36	.	DP=24;VDB=7.792673e-02;RPB=7.705517e-01;AF1=0.5;AC1=1;DP4=8,11,3,1;MQ=60;FQ=39;PV4=0.32,0.069,1,1	GT:PL:GQ	0/1:66,0,255:69
CM3.6_SCAFFOLD00003_corregido	5993145	.	T	C	15.1	.	DP=22;VDB=1.516588e-02;RPB=7.653838e-01;AF1=0.5;AC1=1;DP4=8,11,2,1;MQ=60;FQ=18.1;PV4=0.57,1,1,0.054	GT:PL:GQ	0/1:45,0,255:48
CM3.6_SCAFFOLD00003_corregido	5994428	.	T	A	23	.	DP=18;VDB=4.187638e-02;RPB=-1.889822e-01;AF1=0.5;AC1=1;DP4=7,7,1,2;MQ=55;FQ=26;PV4=1,1,0.23,1	GT:PL:GQ	0/1:53,0,255:56
CM3.6_SCAFFOLD00003_corregido	5994609	.	A	G	51	.	DP=21;VDB=7.777030e-02;RPB=-2.601027e+00;AF1=0.5;AC1=1;DP4=7,9,1,4;MQ=58;FQ=54;PV4=0.61,0.15,0.0029,0.47	GT:PL:GQ	0/1:81,0,255:84
CM3.6_SCAFFOLD00003_corregido	5994639	.	T	A	6.98	.	DP=21;VDB=4.187638e-02;RPB=-1.256297e+00;AF1=0.4999;AC1=1;DP4=7,11,1,2;MQ=58;FQ=9.53;PV4=1,0.3,0.071,1	GT:PL:GQ	0/1:36,0,255:37
CM3.6_SCAFFOLD00003_corregido	5995369	.	G	A	40	.	DP=12;VDB=6.661946e-02;RPB=-3.698001e-01;AF1=0.5;AC1=1;DP4=3,6,1,2;MQ=56;FQ=43;PV4=1,1,1,1	GT:PL:GQ	0/1:70,0,188:73
CM3.6_SCAFFOLD00003_corregido	5995442	.	G	T	8.64	.	DP=11;VDB=5.960000e-02;RPB=5.892556e-01;AF1=0.5;AC1=1;DP4=5,4,0,2;MQ=58;FQ=11.3;PV4=0.45,1,0.012,1	GT:PL:GQ	0/1:38,0,228:40
CM3.6_SCAFFOLD00003_corregido	5995902	.	A	G	4.13	.	DP=20;VDB=2.567120e-02;RPB=5.292561e-01;AF1=0.4998;AC1=1;DP4=11,6,0,3;MQ=59;FQ=6.2;PV4=0.074,0.3,0.0064,0.22	GT:PL:GQ	0/1:32,0,255:31
CM3.6_SCAFFOLD00003_corregido	5996013	.	G	A	8.64	.	DP=34;VDB=6.846959e-02;RPB=6.681531e-01;AF1=0.5;AC1=1;DP4=11,19,2,2;MQ=60;FQ=11.3;PV4=0.63,1,1,1	GT:PL:GQ	0/1:38,0,255:40
CM3.6_SCAFFOLD00003_corregido	5996505	.	G	T	79	.	DP=19;VDB=6.432100e-02;RPB=-1.527603e+00;AF1=0.5;AC1=1;DP4=8,6,3,2;MQ=60;FQ=82;PV4=1,0.24,1,1	GT:PL:GQ	0/1:109,0,255:99
CM3.6_SCAFFOLD00003_corregido	5996555	.	G	T	117	.	DP=17;VDB=1.051782e-01;RPB=1.155793e+00;AF1=0.5;AC1=1;DP4=8,3,3,3;MQ=60;FQ=120;PV4=0.6,1,1,1	GT:PL:GQ	0/1:147,0,232:99
CM3.6_SCAFFOLD00003_corregido	5996611	.	T	TTA	25.5	.	INDEL;IS=1,0.055556;DP=18;VDB=1.642550e-01;AF1=0.5;AC1=1;DP4=9,5,2,1;MQ=60;FQ=28.5;PV4=1,0.047,1,0.014	GT:PL:GQ	0/1:63,0,255:66
CM3.6_SCAFFOLD00003_corregido	5996769	.	C	T	25	.	DP=18;VDB=4.936865e-02;RPB=7.108186e-01;AF1=0.5;AC1=1;DP4=7,8,2,1;MQ=60;FQ=28;PV4=1,0.4,1,1	GT:PL:GQ	0/1:55,0,255:58
CM3.6_SCAFFOLD00003_corregido	5996883	.	C	T	10.4	.	DP=18;VDB=5.870764e-02;RPB=7.108186e-01;AF1=0.5;AC1=1;DP4=8,7,0,3;MQ=60;FQ=13.2;PV4=0.22,0.26,1,1	GT:PL:GQ	0/1:40,0,255:42
CM3.6_SCAFFOLD00003_corregido	5997167	.	A	G	10.4	.	DP=13;VDB=7.520000e-02;RPB=2.960783e-01;AF1=0.5;AC1=1;DP4=3,8,1,1;MQ=60;FQ=13.2;PV4=1,1,1,0.054	GT:PL:GQ	0/1:40,0,220:42
CM3.6_SCAFFOLD00003_corregido	5997260	.	T	C	21	.	DP=17;VDB=3.576709e-02;RPB=1.889822e-01;AF1=0.5;AC1=1;DP4=6,8,2,1;MQ=60;FQ=24;PV4=0.58,0.47,1,1	GT:PL:GQ	0/1:51,0,255:54
CM3.6_SCAFFOLD00003_corregido	5997467	.	A	T	70	.	DP=12;VDB=3.553943e-02;RPB=7.642870e-01;AF1=0.5;AC1=1;DP4=3,5,2,2;MQ=58;FQ=73;PV4=1,0.026,0.083,0.38	GT:PL:GQ	0/1:100,0,212:99
CM3.6_SCAFFOLD00003_corregido	5997589	.	G	C	15.1	.	DP=16;VDB=6.695797e-02;RPB=-2.690691e-01;AF1=0.5;AC1=1;DP4=9,4,0,3;MQ=60;FQ=18.1;PV4=0.062,1,1,0.02	GT:PL:GQ	0/1:45,0,231:48
CM3.6_SCAFFOLD00003_corregido	5997592	.	A	T	11.3	.	DP=16;VDB=6.733101e-02;RPB=-2.690691e-01;AF1=0.5;AC1=1;DP4=9,4,0,3;MQ=60;FQ=14.2;PV4=0.062,0.16,1,0.017	GT:PL:GQ	0/1:41,0,248:43
CM3.6_SCAFFOLD00003_corregido	5997739	.	T	C	50	.	DP=11;VDB=4.793649e-02;RPB=-1.020621e-01;AF1=0.5;AC1=1;DP4=4,4,1,2;MQ=58;FQ=53;PV4=1,1,1,1	GT:PL:GQ	0/1:80,0,208:83
CM3.6_SCAFFOLD00003_corregido	5998156	.	T	G	15.1	.	DP=15;VDB=4.034274e-02;RPB=1.804220e+00;AF1=0.5;AC1=1;DP4=4,8,3,0;MQ=58;FQ=18.1;PV4=0.077,1,0.02,0.43	GT:PL:GQ	0/1:45,0,238:48
CM3.6_SCAFFOLD00003_corregido	6000168	.	A	C	55	.	DP=15;VDB=8.330040e-02;RPB=-7.180703e-01;AF1=0.5;AC1=1;DP4=8,3,3,1;MQ=58;FQ=58;PV4=1,1,0.049,1	GT:PL:GQ	0/1:85,0,224:88
CM3.6_SCAFFOLD00003_corregido	6000270	.	C	T	4.77	.	DP=12;VDB=3.360000e-02;RPB=-1.181589e+00;AF1=0.4999;AC1=1;DP4=4,6,1,1;MQ=58;FQ=6.99;PV4=1,1,0.0081,1	GT:PL:GQ	0/1:33,0,233:33
CM3.6_SCAFFOLD00003_corregido	6000284	.	A	C	4.77	.	DP=12;VDB=5.280000e-02;RPB=-7.519206e-01;AF1=0.4999;AC1=1;DP4=3,7,1,1;MQ=58;FQ=6.99;PV4=1,1,0.0081,1	GT:PL:GQ	0/1:33,0,220:33
CM3.6_SCAFFOLD00003_corregido	6000426	.	C	G	53	.	DP=28;VDB=5.751414e-02;RPB=-1.079730e+00;AF1=0.5;AC1=1;DP4=13,10,1,4;MQ=59;FQ=56;PV4=0.33,1,0.015,0.46	GT:PL:GQ	0/1:83,0,255:86
CM3.6_SCAFFOLD00003_corregido	6000911	.	T	C	88	.	DP=17;VDB=8.955129e-02;RPB=-8.959787e-01;AF1=0.5;AC1=1;DP4=7,5,3,2;MQ=60;FQ=91;PV4=1,0.35,1,1	GT:PL:GQ	0/1:118,0,255:99
CM3.6_SCAFFOLD00003_corregido	6001110	.	A	T	67	.	DP=25;VDB=8.276742e-03;RPB=-1.137310e+00;AF1=0.5;AC1=1;DP4=10,9,3,2;MQ=60;FQ=70;PV4=1,1,1,0.18	GT:PL:GQ	0/1:97,0,255:99
CM3.6_SCAFFOLD00003_corregido	6001166	.	C	T	127	.	DP=20;VDB=8.374673e-02;RPB=-5.547002e-01;AF1=0.5;AC1=1;DP4=8,5,3,4;MQ=60;FQ=130;PV4=0.64,0.49,1,1	GT:PL:GQ	0/1:157,0,255:99
CM3.6_SCAFFOLD00003_corregido	6001286	.	A	G	14.2	.	DP=13;VDB=7.200000e-02;RPB=7.519206e-01;AF1=0.5;AC1=1;DP4=3,7,1,1;MQ=60;FQ=17.1;PV4=1,1,1,1	GT:PL:GQ	0/1:44,0,219:47
CM3.6_SCAFFOLD00003_corregido	6001448	.	G	A	44	.	DP=21;VDB=8.304678e-02;RPB=-1.029966e+00;AF1=0.5;AC1=1;DP4=8,9,1,3;MQ=60;FQ=47;PV4=0.6,1,1,1	GT:PL:GQ	0/1:74,0,255:77
CM3.6_SCAFFOLD00003_corregido	6001467	.	T	C	67	.	DP=15;VDB=2.249890e-02;RPB=-3.263956e-01;AF1=0.5;AC1=1;DP4=4,7,1,3;MQ=60;FQ=70;PV4=1,1,1,1	GT:PL:GQ	0/1:97,0,237:99
CM3.6_SCAFFOLD00003_corregido	6001529	.	A	G	14.2	.	DP=12;VDB=7.680000e-02;RPB=5.370861e-01;AF1=0.5;AC1=1;DP4=6,4,1,1;MQ=60;FQ=17.1;PV4=1,1,1,1	GT:PL:GQ	0/1:44,0,222:47
CM3.6_SCAFFOLD00003_corregido	6001685	.	C	A	18.1	.	DP=20;VDB=3.876772e-02;RPB=-4.234049e-01;AF1=0.5;AC1=1;DP4=8,9,1,2;MQ=60;FQ=21;PV4=1,1,1,0.42	GT:PL:GQ	0/1:48,0,255:51
CM3.6_SCAFFOLD00003_corregido	6001693	.	A	G	27	.	DP=20;VDB=5.361253e-02;RPB=-5.590170e-02;AF1=0.5;AC1=1;DP4=8,8,1,2;MQ=60;FQ=30;PV4=1,1,1,1	GT:PL:GQ	0/1:57,0,255:60
CM3.6_SCAFFOLD00003_corregido	6001711	.	A	T	17.1	.	DP=19;VDB=6.363195e-02;RPB=8.385255e-01;AF1=0.5;AC1=1;DP4=10,6,1,2;MQ=60;FQ=20.1;PV4=0.55,0.11,1,1	GT:PL:GQ	0/1:47,0,255:50
CM3.6_SCAFFOLD00003_corregido	6002053	.	C	A	24	.	DP=20;VDB=6.278483e-02;RPB=-2.117025e-01;AF1=0.5;AC1=1;DP4=5,12,2,1;MQ=60;FQ=27;PV4=0.27,1,1,1	GT:PL:GQ	0/1:54,0,255:57
CM3.6_SCAFFOLD00003_corregido	6002090	.	A	C	6.98	.	DP=26;VDB=6.508500e-02;RPB=1.524887e+00;AF1=0.4999;AC1=1;DP4=6,17,2,1;MQ=60;FQ=9.53;PV4=0.22,1,1,1	GT:PL:GQ	0/1:36,0,255:37
CM3.6_SCAFFOLD00003_corregido	6002575	.	A	G	16.1	.	DP=9;VDB=7.360000e-02;RPB=-3.159688e-01;AF1=0.5;AC1=1;DP4=2,5,0,2;MQ=60;FQ=19.1;PV4=1,1,1,1	GT:PL:GQ	0/1:46,0,174:49
CM3.6_SCAFFOLD00003_corregido	6002616	.	A	G	74	.	DP=15;VDB=6.131737e-02;RPB=3.263956e-01;AF1=0.5;AC1=1;DP4=3,8,2,2;MQ=60;FQ=77;PV4=0.56,1,1,1	GT:PL:GQ	0/1:104,0,220:99
CM3.6_SCAFFOLD00003_corregido	6003085	.	ATT	AT	31.4	.	INDEL;IS=5,0.555556;DP=9;VDB=3.576709e-02;AF1=1;AC1=2;DP4=0,0,0,3;MQ=60;FQ=-43.5	GT:PL:GQ	1/1:71,9,0:16
CM3.6_SCAFFOLD00003_corregido	6004922	.	A	G	18.1	.	DP=20;VDB=4.183346e-02;RPB=-2.117025e-01;AF1=0.5;AC1=1;DP4=11,6,2,1;MQ=60;FQ=21;PV4=1,0.34,1,0.1	GT:PL:GQ	0/1:48,0,255:51
CM3.6_SCAFFOLD00003_corregido	6005244	.	CAAAA	CAAA	6.55	.	INDEL;IS=4,0.222222;DP=18;VDB=1.708248e-01;AF1=0.5;AC1=1;DP4=3,9,3,1;MQ=53;FQ=9.05;PV4=0.12,1.1e-09,0.041,0.19	GT:PL:GQ	0/1:43,0,146:44
CM3.6_SCAFFOLD00003_corregido	6006858	.	T	A	11.3	.	DP=11;VDB=3.200000e-02;RPB=-1.060660e+00;AF1=0.5;AC1=1;DP4=4,5,1,1;MQ=60;FQ=14.2;PV4=1,0.34,1,1	GT:PL:GQ	0/1:41,0,223:43
CM3.6_SCAFFOLD00003_corregido	6006883	.	G	T	57	.	DP=14;VDB=5.749530e-02;RPB=2.121320e-01;AF1=0.5;AC1=1;DP4=4,6,1,3;MQ=60;FQ=60;PV4=1,0.17,1,1	GT:PL:GQ	0/1:87,0,229:90
CM3.6_SCAFFOLD00003_corregido	6008563	.	T	C	4.77	.	DP=12;VDB=7.200000e-02;RPB=-1.074172e-01;AF1=0.4999;AC1=1;DP4=5,5,1,1;MQ=58;FQ=6.99;PV4=1,0.44,0.0081,1	GT:PL:GQ	0/1:33,0,230:33
CM3.6_SCAFFOLD00003_corregido	6008606	.	A	T	26	.	DP=8;VDB=2.720000e-02;RPB=-6.573300e-01;AF1=0.5;AC1=1;DP4=3,3,1,1;MQ=60;FQ=29;PV4=1,1,1,0.39	GT:PL:GQ	0/1:56,0,169:59
CM3.6_SCAFFOLD00003_corregido	6008715	.	G	A	10.4	.	DP=8;VDB=7.520000e-02;RPB=1.114905e+00;AF1=0.5;AC1=1;DP4=3,3,1,1;MQ=60;FQ=13.2;PV4=1,0.1,1,1	GT:PL:GQ	0/1:40,0,163:42
CM3.6_SCAFFOLD00003_corregido	6008727	.	A	G	14.2	.	DP=9;VDB=5.440000e-02;RPB=1.219070e+00;AF1=0.5;AC1=1;DP4=3,4,1,1;MQ=60;FQ=17.1;PV4=1,0.23,1,0.39	GT:PL:GQ	0/1:44,0,186:47
CM3.6_SCAFFOLD00003_corregido	6008804	.	A	G	13.2	.	DP=12;VDB=5.920000e-02;RPB=5.370861e-01;AF1=0.5;AC1=1;DP4=3,7,1,1;MQ=58;FQ=16.1;PV4=1,1,1,1	GT:PL:GQ	0/1:43,0,226:46
CM3.6_SCAFFOLD00003_corregido	6008813	.	T	A	9.52	.	DP=13;VDB=3.840000e-02;RPB=6.908493e-01;AF1=0.5;AC1=1;DP4=4,7,1,1;MQ=58;FQ=12.3;PV4=1,1,1,0.33	GT:PL:GQ	0/1:39,0,236:41
CM3.6_SCAFFOLD00003_corregido	6008847	.	A	G	27	.	DP=12;VDB=4.639974e-02;RPB=-9.245003e-01;AF1=0.5;AC1=1;DP4=4,5,2,1;MQ=56;FQ=30;PV4=1,0.29,0.0015,1	GT:PL:GQ	0/1:57,0,224:60
CM3.6_SCAFFOLD00003_corregido	6009020	.	G	A	7.8	.	DP=13;VDB=3.840000e-02;RPB=-9.869275e-02;AF1=0.5;AC1=1;DP4=6,5,1,1;MQ=60;FQ=10.4;PV4=1,0.38,1,1	GT:PL:GQ	0/1:37,0,254:39
CM3.6_SCAFFOLD00003_corregido	6009032	.	A	T	19.1	.	DP=9;VDB=4.160000e-02;RPB=1.114905e+00;AF1=0.5;AC1=1;DP4=4,2,1,1;MQ=60;FQ=22;PV4=1,0.47,1,0.28	GT:PL:GQ	0/1:49,0,159:52
CM3.6_SCAFFOLD00003_corregido	6009061	.	C	T	3.54	.	DP=9;VDB=6.880000e-02;RPB=8.217058e-01;AF1=0.4998;AC1=1;DP4=3,4,2,0;MQ=57;FQ=5.47;PV4=0.44,0.3,0.026,0.5	GT:PL:GQ	0/1:31,0,188:30
CM3.6_SCAFFOLD00003_corregido	6009133	.	C	G	16.1	.	DP=11;VDB=7.040000e-02;RPB=-5.892556e-01;AF1=0.5;AC1=1;DP4=5,4,1,1;MQ=56;FQ=19.1;PV4=1,1,1,1	GT:PL:GQ	0/1:46,0,208:49
CM3.6_SCAFFOLD00003_corregido	6009995	.	TAA	TA	70.5	.	INDEL;IS=7,0.318182;DP=22;VDB=8.755090e-02;AF1=0.5;AC1=1;DP4=6,8,6,1;MQ=58;FQ=73.5;PV4=0.16,7.1e-06,0.018,1	GT:PL:GQ	0/1:108,0,255:99
CM3.6_SCAFFOLD00003_corregido	6010275	.	C	G	7.8	.	DP=19;VDB=6.089532e-02;RPB=5.031153e-01;AF1=0.5;AC1=1;DP4=7,9,1,2;MQ=58;FQ=10.4;PV4=1,1,2.6e-05,1	GT:PL:GQ	0/1:37,0,255:39
CM3.6_SCAFFOLD00003_corregido	6010323	.	A	T	88	.	DP=20;VDB=8.771878e-02;RPB=1.805349e+00;AF1=0.5;AC1=1;DP4=7,7,3,2;MQ=60;FQ=91;PV4=1,1,1,1	GT:PL:GQ	0/1:118,0,255:99
CM3.6_SCAFFOLD00003_corregido	6011615	.	ATTTTTTTTTTTTTT	ATTTTTTTTTTTT	18.7	.	INDEL;IS=5,0.833333;DP=6;VDB=1.045599e-01;AF1=1;AC1=2;DP4=0,0,5,1;MQ=60;FQ=-52.5	GT:PL:GQ	1/1:59,18,0:30
CM3.6_SCAFFOLD00003_corregido	6011734	.	T	C	13.2	.	DP=11;VDB=5.752178e-02;RPB=3.061862e-01;AF1=0.5;AC1=1;DP4=4,4,0,3;MQ=50;FQ=16.1;PV4=0.24,1,0.0087,1	GT:PL:GQ	0/1:43,0,196:46
CM3.6_SCAFFOLD00003_corregido	6011742	.	T	C	13.2	.	DP=11;VDB=6.570053e-02;RPB=5.103104e-01;AF1=0.5;AC1=1;DP4=4,4,0,3;MQ=50;FQ=16.1;PV4=0.24,1,0.0087,1	GT:PL:GQ	0/1:43,0,195:46
CM3.6_SCAFFOLD00003_corregido	6013632	.	T	A	3.54	.	DP=16;VDB=6.718756e-02;RPB=-4.036037e-01;AF1=0.4998;AC1=1;DP4=5,8,3,0;MQ=53;FQ=5.47;PV4=0.2,1,0.009,1	GT:PL:GQ	0/1:31,0,255:30
CM3.6_SCAFFOLD00003_corregido	6013773	.	C	T	3.01	.	DP=9;VDB=4.640000e-02;RPB=-8.217058e-01;AF1=0.4997;AC1=1;DP4=5,2,2,0;MQ=56;FQ=4.77;PV4=1,0.15,0.037,1	GT:PL:GQ	0/1:30,0,171:28
CM3.6_SCAFFOLD00003_corregido	6014006	.	T	G	86	.	DP=10;VDB=8.142971e-02;RPB=-2.168599e+00;AF1=0.5;AC1=1;DP4=2,3,2,3;MQ=52;FQ=89;PV4=1,0.2,0.021,1	GT:PL:GQ	0/1:116,0,137:99
CM3.6_SCAFFOLD00003_corregido	6014065	.	T	C	48	.	DP=10;VDB=6.442004e-02;RPB=2.077428e+00;AF1=0.5;AC1=1;DP4=2,4,1,2;MQ=58;FQ=51;PV4=1,0.39,0.17,1	GT:PL:GQ	0/1:78,0,159:81
CM3.6_SCAFFOLD00003_corregido	6014082	.	A	C	90	.	DP=14;VDB=9.266921e-02;RPB=1.200000e+00;AF1=0.5;AC1=1;DP4=4,5,2,3;MQ=57;FQ=93;PV4=1,0.14,0.055,0.36	GT:PL:GQ	0/1:120,0,222:99
CM3.6_SCAFFOLD00003_corregido	6014466	.	C	T	14.2	.	DP=20;VDB=4.029980e-02;RPB=1.058512e+00;AF1=0.5;AC1=1;DP4=6,11,1,2;MQ=60;FQ=17.1;PV4=1,0.14,1,0.13	GT:PL:GQ	0/1:44,0,255:47
CM3.6_SCAFFOLD00003_corregido	6014900	.	A	G	16.1	.	DP=22;VDB=6.662997e-02;RPB=-5.025189e-02;AF1=0.5;AC1=1;DP4=7,11,2,1;MQ=60;FQ=19.1;PV4=0.55,0.41,1,1	GT:PL:GQ	0/1:46,0,255:49
CM3.6_SCAFFOLD00003_corregido	6017201	.	C	G	4.77	.	DP=12;VDB=7.520000e-02;RPB=-1.074172e-01;AF1=0.4999;AC1=1;DP4=7,3,1,1;MQ=58;FQ=6.99;PV4=1,0.06,0.0081,1	GT:PL:GQ	0/1:33,0,234:33
CM3.6_SCAFFOLD00003_corregido	6017860	.	G	A	22	.	DP=19;VDB=2.444842e-02;RPB=1.500000e-01;AF1=0.5;AC1=1;DP4=6,9,2,2;MQ=60;FQ=25;PV4=1,0.00077,1,0.019	GT:PL:GQ	0/1:52,0,255:55
CM3.6_SCAFFOLD00003_corregido	6017882	.	C	T	4.77	.	DP=15;VDB=7.840000e-02;RPB=-1.273812e+00;AF1=0.4999;AC1=1;DP4=5,8,1,1;MQ=60;FQ=6.99;PV4=1,1,1,1	GT:PL:GQ	0/1:33,0,255:33
CM3.6_SCAFFOLD00003_corregido	6018214	.	A	G	66	.	DP=16;VDB=8.318607e-02;RPB=-6.063391e-02;AF1=0.5;AC1=1;DP4=7,5,2,2;MQ=60;FQ=69;PV4=1,1,1,1	GT:PL:GQ	0/1:96,0,255:99
CM3.6_SCAFFOLD00003_corregido	6018230	.	C	T	43	.	DP=12;VDB=5.983360e-02;RPB=0.000000e+00;AF1=0.5;AC1=1;DP4=5,4,1,2;MQ=60;FQ=46;PV4=1,0.48,1,1	GT:PL:GQ	0/1:73,0,225:76
CM3.6_SCAFFOLD00003_corregido	6018248	.	T	C	68	.	DP=16;VDB=6.193461e-02;RPB=-6.736097e-01;AF1=0.5;AC1=1;DP4=6,4,3,2;MQ=58;FQ=71;PV4=1,0.098,0.082,0.097	GT:PL:GQ	0/1:98,0,231:99
CM3.6_SCAFFOLD00003_corregido	6018464	.	T	A	3.01	.	DP=13;VDB=2.240000e-02;RPB=8.882348e-01;AF1=0.4997;AC1=1;DP4=4,7,0,2;MQ=60;FQ=4.77;PV4=1,0.46,1,0.019	GT:PL:GQ	0/1:30,0,240:28
CM3.6_SCAFFOLD00003_corregido	6018523	.	T	C	32	.	DP=17;VDB=5.752178e-02;RPB=-3.149704e-01;AF1=0.5;AC1=1;DP4=7,7,1,2;MQ=60;FQ=35;PV4=1,1,1,1	GT:PL:GQ	0/1:62,0,255:65
CM3.6_SCAFFOLD00003_corregido	6018728	.	C	A	36	.	DP=18;VDB=8.150059e-02;RPB=1.433684e+00;AF1=0.5;AC1=1;DP4=12,2,2,2;MQ=56;FQ=39;PV4=0.2,1,7.5e-06,1	GT:PL:GQ	0/1:66,0,232:69
CM3.6_SCAFFOLD00003_corregido	6018743	.	G	T	5.46	.	DP=20;VDB=6.365454e-02;RPB=1.481917e+00;AF1=0.4999;AC1=1;DP4=13,4,2,1;MQ=58;FQ=7.8;PV4=1,1,1.5e-05,1	GT:PL:GQ	0/1:34,0,255:34
CM3.6_SCAFFOLD00003_corregido	6019048	.	C	T	12.3	.	DP=22;VDB=7.458921e-02;RPB=-3.830654e-01;AF1=0.5;AC1=1;DP4=7,11,2,2;MQ=57;FQ=15.1;PV4=1,0.47,1.1e-06,1	GT:PL:GQ	0/1:42,0,255:44
CM3.6_SCAFFOLD00003_corregido	6020765	.	C	G	21	.	DP=19;VDB=4.940956e-02;RPB=-6.149187e-01;AF1=0.5;AC1=1;DP4=2,14,2,1;MQ=60;FQ=24;PV4=0.097,0.3,1,0.31	GT:PL:GQ	0/1:51,0,235:54
CM3.6_SCAFFOLD00003_corregido	6020785	.	G	A	5.46	.	DP=21;VDB=6.442004e-02;RPB=-2.512594e-01;AF1=0.4999;AC1=1;DP4=4,14,2,1;MQ=60;FQ=7.8;PV4=0.18,0.00013,1,0.32	GT:PL:GQ	0/1:34,0,255:34
CM3.6_SCAFFOLD00003_corregido	6021093	.	A	G	3.54	.	DP=11;VDB=4.320000e-02;RPB=-1.178511e-01;AF1=0.4998;AC1=1;DP4=6,3,0,2;MQ=60;FQ=5.47;PV4=0.18,0.12,1,0.13	GT:PL:GQ	0/1:31,0,218:30
CM3.6_SCAFFOLD00003_corregido	6021530	.	T	C	4.77	.	DP=14;VDB=5.440000e-02;RPB=-1.369306e+00;AF1=0.4999;AC1=1;DP4=7,5,0,2;MQ=60;FQ=6.99;PV4=0.46,1,1,1	GT:PL:GQ	0/1:33,0,255:33
CM3.6_SCAFFOLD00003_corregido	6021560	.	T	C	7.8	.	DP=12;VDB=5.440000e-02;RPB=1.074172e-01;AF1=0.5;AC1=1;DP4=7,3,0,2;MQ=60;FQ=10.4;PV4=0.15,1,1,1	GT:PL:GQ	0/1:37,0,231:39
CM3.6_SCAFFOLD00003_corregido	6021564	.	T	G	6.98	.	DP=13;VDB=5.600000e-02;RPB=2.960783e-01;AF1=0.4999;AC1=1;DP4=7,4,0,2;MQ=60;FQ=9.53;PV4=0.19,1,1,1	GT:PL:GQ	0/1:36,0,242:37
CM3.6_SCAFFOLD00003_corregido	6021606	.	G	A	16.1	.	DP=11;VDB=6.560000e-02;RPB=-1.305582e-01;AF1=0.5;AC1=1;DP4=5,3,1,1;MQ=60;FQ=19.1;PV4=1,1,1,1	GT:PL:GQ	0/1:46,0,202:49
CM3.6_SCAFFOLD00003_corregido	6021696	.	C	T	24	.	DP=14;VDB=1.617008e-02;RPB=0.000000e+00;AF1=0.5;AC1=1;DP4=4,7,3,0;MQ=56;FQ=27;PV4=0.19,1,0.016,0.36	GT:PL:GQ	0/1:54,0,223:57
CM3.6_SCAFFOLD00003_corregido	6021708	.	G	A	3.54	.	DP=11;VDB=3.200000e-02;RPB=-5.892556e-01;AF1=0.4998;AC1=1;DP4=2,7,2,0;MQ=57;FQ=5.47;PV4=0.11,0.23,0,0.48	GT:PL:GQ	0/1:31,0,202:30
CM3.6_SCAFFOLD00003_corregido	6021734	.	C	T	36	.	DP=11;VDB=6.508500e-02;RPB=-9.185587e-01;AF1=0.5;AC1=1;DP4=2,6,2,1;MQ=57;FQ=39;PV4=0.49,0.048,0.0028,0.2	GT:PL:GQ	0/1:66,0,197:69
CM3.6_SCAFFOLD00003_corregido	6021767	.	G	A	54	.	DP=15;VDB=5.617752e-02;RPB=1.958374e-01;AF1=0.5;AC1=1;DP4=4,7,3,1;MQ=57;FQ=57;PV4=0.28,0.47,0.0043,1	GT:PL:GQ	0/1:84,0,232:87
CM3.6_SCAFFOLD00003_corregido	6021771	.	G	A	28	.	DP=15;VDB=6.718756e-02;RPB=0.000000e+00;AF1=0.5;AC1=1;DP4=5,6,2,1;MQ=59;FQ=31;PV4=1,0.47,0.025,1	GT:PL:GQ	0/1:58,0,240:61
CM3.6_SCAFFOLD00003_corregido	6022059	.	A	C	27	.	DP=13;VDB=3.426357e-02;RPB=-5.916080e-01;AF1=0.5;AC1=1;DP4=8,2,1,2;MQ=53;FQ=30;PV4=0.2,1,0.013,1	GT:PL:GQ	0/1:57,0,191:60
CM3.6_SCAFFOLD00003_corregido	6024122	.	A	G	4.13	.	DP=17;VDB=3.131090e-02;RPB=-1.826828e+00;AF1=0.4998;AC1=1;DP4=9,5,2,1;MQ=56;FQ=6.2;PV4=1,0.17,0,0.43	GT:PL:GQ	0/1:32,0,255:31
CM3.6_SCAFFOLD00003_corregido	6024153	.	A	G	8.64	.	DP=15;VDB=3.131090e-02;RPB=-1.226869e+00;AF1=0.5;AC1=1;DP4=8,4,2,1;MQ=55;FQ=11.3;PV4=1,1,0,1	GT:PL:GQ	0/1:38,0,248:40
CM3.6_SCAFFOLD00003_corregido	6024230	.	G	A	51	.	DP=14;VDB=9.308003e-02;RPB=1.600000e+00;AF1=0.5;AC1=1;DP4=5,4,4,1;MQ=51;FQ=54;PV4=0.58,0.35,0,1	GT:PL:GQ	0/1:81,0,218:84
CM3.6_SCAFFOLD00003_corregido	6026754	.	A	G	6.2	.	DP=14;VDB=6.400000e-02;RPB=-6.390097e-01;AF1=0.4999;AC1=1;DP4=6,6,1,1;MQ=60;FQ=8.65;PV4=1,1,1,1	GT:PL:GQ	0/1:35,0,255:36
CM3.6_SCAFFOLD00003_corregido	6027341	.	A	C	16.1	.	DP=19;VDB=6.661946e-02;RPB=-7.267221e-01;AF1=0.5;AC1=1;DP4=11,5,1,2;MQ=60;FQ=19.1;PV4=0.52,0.076,1,1	GT:PL:GQ	0/1:46,0,255:49
CM3.6_SCAFFOLD00003_corregido	6029903	.	T	G	68	.	DP=36;VDB=7.926465e-02;RPB=-3.287980e+00;AF1=0.5;AC1=1;DP4=8,19,5,4;MQ=26;FQ=71;PV4=0.23,1,1,1	GT:PL:GQ	0/1:98,0,200:99
CM3.6_SCAFFOLD00003_corregido	6030726	.	T	C	36	.	DP=16;VDB=4.180237e-02;RPB=-1.152044e+00;AF1=0.5;AC1=1;DP4=3,9,4,0;MQ=46;FQ=39;PV4=0.019,0.39,0.49,1	GT:PL:GQ	0/1:66,0,227:69
CM3.6_SCAFFOLD00003_corregido	6030819	.	A	T	57	.	DP=21;VDB=3.186598e-02;RPB=9.495813e-01;AF1=0.5;AC1=1;DP4=7,9,3,2;MQ=55;FQ=60;PV4=0.64,1,0.0043,1	GT:PL:GQ	0/1:87,0,255:90
CM3.6_SCAFFOLD00003_corregido	6030858	.	C	A	24	.	DP=21;VDB=7.167396e-02;RPB=4.478111e-02;AF1=0.5;AC1=1;DP4=7,10,1,3;MQ=56;FQ=27;PV4=1,1,4.8e-05,1	GT:PL:GQ	0/1:54,0,255:57
CM3.6_SCAFFOLD00003_corregido	6030884	.	A	G	13.2	.	DP=23;VDB=6.005682e-02;RPB=9.327732e-01;AF1=0.5;AC1=1;DP4=8,11,1,3;MQ=56;FQ=16.1;PV4=1,1,1.7e-05,1	GT:PL:GQ	0/1:43,0,255:46
CM3.6_SCAFFOLD00003_corregido	6031001	.	C	T	19.1	.	DP=16;VDB=3.572478e-02;RPB=-5.381382e-01;AF1=0.5;AC1=1;DP4=7,6,0,3;MQ=59;FQ=22;PV4=0.21,1,0.016,0.41	GT:PL:GQ	0/1:49,0,255:52
CM3.6_SCAFFOLD00003_corregido	6031113	.	G	T	4.13	.	DP=12;VDB=6.080000e-02;RPB=1.060660e+00;AF1=0.4998;AC1=1;DP4=6,3,0,2;MQ=58;FQ=6.2;PV4=0.18,1,0.012,1	GT:PL:GQ	0/1:32,0,215:31
CM3.6_SCAFFOLD00003_corregido	6031114	.	T	A	6.2	.	DP=11;VDB=5.760000e-02;RPB=1.436141e+00;AF1=0.4999;AC1=1;DP4=5,3,0,2;MQ=58;FQ=8.65;PV4=0.44,1,0.018,1	GT:PL:GQ	0/1:35,0,208:36
CM3.6_SCAFFOLD00003_corregido	6031487	.	T	A	39	.	DP=17;VDB=7.458921e-02;RPB=-4.244373e-01;AF1=0.5;AC1=1;DP4=6,6,1,3;MQ=56;FQ=42;PV4=0.58,0.3,0.036,0.45	GT:PL:GQ	0/1:69,0,249:72
CM3.6_SCAFFOLD00003_corregido	6031490	.	G	A	43	.	DP=17;VDB=8.050644e-02;RPB=-3.962969e-01;AF1=0.5;AC1=1;DP4=6,7,1,3;MQ=56;FQ=46;PV4=0.6,1,0.028,1	GT:PL:GQ	0/1:73,0,255:76
CM3.6_SCAFFOLD00003_corregido	6031563	.	T	G	8.64	.	DP=20;VDB=4.639974e-02;RPB=7.267221e-01;AF1=0.5;AC1=1;DP4=6,10,1,2;MQ=56;FQ=11.3;PV4=1,1,0.0031,1	GT:PL:GQ	0/1:38,0,255:40
CM3.6_SCAFFOLD00003_corregido	6033569	.	C	G	26	.	DP=5;VDB=5.760000e-02;RPB=1.291774e+00;AF1=0.5;AC1=1;DP4=1,2,2,0;MQ=60;FQ=29;PV4=0.4,1,1,1	GT:PL:GQ	0/1:56,0,84:59
CM3.6_SCAFFOLD00003_corregido	6034103	.	CAAAAAAAAA	CAAAAAAAAAAAA,CAAAAAAAAAAA	145	.	INDEL;IS=8,0.666667;DP=12;VDB=1.200289e-01;AF1=1;AC1=2;DP4=0,0,3,7;MQ=58;FQ=-59.5	GT:PL:GQ	1/1:197,36,11,178,0,172:47
CM3.6_SCAFFOLD00003_corregido	6034369	.	ATTTTTTTTTT	ATTTTTTTTTTTT,ATATTTTTTTTTTTT	27.9	.	INDEL;IS=5,0.500000;DP=10;VDB=1.129790e-01;AF1=0.8294;AC1=1;DP4=1,0,4,2;MQ=60;FQ=-33.5;PV4=1,1,1,0.29	GT:PL:GQ	0/1:84,20,21,55,0,64:4
CM3.6_SCAFFOLD00003_corregido	6034874	.	C	G	5.46	.	DP=13;VDB=7.520000e-02;RPB=-1.875162e+00;AF1=0.4999;AC1=1;DP4=4,7,0,2;MQ=60;FQ=7.8;PV4=1,0.32,1,1	GT:PL:GQ	0/1:34,0,255:34
CM3.6_SCAFFOLD00003_corregido	6035027	.	G	A	50	.	DP=10;VDB=6.661946e-02;RPB=6.206015e-01;AF1=0.5;AC1=1;DP4=3,4,1,2;MQ=60;FQ=53;PV4=1,0.25,1,1	GT:PL:GQ	0/1:80,0,193:83
CM3.6_SCAFFOLD00003_corregido	6035693	.	G	C	26	.	DP=20;VDB=8.051522e-02;RPB=9.921567e-01;AF1=0.5;AC1=1;DP4=10,6,1,3;MQ=56;FQ=29;PV4=0.28,1,1.8e-06,1	GT:PL:GQ	0/1:56,0,255:59
CM3.6_SCAFFOLD00003_corregido	6036002	.	A	G	23	.	DP=13;VDB=5.628054e-02;RPB=-3.698001e-01;AF1=0.5;AC1=1;DP4=4,5,0,3;MQ=58;FQ=26;PV4=0.49,1,0.041,0.2	GT:PL:GQ	0/1:53,0,220:56
CM3.6_SCAFFOLD00003_corregido	6036208	.	AATATATATATATATATA	AATATATATATATATA	18.5	.	INDEL;IS=3,0.200000;DP=15;VDB=1.052233e-01;AF1=0.5;AC1=1;DP4=5,4,1,2;MQ=60;FQ=21.5;PV4=1,1,1,1	GT:PL:GQ	0/1:56,0,249:59
CM3.6_SCAFFOLD00003_corregido	6036671	.	T	C	26	.	DP=15;VDB=4.793648e-02;RPB=1.515544e+00;AF1=0.5;AC1=1;DP4=8,4,2,1;MQ=58;FQ=29;PV4=1,1,0.02,1	GT:PL:GQ	0/1:56,0,255:59
CM3.6_SCAFFOLD00003_corregido	6037176	.	A	G	24	.	DP=10;VDB=6.733367e-02;RPB=-6.206015e-01;AF1=0.5;AC1=1;DP4=1,6,3,0;MQ=55;FQ=27;PV4=0.033,0.26,0.0051,0.061	GT:PL:GQ	0/1:54,0,169:57
CM3.6_SCAFFOLD00003_corregido	6037249	.	G	T	9.52	.	DP=5;VDB=7.360000e-02;RPB=1.291774e+00;AF1=0.5;AC1=1;DP4=2,1,2,0;MQ=50;FQ=12.3;PV4=1,1,0,0.18	GT:PL:GQ	0/1:39,0,89:41
CM3.6_SCAFFOLD00003_corregido	6037259	.	C	A	6.98	.	DP=5;VDB=6.880000e-02;RPB=1.291774e+00;AF1=0.4999;AC1=1;DP4=2,1,2,0;MQ=50;FQ=9.53;PV4=1,0.0024,0,0.1	GT:PL:GQ	0/1:36,0,98:37
CM3.6_SCAFFOLD00003_corregido	6037278	.	C	T	16.1	.	DP=4;VDB=7.680000e-02;RPB=-1.111223e+00;AF1=0.5;AC1=1;DP4=2,0,1,1;MQ=47;FQ=18.8;PV4=1,0.4,0,0.048	GT:PL:GQ	0/1:46,0,58:49
CM3.6_SCAFFOLD00003_corregido	6037322	.	C	T	29	.	DP=8;VDB=6.508500e-02;RPB=-1.009886e+00;AF1=0.5;AC1=1;DP4=2,3,2,1;MQ=51;FQ=32;PV4=1,1,0,1	GT:PL:GQ	0/1:59,0,133:62
CM3.6_SCAFFOLD00003_corregido	6037349	.	A	G	23	.	DP=10;VDB=4.644186e-02;RPB=1.249288e+00;AF1=0.5;AC1=1;DP4=1,6,2,1;MQ=53;FQ=26;PV4=0.18,0.15,0,1	GT:PL:GQ	0/1:53,0,169:56
CM3.6_SCAFFOLD00003_corregido	6037351	.	T	C	23	.	DP=10;VDB=4.793649e-02;RPB=1.249288e+00;AF1=0.5;AC1=1;DP4=1,6,2,1;MQ=53;FQ=26;PV4=0.18,1,0,1	GT:PL:GQ	0/1:53,0,160:56
CM3.6_SCAFFOLD00003_corregido	6037388	.	T	G	49	.	DP=14;VDB=7.169037e-02;RPB=3.535534e-01;AF1=0.5;AC1=1;DP4=3,7,3,1;MQ=57;FQ=52;PV4=0.24,1,0.0063,1	GT:PL:GQ	0/1:79,0,224:82
CM3.6_SCAFFOLD00003_corregido	6037418	.	A	G	39	.	DP=12;VDB=6.733367e-02;RPB=0.000000e+00;AF1=0.5;AC1=1;DP4=4,5,2,1;MQ=58;FQ=42;PV4=1,0.26,0.041,1	GT:PL:GQ	0/1:69,0,231:72
CM3.6_SCAFFOLD00003_corregido	6037507	.	G	A	42	.	DP=8;VDB=7.930802e-02;RPB=1.237889e-01;AF1=0.5;AC1=1;DP4=4,0,1,3;MQ=54;FQ=45;PV4=0.14,0.013,0.067,0.015	GT:PL:GQ	0/1:72,0,101:75
CM3.6_SCAFFOLD00003_corregido	6037543	.	G	A	9.52	.	DP=5;VDB=6.560000e-02;RPB=5.314005e-01;AF1=0.5;AC1=1;DP4=1,2,0,2;MQ=50;FQ=12.3;PV4=1,1,0,1	GT:PL:GQ	0/1:39,0,71:41
CM3.6_SCAFFOLD00003_corregido	6037592	.	A	T	44	.	DP=5;VDB=6.695797e-02;RPB=-5.314005e-01;AF1=0.5;AC1=1;DP4=0,2,1,2;MQ=50;FQ=19.1;PV4=1,0.46,0.11,0.11	GT:PL:GQ	0/1:74,0,46:49
CM3.6_SCAFFOLD00003_corregido	6037700	.	T	C	49	.	DP=11;VDB=7.931840e-02;RPB=9.396416e-01;AF1=0.5;AC1=1;DP4=3,4,1,3;MQ=56;FQ=52;PV4=1,1,0.02,1	GT:PL:GQ	0/1:79,0,174:82
CM3.6_SCAFFOLD00003_corregido	6037804	.	C	G	15.1	.	DP=9;VDB=5.920000e-02;RPB=6.573300e-01;AF1=0.5;AC1=1;DP4=1,5,1,1;MQ=57;FQ=18.1;PV4=0.46,1,0.039,0.25	GT:PL:GQ	0/1:45,0,148:48
CM3.6_SCAFFOLD00003_corregido	6038199	.	G	C	7.8	.	DP=10;VDB=7.520000e-02;RPB=9.139077e-01;AF1=0.5;AC1=1;DP4=3,5,1,1;MQ=56;FQ=10.4;PV4=1,1,0.09,1	GT:PL:GQ	0/1:37,0,201:39
CM3.6_SCAFFOLD00003_corregido	6038211	.	A	T	45	.	DP=9;VDB=3.576708e-02;RPB=1.455500e+00;AF1=0.5;AC1=1;DP4=2,4,2,1;MQ=55;FQ=48;PV4=0.52,1,0.24,1	GT:PL:GQ	0/1:75,0,158:78
CM3.6_SCAFFOLD00003_corregido	6038227	.	A	C	45	.	DP=9;VDB=3.576709e-02;RPB=2.077428e+00;AF1=0.5;AC1=1;DP4=1,5,2,1;MQ=55;FQ=48;PV4=0.23,1,0.24,1	GT:PL:GQ	0/1:75,0,147:78
CM3.6_SCAFFOLD00003_corregido	6038240	.	G	A	56	.	DP=10;VDB=3.801336e-02;RPB=1.170831e+00;AF1=0.5;AC1=1;DP4=1,5,3,1;MQ=53;FQ=59;PV4=0.19,1,0.1,0.016	GT:PL:GQ	0/1:86,0,147:89
CM3.6_SCAFFOLD00003_corregido	6038244	.	C	T	4.13	.	DP=10;VDB=7.520000e-02;RPB=1.958374e+00;AF1=0.4998;AC1=1;DP4=3,5,1,1;MQ=53;FQ=6.2;PV4=1,0.16,0.23,0.013	GT:PL:GQ	0/1:32,0,199:31
CM3.6_SCAFFOLD00003_corregido	6038326	.	A	T	33	.	DP=12;VDB=7.633782e-02;RPB=8.492078e-02;AF1=0.5;AC1=1;DP4=4,4,4,0;MQ=54;FQ=36;PV4=0.21,1,0.00084,1	GT:PL:GQ	0/1:63,0,199:66
CM3.6_SCAFFOLD00003_corregido	6038402	.	T	C	13.2	.	DP=15;VDB=8.150059e-02;RPB=-1.109745e+00;AF1=0.5;AC1=1;DP4=5,6,4,0;MQ=57;FQ=16.1;PV4=0.1,0.1,0.005,0.36	GT:PL:GQ	0/1:43,0,235:46
CM3.6_SCAFFOLD00003_corregido	6038432	.	C	T	87	.	DP=16;VDB=9.462859e-02;RPB=-5.965587e-01;AF1=0.5;AC1=1;DP4=4,6,5,1;MQ=57;FQ=90;PV4=0.15,0.063,0.03,0.2	GT:PL:GQ	0/1:117,0,237:99
CM3.6_SCAFFOLD00003_corregido	6038452	.	G	T	100	.	DP=16;VDB=3.715577e-02;RPB=-9.526610e-01;AF1=0.5;AC1=1;DP4=4,5,6,1;MQ=58;FQ=103;PV4=0.15,0.047,0.14,0.23	GT:PL:GQ	0/1:130,0,216:99
CM3.6_SCAFFOLD00003_corregido	6038466	.	T	C	25	.	DP=16;VDB=5.365061e-02;RPB=2.690691e-01;AF1=0.5;AC1=1;DP4=8,5,2,1;MQ=60;FQ=28;PV4=1,0.066,1,1	GT:PL:GQ	0/1:55,0,255:58
CM3.6_SCAFFOLD00003_corregido	6038550	.	T	G	130	.	DP=12;VDB=1.049857e-01;RPB=-3.759243e-01;AF1=0.5;AC1=1;DP4=4,2,4,2;MQ=60;FQ=115;PV4=1,1,1,1	GT:PL:GQ	0/1:160,0,142:99
CM3.6_SCAFFOLD00003_corregido	6038588	.	A	G	80	.	DP=9;VDB=4.051509e-02;RPB=1.906563e+00;AF1=0.5;AC1=1;DP4=3,1,4,1;MQ=60;FQ=78.3;PV4=1,0.085,1,0.39	GT:PL:GQ	0/1:110,0,107:99
CM3.6_SCAFFOLD00003_corregido	6038606	.	AG	A	16.6	.	INDEL;IS=2,0.333333;DP=6;VDB=9.314862e-02;AF1=0.5;AC1=1;DP4=2,1,2,0;MQ=60;FQ=19.5;PV4=1,0.0078,1,0.032	GT:PL:GQ	0/1:54,0,98:57
CM3.6_SCAFFOLD00003_corregido	6038674	.	C	A	15.1	.	DP=11;VDB=2.438635e-02;RPB=1.020621e-01;AF1=0.5;AC1=1;DP4=4,4,0,3;MQ=55;FQ=18.1;PV4=0.24,1,0.0035,1	GT:PL:GQ	0/1:45,0,196:48
CM3.6_SCAFFOLD00003_corregido	6038679	.	A	G	13.2	.	DP=13;VDB=4.644186e-02;RPB=3.698001e-01;AF1=0.5;AC1=1;DP4=5,4,0,3;MQ=56;FQ=16.1;PV4=0.2,1,0.002,1	GT:PL:GQ	0/1:43,0,222:46
CM3.6_SCAFFOLD00003_corregido	6038680	.	G	A	12.3	.	DP=14;VDB=4.940956e-02;RPB=3.698001e-01;AF1=0.5;AC1=1;DP4=5,4,0,3;MQ=56;FQ=15.1;PV4=0.2,1,0.002,1	GT:PL:GQ	0/1:42,0,210:44
CM3.6_SCAFFOLD00003_corregido	6038719	.	T	C	40	.	DP=14;VDB=3.801336e-02;RPB=-6.363961e-01;AF1=0.5;AC1=1;DP4=6,4,1,3;MQ=58;FQ=43;PV4=0.56,0.26,0.058,1	GT:PL:GQ	0/1:70,0,235:73
CM3.6_SCAFFOLD00003_corregido	6038830	.	A	G	93	.	DP=20;VDB=8.057135e-02;RPB=-2.083034e+00;AF1=0.5;AC1=1;DP4=6,5,2,5;MQ=57;FQ=96;PV4=0.37,0.16,0.033,0.37	GT:PL:GQ	0/1:123,0,227:99
CM3.6_SCAFFOLD00003_corregido	6038873	.	A	G	99	.	DP=17;VDB=1.034784e-01;RPB=-2.711631e-01;AF1=0.5;AC1=1;DP4=5,5,2,4;MQ=57;FQ=102;PV4=0.63,0.42,0.028,1	GT:PL:GQ	0/1:129,0,237:99
CM3.6_SCAFFOLD00003_corregido	6038883	.	G	A	78	.	DP=15;VDB=8.142971e-02;RPB=5.511352e-01;AF1=0.5;AC1=1;DP4=6,4,1,4;MQ=57;FQ=81;PV4=0.28,0.37,0.31,1	GT:PL:GQ	0/1:108,0,223:99
CM3.6_SCAFFOLD00003_corregido	6038893	.	T	C	81	.	DP=16;VDB=9.380409e-02;RPB=2.020829e+00;AF1=0.5;AC1=1;DP4=7,3,1,4;MQ=57;FQ=84;PV4=0.12,0.24,0.31,1	GT:PL:GQ	0/1:111,0,219:99
CM3.6_SCAFFOLD00003_corregido	6039044	.	CAAAAAAAA	CAAAAAAAAA	37.5	.	INDEL;IS=8,0.800000;DP=10;VDB=7.687658e-02;AF1=1;AC1=2;DP4=0,0,4,5;MQ=57;FQ=-61.5	GT:PL:GQ	1/1:78,27,0:51
CM3.6_SCAFFOLD00003_corregido	6039275	.	T	C	6.98	.	DP=17;VDB=5.624503e-02;RPB=1.076276e+00;AF1=0.4999;AC1=1;DP4=8,5,1,2;MQ=56;FQ=9.53;PV4=0.55,1,0,1	GT:PL:GQ	0/1:36,0,255:37
CM3.6_SCAFFOLD00003_corregido	6039842	.	T	C	8.64	.	DP=10;VDB=5.760000e-02;RPB=1.305582e-01;AF1=0.5;AC1=1;DP4=2,6,1,1;MQ=58;FQ=11.3;PV4=1,1,0.018,1	GT:PL:GQ	0/1:38,0,192:40
CM3.6_SCAFFOLD00003_corregido	6039845	.	C	T	28	.	DP=10;VDB=2.306393e-02;RPB=-4.176424e-01;AF1=0.5;AC1=1;DP4=2,5,2,1;MQ=58;FQ=31;PV4=0.5,0.14,0.066,0.33	GT:PL:GQ	0/1:58,0,183:61
CM3.6_SCAFFOLD00003_corregido	6039899	.	C	A	25	.	DP=14;VDB=6.695005e-02;RPB=-4.670994e-01;AF1=0.5;AC1=1;DP4=5,6,2,1;MQ=58;FQ=28;PV4=1,0.025,0.025,0.0051	GT:PL:GQ	0/1:55,0,255:58
CM3.6_SCAFFOLD00003_corregido	6039981	.	C	T	7.8	.	DP=21;VDB=5.867524e-02;RPB=8.542821e-01;AF1=0.5;AC1=1;DP4=9,9,2,1;MQ=60;FQ=10.4;PV4=1,0.0016,1,0.48	GT:PL:GQ	0/1:37,0,255:39
CM3.6_SCAFFOLD00003_corregido	6040165	.	A	C	14.2	.	DP=15;VDB=6.733101e-02;RPB=-1.371207e+00;AF1=0.5;AC1=1;DP4=11,1,1,2;MQ=57;FQ=17.1;PV4=0.081,0.014,0.00027,0.12	GT:PL:GQ	0/1:44,0,205:47
CM3.6_SCAFFOLD00003_corregido	6040166	.	C	T	10.4	.	DP=15;VDB=6.733101e-02;RPB=-1.371207e+00;AF1=0.5;AC1=1;DP4=11,1,1,2;MQ=57;FQ=13.2;PV4=0.081,0.0011,0.00027,0.14	GT:PL:GQ	0/1:40,0,205:42
CM3.6_SCAFFOLD00003_corregido	6040183	.	C	T	75	.	DP=16;VDB=9.175223e-02;RPB=-1.359459e+00;AF1=0.5;AC1=1;DP4=10,1,2,3;MQ=57;FQ=78;PV4=0.063,0.19,0.012,1	GT:PL:GQ	0/1:105,0,198:99
CM3.6_SCAFFOLD00003_corregido	6040188	.	C	T	12.3	.	DP=16;VDB=6.695005e-02;RPB=-8.072073e-01;AF1=0.5;AC1=1;DP4=11,2,1,2;MQ=57;FQ=15.1;PV4=0.14,0.35,0.00015,1	GT:PL:GQ	0/1:42,0,229:44
CM3.6_SCAFFOLD00003_corregido	6040193	.	GCTCT	GCT	26.5	.	INDEL;IS=5,0.312500;DP=16;VDB=1.548151e-01;AF1=0.5;AC1=1;DP4=10,1,1,1;MQ=60;FQ=29.5;PV4=0.29,0.13,1,1	GT:PL:GQ	0/1:64,0,255:67
CM3.6_SCAFFOLD00003_corregido	6040957	.	T	C	22	.	DP=17;VDB=5.752178e-02;RPB=-9.449112e-01;AF1=0.5;AC1=1;DP4=9,5,2,1;MQ=59;FQ=25;PV4=1,1,0.013,1	GT:PL:GQ	0/1:52,0,250:55
CM3.6_SCAFFOLD00003_corregido	6041096	.	A	C	84	.	DP=17;VDB=9.314861e-02;RPB=-2.266299e+00;AF1=0.5;AC1=1;DP4=3,9,3,2;MQ=59;FQ=87;PV4=0.28,1,0.062,1	GT:PL:GQ	0/1:114,0,243:99
CM3.6_SCAFFOLD00003_corregido	6041161	.	T	A	92	.	DP=13;VDB=8.314073e-02;RPB=-3.653121e-01;AF1=0.5;AC1=1;DP4=4,3,2,3;MQ=56;FQ=95;PV4=1,1,0.038,1	GT:PL:GQ	0/1:122,0,177:99
CM3.6_SCAFFOLD00003_corregido	6041176	.	C	A	84	.	DP=14;VDB=8.827666e-02;RPB=1.733333e+00;AF1=0.5;AC1=1;DP4=3,6,2,3;MQ=57;FQ=87;PV4=1,1,0.021,1	GT:PL:GQ	0/1:114,0,214:99
CM3.6_SCAFFOLD00003_corregido	6042211	.	AT	A	56	.	INDEL;IS=4,0.500000;DP=8;VDB=8.051522e-02;AF1=1;AC1=2;DP4=0,0,2,2;MQ=60;FQ=-46.5	GT:PL:GQ	1/1:96,12,0:21
CM3.6_SCAFFOLD00003_corregido	6042335	.	A	T	14.2	.	DP=12;VDB=5.440000e-02;RPB=1.074172e-01;AF1=0.5;AC1=1;DP4=6,4,1,1;MQ=60;FQ=17.1;PV4=1,1,1,1	GT:PL:GQ	0/1:44,0,232:47
CM3.6_SCAFFOLD00003_corregido	6042355	.	T	A	14.2	.	DP=12;VDB=7.360000e-02;RPB=5.370861e-01;AF1=0.5;AC1=1;DP4=5,5,1,1;MQ=60;FQ=17.1;PV4=1,1,1,1	GT:PL:GQ	0/1:44,0,240:47
CM3.6_SCAFFOLD00003_corregido	6044209	.	C	T	16.1	.	DP=16;VDB=4.639974e-02;RPB=1.345346e+00;AF1=0.5;AC1=1;DP4=5,8,3,0;MQ=60;FQ=19.1;PV4=0.2,0.27,1,0.46	GT:PL:GQ	0/1:46,0,255:49
CM3.6_SCAFFOLD00003_corregido	6044289	.	T	C	47	.	DP=16;VDB=8.228788e-02;RPB=7.882408e-01;AF1=0.5;AC1=1;DP4=1,11,0,4;MQ=60;FQ=50;PV4=1,1,1,0.21	GT:PL:GQ	0/1:77,0,190:80
CM3.6_SCAFFOLD00003_corregido	6044495	.	A	G	74	.	DP=14;VDB=6.957416e-02;RPB=1.620185e+00;AF1=0.5;AC1=1;DP4=4,5,1,3;MQ=60;FQ=77;PV4=1,1,1,1	GT:PL:GQ	0/1:104,0,217:99
CM3.6_SCAFFOLD00003_corregido	6044654	.	T	C	12.3	.	DP=10;VDB=6.720000e-02;RPB=-1.305582e-01;AF1=0.5;AC1=1;DP4=7,1,2,0;MQ=60;FQ=15.1;PV4=1,1,1,1	GT:PL:GQ	0/1:42,0,168:44
CM3.6_SCAFFOLD00003_corregido	6044656	.	A	G	6.98	.	DP=10;VDB=6.720000e-02;RPB=-1.305582e-01;AF1=0.4999;AC1=1;DP4=7,1,2,0;MQ=60;FQ=9.53;PV4=1,0.38,1,1	GT:PL:GQ	0/1:36,0,167:37
CM3.6_SCAFFOLD00003_corregido	6044782	.	T	C	41	.	DP=14;VDB=3.422171e-02;RPB=-1.556998e+00;AF1=0.5;AC1=1;DP4=3,8,1,2;MQ=60;FQ=44;PV4=1,1,1,0.14	GT:PL:GQ	0/1:71,0,242:74
CM3.6_SCAFFOLD00003_corregido	6044812	.	A	G	30	.	DP=14;VDB=5.628053e-02;RPB=-3.113996e-01;AF1=0.5;AC1=1;DP4=5,6,1,2;MQ=60;FQ=33;PV4=1,0.038,1,1	GT:PL:GQ	0/1:60,0,255:63
CM3.6_SCAFFOLD00003_corregido	6046243	.	G	C	36	.	DP=12;VDB=6.278483e-02;RPB=-1.294300e+00;AF1=0.5;AC1=1;DP4=4,5,1,2;MQ=58;FQ=39;PV4=1,1,0.041,1	GT:PL:GQ	0/1:66,0,218:69
CM3.6_SCAFFOLD00003_corregido	6047938	.	TTCTCTCTCTCTCTCT	TTCTCTCTCTCTCTCTCT	18.5	.	INDEL;IS=2,0.105263;DP=19;VDB=1.903765e-01;AF1=0.5;AC1=1;DP4=8,9,1,1;MQ=60;FQ=21.5;PV4=1,1,1,1	GT:PL:GQ	0/1:56,0,255:59
CM3.6_SCAFFOLD00003_corregido	6048470	.	T	G	37	.	DP=13;VDB=6.662997e-02;RPB=-9.245003e-01;AF1=0.5;AC1=1;DP4=7,2,3,0;MQ=60;FQ=40;PV4=1,1,1,1	GT:PL:GQ	0/1:67,0,192:70
CM3.6_SCAFFOLD00003_corregido	6049904	.	C	T	9.52	.	DP=11;VDB=6.240000e-02;RPB=-2.003469e+00;AF1=0.5;AC1=1;DP4=5,4,1,1;MQ=60;FQ=12.3;PV4=1,1,1,0.46	GT:PL:GQ	0/1:39,0,203:41
CM3.6_SCAFFOLD00003_corregido	6050438	.	T	C	71	.	DP=14;VDB=3.555881e-02;RPB=1.202082e+00;AF1=0.5;AC1=1;DP4=6,4,2,2;MQ=60;FQ=74;PV4=1,1,1,1	GT:PL:GQ	0/1:101,0,223:99
CM3.6_SCAFFOLD00003_corregido	6052716	.	CAAAAAAAAAAAAAAA	CAAAAAAAAAAAAAAAAAAA,CAAAAAAAAAAAAAAAAAAAAAA,CAAAAAAAAAAAAAAAAAAAA	57.7	.	INDEL;IS=3,0.214286;DP=14;VDB=1.305485e-01;AF1=1;AC1=2;DP4=0,0,6,3;MQ=57;FQ=-49.5	GT:PL:GQ	1/1:151,68,53,96,0,90,113,16,50,107:27
CM3.6_SCAFFOLD00003_corregido	6053122	.	G	A	13.2	.	DP=17;VDB=6.365454e-02;RPB=-8.189230e-01;AF1=0.5;AC1=1;DP4=6,8,2,1;MQ=53;FQ=16.1;PV4=0.58,0.25,0.067,1	GT:PL:GQ	0/1:43,0,255:46
CM3.6_SCAFFOLD00003_corregido	6053198	.	TA	TAGA	12.7	.	INDEL;IS=2,0.133333;DP=15;VDB=8.431081e-02;AF1=0.5;AC1=1;DP4=7,4,1,1;MQ=58;FQ=15.6;PV4=1,1,0.0055,1	GT:PL:GQ	0/1:50,0,255:53
CM3.6_SCAFFOLD00003_corregido	6054103	.	A	G	25	.	DP=7;VDB=7.520000e-02;RPB=-9.837446e-01;AF1=0.5;AC1=1;DP4=1,4,1,1;MQ=60;FQ=28;PV4=1,1,1,1	GT:PL:GQ	0/1:55,0,137:58
CM3.6_SCAFFOLD00003_corregido	6054609	.	C	T	17.1	.	DP=19;VDB=4.187638e-02;RPB=5.031153e-01;AF1=0.5;AC1=1;DP4=6,10,2,1;MQ=60;FQ=20.1;PV4=0.55,0.4,1,1	GT:PL:GQ	0/1:47,0,255:50
CM3.6_SCAFFOLD00003_corregido	6056282	.	T	C	43	.	DP=11;VDB=4.488797e-02;RPB=-9.185587e-01;AF1=0.5;AC1=1;DP4=5,3,1,2;MQ=60;FQ=46;PV4=0.55,0.27,1,1	GT:PL:GQ	0/1:73,0,205:76
CM3.6_SCAFFOLD00003_corregido	6056299	.	T	C	49	.	DP=12;VDB=4.793648e-02;RPB=-5.547002e-01;AF1=0.5;AC1=1;DP4=5,4,1,2;MQ=60;FQ=52;PV4=1,1,1,1	GT:PL:GQ	0/1:79,0,217:82
CM3.6_SCAFFOLD00003_corregido	6057248	.	A	G	11.3	.	DP=23;VDB=4.831234e-02;RPB=4.055535e-02;AF1=0.5;AC1=1;DP4=8,11,4,0;MQ=44;FQ=14.2;PV4=0.093,1,0.089,1	GT:PL:GQ	0/1:41,0,255:43
CM3.6_SCAFFOLD00003_corregido	6057249	.	T	G	11.3	.	DP=23;VDB=5.358195e-02;RPB=4.055535e-02;AF1=0.5;AC1=1;DP4=8,11,4,0;MQ=44;FQ=14.2;PV4=0.093,1,0.089,1	GT:PL:GQ	0/1:41,0,255:43
CM3.6_SCAFFOLD00003_corregido	6057322	.	A	G	105	.	DP=22;VDB=1.075594e-01;RPB=3.626592e-01;AF1=0.5;AC1=1;DP4=5,7,10,0;MQ=53;FQ=108;PV4=0.0053,1,0.00032,0.23	GT:PL:GQ	0/1:135,0,237:99
CM3.6_SCAFFOLD00003_corregido	6057761	.	T	G	138	.	DP=18;VDB=1.038088e-01;RPB=4.886878e-01;AF1=0.5;AC1=1;DP4=4,6,2,6;MQ=50;FQ=141;PV4=0.64,1,1,1	GT:PL:GQ	0/1:168,0,195:99
CM3.6_SCAFFOLD00003_corregido	6058063	.	G	C	38	.	DP=11;VDB=6.131737e-02;RPB=-3.963777e-01;AF1=0.5;AC1=1;DP4=0,7,0,4;MQ=31;FQ=41;PV4=1,1,0.46,1	GT:PL:GQ	0/1:68,0,110:71
CM3.6_SCAFFOLD00003_corregido	6058423	.	TC	T	14.4	.	INDEL;IS=3,1.000000;DP=3;VDB=7.200000e-02;AF1=1;AC1=2;DP4=0,0,0,2;MQ=29;FQ=-40.5	GT:PL:GQ	1/1:53,6,0:10
CM3.6_SCAFFOLD00003_corregido	6059891	.	C	T	5.46	.	DP=20;VDB=6.951726e-02;RPB=-1.920317e+00;AF1=0.4999;AC1=1;DP4=4,11,2,3;MQ=25;FQ=7.8;PV4=0.61,0.21,1,0.37	GT:PL:GQ	0/1:34,0,122:34
CM3.6_SCAFFOLD00003_corregido	6060130	.	C	A	45	.	DP=28;VDB=8.094628e-02;RPB=1.987618e+00;AF1=0.5;AC1=1;DP4=10,12,3,3;MQ=48;FQ=48;PV4=1,0.32,0.21,1	GT:PL:GQ	0/1:75,0,255:78
CM3.6_SCAFFOLD00003_corregido	6060464	.	C	T	81	.	DP=20;VDB=1.398265e-02;RPB=2.198823e+00;AF1=0.5;AC1=1;DP4=3,9,5,3;MQ=45;FQ=84;PV4=0.17,1,0.00018,1	GT:PL:GQ	0/1:111,0,211:99
CM3.6_SCAFFOLD00003_corregido	6060468	.	T	A	90	.	DP=20;VDB=3.789554e-02;RPB=2.735054e+00;AF1=0.5;AC1=1;DP4=2,9,5,4;MQ=46;FQ=93;PV4=0.16,1,6e-08,1	GT:PL:GQ	0/1:120,0,200:99
CM3.6_SCAFFOLD00003_corregido	6060481	.	C	T	123	.	DP=20;VDB=2.018544e-02;RPB=2.583107e+00;AF1=0.5;AC1=1;DP4=2,7,6,5;MQ=46;FQ=126;PV4=0.2,0.34,3.2e-07,1	GT:PL:GQ	0/1:153,0,187:99
CM3.6_SCAFFOLD00003_corregido	6060728	.	G	T	25	.	DP=16;VDB=7.484594e-02;RPB=-1.472747e+00;AF1=0.5;AC1=1;DP4=4,7,0,5;MQ=33;FQ=28;PV4=0.24,0.26,0.034,1	GT:PL:GQ	0/1:55,0,199:58
CM3.6_SCAFFOLD00003_corregido	6062285	.	C	A	3.01	.	DP=17;VDB=1.216208e-01;RPB=-4.330127e-01;AF1=0.4997;AC1=1;DP4=5,4,5,3;MQ=43;FQ=4.77;PV4=1,1,1.5e-09,1	GT:PL:GQ	0/1:30,0,202:28
CM3.6_SCAFFOLD00003_corregido	6062374	.	G	A	3.54	.	DP=16;VDB=9.519206e-02;RPB=7.930177e-01;AF1=0.4998;AC1=1;DP4=4,7,1,4;MQ=47;FQ=5.47;PV4=1,1,0.0011,1	GT:PL:GQ	0/1:31,0,230:30
CM3.6_SCAFFOLD00003_corregido	6065137	.	A	G	52	.	DP=11;VDB=6.846959e-02;RPB=2.683208e-01;AF1=0.5;AC1=1;DP4=5,2,1,3;MQ=48;FQ=55;PV4=0.24,1,0.083,1	GT:PL:GQ	0/1:82,0,169:85
CM3.6_SCAFFOLD00003_corregido	6065145	.	TA	T	79.5	.	INDEL;IS=5,0.555556;DP=9;VDB=1.177090e-01;AF1=0.5;AC1=1;DP4=4,0,2,3;MQ=52;FQ=65.4;PV4=0.17,4.8e-06,0.034,1	GT:PL:GQ	0/1:117,0,100:99
CM3.6_SCAFFOLD00003_corregido	6065296	.	T	A	79	.	DP=13;VDB=5.660123e-02;RPB=-2.195775e-01;AF1=0.5;AC1=1;DP4=8,0,5,0;MQ=60;FQ=82;PV4=1,1,1,1	GT:PL:GQ	0/1:109,0,148:99
CM3.6_SCAFFOLD00003_corregido	6065357	.	A	C	5.46	.	DP=12;VDB=7.040000e-02;RPB=-5.370861e-01;AF1=0.4999;AC1=1;DP4=10,0,2,0;MQ=60;FQ=7.8;PV4=1,1,1,1	GT:PL:GQ	0/1:34,0,151:34
CM3.6_SCAFFOLD00003_corregido	6065528	.	A	G	135	.	DP=18;VDB=1.150710e-01;RPB=1.630200e+00;AF1=0.5;AC1=1;DP4=8,3,5,2;MQ=60;FQ=138;PV4=1,0.062,1,0.046	GT:PL:GQ	0/1:165,0,238:99
CM3.6_SCAFFOLD00003_corregido	6065543	.	C	A	42	.	DP=18;VDB=8.228250e-02;RPB=2.070878e+00;AF1=0.5;AC1=1;DP4=11,3,3,1;MQ=60;FQ=45;PV4=1,0.012,1,0.11	GT:PL:GQ	0/1:72,0,253:75
CM3.6_SCAFFOLD00003_corregido	6065559	.	T	C	19.1	.	DP=20;VDB=6.365454e-02;RPB=7.409586e-01;AF1=0.5;AC1=1;DP4=13,4,2,1;MQ=60;FQ=22;PV4=1,1,1,0.35	GT:PL:GQ	0/1:49,0,255:52
CM3.6_SCAFFOLD00003_corregido	6065627	.	GAAAAAAAAAAaa	GAAAAAAAAAAAAAaa	47.6	.	INDEL;IS=4,0.173913;DP=23;VDB=1.776378e-01;AF1=0.5207;AC1=1;DP4=5,3,2,7;MQ=60;FQ=-23.5;PV4=0.15,1,1,0.0033	GT:PL:GQ	0/1:85,0,11:14
CM3.6_SCAFFOLD00003_corregido	6065918	.	G	C	97	.	DP=31;VDB=4.796153e-02;RPB=-2.934405e-01;AF1=0.5;AC1=1;DP4=15,8,7,1;MQ=56;FQ=100;PV4=0.38,1,0.22,1	GT:PL:GQ	0/1:127,0,255:99
CM3.6_SCAFFOLD00003_corregido	6066210	.	T	C	9.52	.	DP=23;VDB=7.269818e-02;RPB=-7.705517e-01;AF1=0.5;AC1=1;DP4=9,10,0,4;MQ=57;FQ=12.3;PV4=0.13,1,2.1e-07,1	GT:PL:GQ	0/1:39,0,255:41
CM3.6_SCAFFOLD00003_corregido	6066217	.	C	A	62	.	DP=24;VDB=8.689290e-02;RPB=-1.492719e+00;AF1=0.5;AC1=1;DP4=7,12,1,4;MQ=57;FQ=65;PV4=0.63,0.45,1,0.42	GT:PL:GQ	0/1:92,0,255:95
CM3.6_SCAFFOLD00003_corregido	6066220	.	A	G	6.98	.	DP=24;VDB=7.269818e-02;RPB=-3.485685e-01;AF1=0.4999;AC1=1;DP4=8,12,0,4;MQ=57;FQ=9.53;PV4=0.26,1,1e-07,1	GT:PL:GQ	0/1:36,0,255:37
CM3.6_SCAFFOLD00003_corregido	6066231	.	A	G	53	.	DP=27;VDB=7.777030e-02;RPB=-8.426535e-01;AF1=0.5;AC1=1;DP4=8,14,1,4;MQ=57;FQ=56;PV4=0.64,1,1,1	GT:PL:GQ	0/1:83,0,255:86
CM3.6_SCAFFOLD00003_corregido	6066490	.	A	T	96	.	DP=19;VDB=9.124552e-02;RPB=-2.192645e-01;AF1=0.5;AC1=1;DP4=4,9,4,2;MQ=60;FQ=99;PV4=0.32,0.034,1,1	GT:PL:GQ	0/1:126,0,255:99
CM3.6_SCAFFOLD00003_corregido	6066624	.	T	C	46	.	DP=13;VDB=6.733367e-02;RPB=-4.225771e-01;AF1=0.5;AC1=1;DP4=5,5,1,2;MQ=60;FQ=49;PV4=1,1,1,1	GT:PL:GQ	0/1:76,0,237:79
CM3.6_SCAFFOLD00003_corregido	6066986	.	A	G	28	.	DP=21;VDB=6.510297e-02;RPB=-6.299408e-02;AF1=0.5;AC1=1;DP4=6,8,1,2;MQ=57;FQ=31;PV4=1,1,1,0.37	GT:PL:GQ	0/1:58,0,255:61
CM3.6_SCAFFOLD00003_corregido	6067173	.	T	G	88	.	DP=19;VDB=7.003357e-02;RPB=-1.404879e-01;AF1=0.5;AC1=1;DP4=8,4,1,5;MQ=58;FQ=91;PV4=0.13,1,0.12,1	GT:PL:GQ	0/1:118,0,231:99
CM3.6_SCAFFOLD00003_corregido	6067191	.	C	A	73	.	DP=17;VDB=7.760359e-02;RPB=1.132882e-01;AF1=0.5;AC1=1;DP4=7,4,1,4;MQ=58;FQ=76;PV4=0.28,1,0.1,0.21	GT:PL:GQ	0/1:103,0,235:99
CM3.6_SCAFFOLD00003_corregido	6067201	.	T	G	50	.	DP=21;VDB=2.444842e-02;RPB=4.252100e-01;AF1=0.5;AC1=1;DP4=11,5,1,3;MQ=60;FQ=53;PV4=0.26,1,1,1	GT:PL:GQ	0/1:80,0,255:83
CM3.6_SCAFFOLD00003_corregido	6067331	.	C	T	26	.	DP=22;VDB=7.864627e-02;RPB=2.239055e-01;AF1=0.5;AC1=1;DP4=6,11,2,2;MQ=53;FQ=29;PV4=0.62,0.0053,1,0.022	GT:PL:GQ	0/1:56,0,255:59
CM3.6_SCAFFOLD00003_corregido	6067355	.	A	G	139	.	DP=20;VDB=1.432677e-01;RPB=6.077898e-01;AF1=0.5;AC1=1;DP4=6,3,1,10;MQ=53;FQ=142;PV4=0.017,1,0.003,1	GT:PL:GQ	0/1:169,0,196:99
CM3.6_SCAFFOLD00003_corregido	6067479	.	C	T	38	.	DP=23;VDB=6.131737e-02;RPB=-7.705517e-01;AF1=0.5;AC1=1;DP4=8,11,3,1;MQ=60;FQ=41;PV4=0.32,1,1,1	GT:PL:GQ	0/1:68,0,255:71
CM3.6_SCAFFOLD00003_corregido	6067488	.	C	G	74	.	DP=22;VDB=9.444087e-02;RPB=0.000000e+00;AF1=0.5;AC1=1;DP4=8,9,3,2;MQ=60;FQ=77;PV4=1,1,1,1	GT:PL:GQ	0/1:104,0,255:99
CM3.6_SCAFFOLD00003_corregido	6067672	.	G	A	75	.	DP=17;VDB=8.739103e-02;RPB=-2.512594e-01;AF1=0.5;AC1=1;DP4=6,5,5,1;MQ=57;FQ=78;PV4=0.33,0.039,0.26,1	GT:PL:GQ	0/1:105,0,238:99
CM3.6_SCAFFOLD00003_corregido	6067725	.	C	T	26	.	DP=16;VDB=8.038604e-02;RPB=-6.797294e-01;AF1=0.5;AC1=1;DP4=4,7,2,3;MQ=56;FQ=29;PV4=1,0.0029,0.012,0.35	GT:PL:GQ	0/1:56,0,240:59
CM3.6_SCAFFOLD00003_corregido	6067727	.	C	T	29	.	DP=16;VDB=7.467116e-02;RPB=-6.797294e-01;AF1=0.5;AC1=1;DP4=4,7,2,3;MQ=56;FQ=32;PV4=1,0.08,0.012,0.4	GT:PL:GQ	0/1:59,0,237:62
CM3.6_SCAFFOLD00003_corregido	6067750	.	T	C	27	.	DP=18;VDB=5.549550e-02;RPB=-1.971456e-01;AF1=0.5;AC1=1;DP4=4,9,2,3;MQ=57;FQ=30;PV4=1,0.31,0.0071,1	GT:PL:GQ	0/1:57,0,252:60
CM3.6_SCAFFOLD00003_corregido	6067864	.	C	A	86	.	DP=15;VDB=6.193461e-02;RPB=-7.319251e-02;AF1=0.5;AC1=1;DP4=3,5,2,3;MQ=57;FQ=89;PV4=1,1,0.031,0.38	GT:PL:GQ	0/1:116,0,189:99
CM3.6_SCAFFOLD00003_corregido	6067909	.	G	A	55	.	DP=22;VDB=8.701821e-02;RPB=6.267686e-01;AF1=0.5;AC1=1;DP4=7,10,1,4;MQ=58;FQ=58;PV4=0.61,0.39,0.12,1	GT:PL:GQ	0/1:85,0,255:88
CM3.6_SCAFFOLD00003_corregido	6067987	.	G	A	55	.	DP=26;VDB=2.576101e-02;RPB=-1.664447e+00;AF1=0.5;AC1=1;DP4=8,12,1,4;MQ=59;FQ=58;PV4=0.62,0.24,1,0.46	GT:PL:GQ	0/1:85,0,255:88
CM3.6_SCAFFOLD00003_corregido	6068096	.	C	T	17.1	.	DP=10;VDB=6.439972e-02;RPB=4.176424e-01;AF1=0.5;AC1=1;DP4=2,5,1,2;MQ=57;FQ=20.1;PV4=1,0.16,0.066,1	GT:PL:GQ	0/1:47,0,183:50
CM3.6_SCAFFOLD00003_corregido	6068130	.	A	T	22	.	DP=10;VDB=6.089532e-02;RPB=-3.960091e-01;AF1=0.5;AC1=1;DP4=2,4,1,2;MQ=54;FQ=25;PV4=1,0.13,0.012,0.14	GT:PL:GQ	0/1:52,0,170:55
CM3.6_SCAFFOLD00003_corregido	6068157	.	T	G	15.1	.	DP=9;VDB=6.240000e-02;RPB=-6.573300e-01;AF1=0.5;AC1=1;DP4=2,4,1,1;MQ=57;FQ=18.1;PV4=1,1,0.039,1	GT:PL:GQ	0/1:45,0,153:48
CM3.6_SCAFFOLD00003_corregido	6068235	.	T	C	48	.	DP=13;VDB=8.150059e-02;RPB=-4.246039e-01;AF1=0.5;AC1=1;DP4=1,7,1,3;MQ=56;FQ=51;PV4=1,1,0.014,1	GT:PL:GQ	0/1:78,0,159:81
CM3.6_SCAFFOLD00003_corregido	6068258	.	G	C	14.2	.	DP=12;VDB=6.621023e-02;RPB=9.245003e-01;AF1=0.5;AC1=1;DP4=0,9,0,3;MQ=56;FQ=17.1;PV4=1,1,0.0015,0.46	GT:PL:GQ	0/1:44,0,133:47
CM3.6_SCAFFOLD00003_corregido	6068293	.	T	C	15.1	.	DP=11;VDB=1.120000e-02;RPB=-1.296362e+00;AF1=0.5;AC1=1;DP4=0,9,1,1;MQ=60;FQ=18.1;PV4=0.18,1,1,0.17	GT:PL:GQ	0/1:45,0,158:48
CM3.6_SCAFFOLD00003_corregido	6068415	.	T	A	93.5	.	DP=4;VDB=5.619835e-02;AF1=1;AC1=2;DP4=0,0,3,1;MQ=54;FQ=-39	GT:PL:GQ	1/1:126,12,0:21
CM3.6_SCAFFOLD00003_corregido	6068416	.	C	T	97.5	.	DP=4;VDB=6.131737e-02;AF1=1;AC1=2;DP4=0,0,3,1;MQ=54;FQ=-39	GT:PL:GQ	1/1:130,12,0:21
CM3.6_SCAFFOLD00003_corregido	6068423	.	CTT	CTTT	24.4	.	INDEL;IS=4,1.000000;DP=4;VDB=6.718756e-02;AF1=1;AC1=2;DP4=0,0,2,1;MQ=52;FQ=-43.5	GT:PL:GQ	1/1:64,9,0:15
CM3.6_SCAFFOLD00003_corregido	6068430	.	G	A	62	.	DP=5;VDB=6.615865e-02;RPB=8.293682e-01;AF1=0.5008;AC1=1;DP4=1,0,3,1;MQ=55;FQ=-4.12;PV4=1,0.18,0.34,1	GT:PL:GQ	0/1:92,0,25:28
CM3.6_SCAFFOLD00003_corregido	6068540	.	A	C	27	.	DP=7;VDB=4.480000e-02;RPB=3.960091e-01;AF1=0.5;AC1=1;DP4=3,2,1,1;MQ=60;FQ=30;PV4=1,1,1,1	GT:PL:GQ	0/1:57,0,149:60
CM3.6_SCAFFOLD00003_corregido	6068727	.	A	G	100	.	DP=10;VDB=7.467116e-02;RPB=1.694178e+00;AF1=0.5;AC1=1;DP4=5,0,3,2;MQ=60;FQ=81;PV4=0.44,0.47,1,0.071	GT:PL:GQ	0/1:130,0,108:99
CM3.6_SCAFFOLD00003_corregido	6068862	.	C	T	31	.	DP=20;VDB=2.064849e-02;RPB=2.550000e+00;AF1=0.5;AC1=1;DP4=10,5,4,0;MQ=59;FQ=34;PV4=0.53,0.25,1,1	GT:PL:GQ	0/1:61,0,255:64
CM3.6_SCAFFOLD00003_corregido	6068904	.	A	G	160	.	DP=23;VDB=1.303470e-01;RPB=-5.984437e-01;AF1=0.5;AC1=1;DP4=12,2,3,6;MQ=60;FQ=163;PV4=0.023,0.027,1,0.49	GT:PL:GQ	0/1:190,0,233:99
CM3.6_SCAFFOLD00003_corregido	6068967	.	A	G	75	.	DP=32;VDB=1.070547e-01;RPB=-7.749319e-01;AF1=0.5;AC1=1;DP4=16,9,1,6;MQ=60;FQ=78;PV4=0.033,0.27,1,0.16	GT:PL:GQ	0/1:105,0,255:99
CM3.6_SCAFFOLD00003_corregido	6069130	.	C	T	170	.	DP=20;VDB=1.077897e-01;RPB=6.940221e-01;AF1=0.5;AC1=1;DP4=4,6,4,5;MQ=59;FQ=173;PV4=1,1,0.15,1	GT:PL:GQ	0/1:200,0,215:99
CM3.6_SCAFFOLD00003_corregido	6069404	.	T	C	15.1	.	DP=15;VDB=8.284584e-02;RPB=7.180703e-01;AF1=0.5;AC1=1;DP4=6,5,1,3;MQ=57;FQ=18.1;PV4=0.57,1,0.0043,1	GT:PL:GQ	0/1:45,0,248:48
CM3.6_SCAFFOLD00003_corregido	6069476	.	TAGGA	TAGGAGGA	139	.	INDEL;IS=3,0.230769;DP=13;VDB=1.528209e-01;AF1=0.5;AC1=1;DP4=5,4,2,2;MQ=60;FQ=142;PV4=1,1,1,0.44	GT:PL:GQ	0/1:177,0,255:99
CM3.6_SCAFFOLD00003_corregido	6069529	.	A	G	109	.	DP=21;VDB=7.110162e-02;RPB=2.886751e-01;AF1=0.5;AC1=1;DP4=9,5,3,3;MQ=60;FQ=112;PV4=0.64,1,1,0.21	GT:PL:GQ	0/1:139,0,255:99
CM3.6_SCAFFOLD00003_corregido	6069773	.	A	G	55	.	DP=13;VDB=8.327157e-02;RPB=-7.642870e-01;AF1=0.5;AC1=1;DP4=5,3,0,4;MQ=60;FQ=58;PV4=0.081,1,1,1	GT:PL:GQ	0/1:85,0,173:88
CM3.6_SCAFFOLD00003_corregido	6070791	.	G	A	28	.	DP=30;VDB=6.970230e-02;RPB=6.677840e-01;AF1=0.5;AC1=1;DP4=16,9,3,2;MQ=57;FQ=31;PV4=1,0.25,0.029,1	GT:PL:GQ	0/1:58,0,255:61
CM3.6_SCAFFOLD00003_corregido	6070872	.	A	G	12.3	.	DP=17;VDB=5.081611e-02;RPB=9.417419e-01;AF1=0.5;AC1=1;DP4=4,9,1,2;MQ=54;FQ=15.1;PV4=1,0.43,0.036,1	GT:PL:GQ	0/1:42,0,247:44
CM3.6_SCAFFOLD00003_corregido	6070993	.	G	A	43	.	DP=20;VDB=7.716119e-02;RPB=-2.362278e-01;AF1=0.5;AC1=1;DP4=7,9,2,2;MQ=59;FQ=46;PV4=1,0.16,1,1	GT:PL:GQ	0/1:73,0,255:76
CM3.6_SCAFFOLD00003_corregido	6071466	.	G	A	15.1	.	DP=30;VDB=8.330040e-02;RPB=1.677744e+00;AF1=0.5;AC1=1;DP4=12,14,1,3;MQ=60;FQ=18.1;PV4=0.61,1,1,0.49	GT:PL:GQ	0/1:45,0,255:48
CM3.6_SCAFFOLD00003_corregido	6071478	.	A	G	74	.	DP=30;VDB=1.045599e-01;RPB=-4.407045e-01;AF1=0.5;AC1=1;DP4=10,14,4,2;MQ=60;FQ=77;PV4=0.38,0.31,1,0.36	GT:PL:GQ	0/1:104,0,255:99
CM3.6_SCAFFOLD00003_corregido	6071992	.	A	T	81	.	DP=9;VDB=8.318607e-02;RPB=-1.342535e+00;AF1=0.5;AC1=1;DP4=1,4,1,3;MQ=60;FQ=84;PV4=1,0.47,1,1	GT:PL:GQ	0/1:111,0,133:99
CM3.6_SCAFFOLD00003_corregido	6072794	.	C	T	45	.	DP=25;VDB=9.519206e-02;RPB=-1.019049e-01;AF1=0.5;AC1=1;DP4=12,8,3,2;MQ=57;FQ=48;PV4=1,0.27,1.2e-05,1	GT:PL:GQ	0/1:75,0,255:78
CM3.6_SCAFFOLD00003_corregido	6072795	.	G	A	64	.	DP=25;VDB=5.530213e-02;RPB=-1.053018e+00;AF1=0.5;AC1=1;DP4=11,9,4,1;MQ=57;FQ=67;PV4=0.61,1,1,0.18	GT:PL:GQ	0/1:94,0,255:97
CM3.6_SCAFFOLD00003_corregido	6072830	.	T	A	225	.	DP=30;VDB=1.194769e-01;RPB=-2.092588e-01;AF1=0.5;AC1=1;DP4=7,6,13,4;MQ=58;FQ=219;PV4=0.26,1,0.059,0.32	GT:PL:GQ	0/1:255,0,247:99
CM3.6_SCAFFOLD00003_corregido	6073081	.	T	A	225	.	DP=23;VDB=5.081787e-02;RPB=3.070961e-01;AF1=0.5;AC1=1;DP4=4,3,6,9;MQ=56;FQ=139;PV4=0.65,0.13,0.072,0.31	GT:PL:GQ	0/1:255,0,166:99
CM3.6_SCAFFOLD00003_corregido	6073156	.	C	T	225	.	DP=26;VDB=1.640106e-01;RPB=0.000000e+00;AF1=0.5;AC1=1;DP4=4,5,6,11;MQ=57;FQ=167;PV4=0.69,1,0.097,1	GT:PL:GQ	0/1:255,0,194:99
CM3.6_SCAFFOLD00003_corregido	6073162	.	T	C	3.01	.	DP=29;VDB=5.660123e-02;RPB=1.619595e+00;AF1=0.4997;AC1=1;DP4=11,12,1,4;MQ=57;FQ=4.77;PV4=0.36,1,0.0093,1	GT:PL:GQ	0/1:30,0,255:28
CM3.6_SCAFFOLD00003_corregido	6073281	.	A	G	142	.	DP=31;VDB=8.859801e-02;RPB=-1.901597e-01;AF1=0.5;AC1=1;DP4=11,10,7,3;MQ=60;FQ=145;PV4=0.45,0.031,1,1	GT:PL:GQ	0/1:172,0,255:99
CM3.6_SCAFFOLD00003_corregido	6073391	.	AGG	AGGG	21.5	.	INDEL;IS=5,0.312500;DP=16;VDB=1.784915e-01;AF1=0.5;AC1=1;DP4=6,5,1,4;MQ=54;FQ=24.5;PV4=0.31,0.12,3.5e-05,0.064	GT:PL:GQ	0/1:59,0,202:62
CM3.6_SCAFFOLD00003_corregido	6073497	.	T	G	225	.	DP=32;VDB=8.012905e-02;RPB=1.719489e+00;AF1=0.5;AC1=1;DP4=8,8,8,7;MQ=58;FQ=225;PV4=1,1,0.031,1	GT:PL:GQ	0/1:255,0,255:99
CM3.6_SCAFFOLD00003_corregido	6073578	.	A	T	144	.	DP=35;VDB=8.765940e-02;RPB=8.580987e-01;AF1=0.5;AC1=1;DP4=13,12,4,6;MQ=60;FQ=147;PV4=0.71,0.49,1,0.48	GT:PL:GQ	0/1:174,0,255:99
CM3.6_SCAFFOLD00003_corregido	6073750	.	A	G	43	.	DP=19;VDB=7.460385e-02;RPB=-6.500000e-01;AF1=0.5;AC1=1;DP4=9,6,0,4;MQ=58;FQ=46;PV4=0.087,1,1,1	GT:PL:GQ	0/1:73,0,255:76
CM3.6_SCAFFOLD00003_corregido	6073810	.	T	C	81	.	DP=21;VDB=8.629164e-02;RPB=-9.601587e-01;AF1=0.5;AC1=1;DP4=6,9,2,3;MQ=59;FQ=84;PV4=1,1,1,0.43	GT:PL:GQ	0/1:111,0,255:99
CM3.6_SCAFFOLD00003_corregido	6073901	.	T	C	197	.	DP=23;VDB=1.431148e-01;RPB=8.308676e-01;AF1=0.5;AC1=1;DP4=3,9,3,8;MQ=60;FQ=199;PV4=1,1,1,0.49	GT:PL:GQ	0/1:227,0,233:99
CM3.6_SCAFFOLD00003_corregido	6074092	.	TGGGGG	TGGGG	10.8	.	INDEL;IS=7,0.350000;DP=20;VDB=1.916308e-01;AF1=0.5;AC1=1;DP4=9,4,4,2;MQ=59;FQ=13.7;PV4=1,4.4e-08,0.073,1	GT:PL:GQ	0/1:48,0,109:50
CM3.6_SCAFFOLD00003_corregido	6074299	.	C	T	53	.	DP=19;VDB=7.777030e-02;RPB=-5.092010e-01;AF1=0.5;AC1=1;DP4=10,4,3,2;MQ=55;FQ=56;PV4=1,1,0.0053,0.48	GT:PL:GQ	0/1:83,0,243:86
CM3.6_SCAFFOLD00003_corregido	6074312	.	G	A	75	.	DP=18;VDB=5.331886e-02;RPB=4.880935e-01;AF1=0.5;AC1=1;DP4=9,1,5,1;MQ=56;FQ=78;PV4=1,1,0.0052,1	GT:PL:GQ	0/1:105,0,172:99
CM3.6_SCAFFOLD00003_corregido	6074317	.	TTGATCT	TT	5.08	.	INDEL;IS=3,0.176471;DP=17;VDB=1.338606e-01;AF1=0.5;AC1=1;DP4=8,3,2,1;MQ=53;FQ=7.36;PV4=1,0.036,0.00014,1	GT:PL:GQ	0/1:41,0,255:41
CM3.6_SCAFFOLD00003_corregido	6074344	.	C	T	10.4	.	DP=18;VDB=5.600000e-02;RPB=9.667551e-01;AF1=0.5;AC1=1;DP4=5,5,1,1;MQ=56;FQ=13.2;PV4=1,1,1,1	GT:PL:GQ	0/1:40,0,225:42
CM3.6_SCAFFOLD00003_corregido	6074464	.	TTT	TTTAATT	22.5	.	INDEL;IS=2,0.111111;DP=18;VDB=1.612395e-01;AF1=0.5;AC1=1;DP4=6,9,0,2;MQ=58;FQ=25.5;PV4=0.51,0.25,1,1	GT:PL:GQ	0/1:60,0,255:63
CM3.6_SCAFFOLD00003_corregido	6074885	.	A	G	14.2	.	DP=24;VDB=2.444842e-02;RPB=5.809475e-01;AF1=0.5;AC1=1;DP4=10,10,0,4;MQ=46;FQ=17.1;PV4=0.11,1,1,1	GT:PL:GQ	0/1:44,0,255:47
CM3.6_SCAFFOLD00003_corregido	6074886	.	T	G	16.1	.	DP=24;VDB=2.863384e-02;RPB=5.809475e-01;AF1=0.5;AC1=1;DP4=10,10,0,4;MQ=46;FQ=19.1;PV4=0.11,1,1,1	GT:PL:GQ	0/1:46,0,255:49
CM3.6_SCAFFOLD00003_corregido	6079049	.	A	G	27	.	DP=17;VDB=8.554666e-02;RPB=-1.202813e+00;AF1=0.5;AC1=1;DP4=9,0,8,0;MQ=17;FQ=10.4;PV4=1,1,1,1	GT:PL:GQ	0/1:57,0,37:40
CM3.6_SCAFFOLD00003_corregido	6079052	.	C	G	33	.	DP=16;VDB=7.686379e-02;RPB=-1.030420e+00;AF1=0.5003;AC1=1;DP4=6,0,10,0;MQ=18;FQ=4.13;PV4=1,1,1,1	GT:PL:GQ	0/1:63,0,29:32
CM3.6_SCAFFOLD00003_corregido	6079073	.	G	A	38	.	DP=19;VDB=1.347804e-01;RPB=2.857738e-01;AF1=0.5;AC1=1;DP4=9,0,9,1;MQ=25;FQ=39.6;PV4=1,0.042,0.27,0.36	GT:PL:GQ	0/1:68,0,72:70
CM3.6_SCAFFOLD00003_corregido	6079170	.	G	T	81	.	DP=29;VDB=9.213753e-02;RPB=-6.202937e-01;AF1=0.5;AC1=1;DP4=14,0,6,8;MQ=30;FQ=84;PV4=0.0019,0.016,0.0063,0.19	GT:PL:GQ	0/1:111,0,137:99
CM3.6_SCAFFOLD00003_corregido	6079262	.	T	A	45	.	DP=31;VDB=1.621585e-01;RPB=2.747229e+00;AF1=0.5;AC1=1;DP4=10,6,2,13;MQ=21;FQ=48;PV4=0.0091,1,0.22,0.48	GT:PL:GQ	0/1:75,0,115:78
CM3.6_SCAFFOLD00003_corregido	6079425	.	A	T	88	.	DP=13;VDB=1.363825e-01;AF1=1;AC1=2;DP4=0,0,2,8;MQ=31;FQ=-57	GT:PL:GQ	1/1:121,30,0:57
CM3.6_SCAFFOLD00003_corregido	6079426	.	A	T	88	.	DP=12;VDB=1.376715e-01;AF1=1;AC1=2;DP4=0,0,2,8;MQ=31;FQ=-57	GT:PL:GQ	1/1:121,30,0:57
CM3.6_SCAFFOLD00003_corregido	6079439	.	G	T	79.5	.	DP=12;VDB=1.388032e-01;RPB=-5.793654e-01;AF1=1;AC1=2;DP4=0,1,2,9;MQ=35;FQ=-34;PV4=1,0.29,0.45,0.3	GT:PL:GQ	1/1:111,7,0:12
CM3.6_SCAFFOLD00003_corregido	6079440	.	G	A	91.5	.	DP=12;VDB=1.383779e-01;RPB=-5.793654e-01;AF1=1;AC1=2;DP4=0,1,2,9;MQ=35;FQ=-34;PV4=1,1,0.45,0.31	GT:PL:GQ	1/1:123,7,0:12
CM3.6_SCAFFOLD00003_corregido	6079500	.	A	C	146	.	DP=18;VDB=1.553278e-01;RPB=1.415346e+00;AF1=1;AC1=2;DP4=0,4,2,11;MQ=32;FQ=-44;PV4=1,1,1,1	GT:PL:GQ	1/1:179,17,0:31
CM3.6_SCAFFOLD00003_corregido	6080783	.	G	C	28	.	DP=15;VDB=6.695005e-02;RPB=1.804220e+00;AF1=0.5;AC1=1;DP4=8,4,2,1;MQ=57;FQ=31;PV4=1,0.024,0.14,0.29	GT:PL:GQ	0/1:58,0,255:61
CM3.6_SCAFFOLD00003_corregido	6080789	.	T	C	30	.	DP=15;VDB=6.619718e-02;RPB=1.804220e+00;AF1=0.5;AC1=1;DP4=8,4,2,1;MQ=57;FQ=33;PV4=1,0.045,0.14,0.19	GT:PL:GQ	0/1:60,0,255:63
CM3.6_SCAFFOLD00003_corregido	6081591	.	T	A	7.8	.	DP=17;VDB=7.871263e-02;RPB=-4.743417e-01;AF1=0.5;AC1=1;DP4=7,5,0,5;MQ=38;FQ=10.4;PV4=0.044,1,0.068,1	GT:PL:GQ	0/1:37,0,178:39
CM3.6_SCAFFOLD00003_corregido	6082943	.	C	T	3.01	.	DP=13;VDB=3.840000e-02;RPB=-9.869275e-02;AF1=0.4997;AC1=1;DP4=3,8,1,1;MQ=58;FQ=4.77;PV4=1,0.35,0.0055,1	GT:PL:GQ	0/1:30,0,239:28
CM3.6_SCAFFOLD00003_corregido	6086318	.	T	C	30	.	DP=14;VDB=5.980293e-02;RPB=-4.670994e-01;AF1=0.5;AC1=1;DP4=5,6,1,2;MQ=58;FQ=33;PV4=1,0.5,1,0.43	GT:PL:GQ	0/1:60,0,235:63
CM3.6_SCAFFOLD00003_corregido	6090220	.	A	G	28	.	DP=40;VDB=2.333733e-02;RPB=-2.526121e+00;AF1=0.5;AC1=1;DP4=12,12,8,8;MQ=36;FQ=31;PV4=1,1,2.1e-08,1	GT:PL:GQ	0/1:58,0,255:61
CM3.6_SCAFFOLD00003_corregido	6090523	.	C	T	185	.	DP=38;VDB=1.632699e-01;RPB=-4.403677e-01;AF1=0.5;AC1=1;DP4=4,17,9,8;MQ=41;FQ=188;PV4=0.042,0.001,0.0053,1	GT:PL:GQ	0/1:215,0,249:99
CM3.6_SCAFFOLD00003_corregido	6090568	.	AgG	AG	214	.	INDEL;IS=16,0.432432;DP=37;VDB=1.821329e-01;AF1=0.5;AC1=1;DP4=11,8,6,11;MQ=43;FQ=213;PV4=0.2,1.9e-17,1,0.35	GT:PL:GQ	0/1:252,0,249:99
CM3.6_SCAFFOLD00003_corregido	6091007	.	A	G	46	.	DP=23;VDB=1.621523e-02;RPB=-7.080882e-01;AF1=0.5;AC1=1;DP4=8,10,2,3;MQ=47;FQ=49;PV4=1,1,0.026,0.35	GT:PL:GQ	0/1:76,0,255:79
CM3.6_SCAFFOLD00003_corregido	6091074	.	A	G	36	.	DP=22;VDB=5.489326e-02;RPB=-4.256283e-02;AF1=0.5;AC1=1;DP4=10,8,2,2;MQ=49;FQ=39;PV4=1,1,0.36,1	GT:PL:GQ	0/1:66,0,255:69
CM3.6_SCAFFOLD00003_corregido	6091094	.	C	T	63	.	DP=23;VDB=8.629164e-02;RPB=3.726780e-02;AF1=0.5;AC1=1;DP4=10,8,3,2;MQ=50;FQ=66;PV4=1,1,1,1	GT:PL:GQ	0/1:93,0,255:96
CM3.6_SCAFFOLD00003_corregido	6091135	.	A	G	87	.	DP=23;VDB=1.045599e-01;RPB=2.395932e+00;AF1=0.5;AC1=1;DP4=8,8,3,3;MQ=50;FQ=90;PV4=1,1,0.28,0.19	GT:PL:GQ	0/1:117,0,255:99
CM3.6_SCAFFOLD00003_corregido	6091144	.	C	T	10.4	.	DP=20;VDB=5.980293e-02;RPB=1.058512e+00;AF1=0.5;AC1=1;DP4=8,9,2,1;MQ=51;FQ=13.2;PV4=1,0.17,1,0.37	GT:PL:GQ	0/1:40,0,255:42
CM3.6_SCAFFOLD00003_corregido	6091332	.	A	G	83	.	DP=20;VDB=9.183749e-02;RPB=-5.914369e-01;AF1=0.5;AC1=1;DP4=7,6,2,3;MQ=59;FQ=86;PV4=1,0.46,0.038,1	GT:PL:GQ	0/1:113,0,255:99
CM3.6_SCAFFOLD00003_corregido	6091389	.	A	G	66	.	DP=23;VDB=8.965747e-02;RPB=1.975193e+00;AF1=0.5;AC1=1;DP4=10,8,2,3;MQ=59;FQ=69;PV4=0.64,0.5,0.028,1	GT:PL:GQ	0/1:96,0,255:99
CM3.6_SCAFFOLD00003_corregido	6091684	.	T	G	9.52	.	DP=23;VDB=5.980293e-02;RPB=6.697108e-01;AF1=0.5;AC1=1;DP4=12,7,1,2;MQ=60;FQ=12.3;PV4=0.54,1,1,0.43	GT:PL:GQ	0/1:39,0,255:41
CM3.6_SCAFFOLD00003_corregido	6092169	.	G	A	56	.	DP=13;VDB=8.330040e-02;RPB=9.341286e-01;AF1=0.5;AC1=1;DP4=7,1,3,1;MQ=60;FQ=59;PV4=1,0.028,0.31,0.39	GT:PL:GQ	0/1:86,0,174:89
CM3.6_SCAFFOLD00003_corregido	6092444	.	C	T	52	.	DP=18;VDB=6.955671e-02;RPB=5.840937e-01;AF1=0.5;AC1=1;DP4=4,10,1,3;MQ=56;FQ=55;PV4=1,1,1,1	GT:PL:GQ	0/1:82,0,248:85
CM3.6_SCAFFOLD00003_corregido	6092828	.	T	C	39	.	DP=11;VDB=5.867524e-02;RPB=7.144345e-01;AF1=0.5;AC1=1;DP4=6,2,3,0;MQ=60;FQ=42;PV4=1,1,1,1	GT:PL:GQ	0/1:69,0,195:72
CM3.6_SCAFFOLD00003_corregido	6093106	.	A	G	83	.	DP=19;VDB=8.839265e-02;RPB=-7.869471e-01;AF1=0.5;AC1=1;DP4=3,11,2,3;MQ=60;FQ=86;PV4=0.57,0.37,1,1	GT:PL:GQ	0/1:113,0,255:99
CM3.6_SCAFFOLD00003_corregido	6093166	.	A	G	56	.	DP=17;VDB=6.738389e-02;RPB=1.633843e+00;AF1=0.5;AC1=1;DP4=7,5,2,3;MQ=58;FQ=59;PV4=0.62,0.15,0.062,0.28	GT:PL:GQ	0/1:86,0,255:89
CM3.6_SCAFFOLD00003_corregido	6093189	.	G	A	29	.	DP=19;VDB=6.846959e-02;RPB=1.950000e+00;AF1=0.5;AC1=1;DP4=9,6,2,2;MQ=58;FQ=32;PV4=1,0.31,0.025,0.23	GT:PL:GQ	0/1:59,0,255:62
CM3.6_SCAFFOLD00003_corregido	6093756	.	T	C	39	.	DP=16;VDB=6.615865e-02;RPB=-4.949747e-01;AF1=0.5;AC1=1;DP4=7,3,3,1;MQ=57;FQ=42;PV4=1,1,0.0063,0.099	GT:PL:GQ	0/1:69,0,197:72
CM3.6_SCAFFOLD00003_corregido	6093803	.	T	C	45	.	DP=19;VDB=6.951726e-02;RPB=4.166190e-01;AF1=0.5;AC1=1;DP4=10,4,4,1;MQ=55;FQ=48;PV4=1,1,9.3e-07,1	GT:PL:GQ	0/1:75,0,254:78
CM3.6_SCAFFOLD00003_corregido	6093805	.	G	T	46	.	DP=19;VDB=7.161328e-02;RPB=3.240370e-01;AF1=0.5;AC1=1;DP4=10,4,4,1;MQ=55;FQ=49;PV4=1,0.37,9.3e-07,1	GT:PL:GQ	0/1:76,0,255:79
CM3.6_SCAFFOLD00003_corregido	6093819	.	C	T	27	.	DP=19;VDB=8.330040e-02;RPB=5.000000e-02;AF1=0.5;AC1=1;DP4=11,4,3,1;MQ=56;FQ=30;PV4=1,1,3.7e-06,1	GT:PL:GQ	0/1:57,0,255:60
CM3.6_SCAFFOLD00003_corregido	6093964	.	G	C	22	.	DP=18;VDB=6.508500e-02;RPB=-1.540107e+00;AF1=0.5;AC1=1;DP4=11,4,1,2;MQ=60;FQ=25;PV4=0.25,1,1,1	GT:PL:GQ	0/1:52,0,255:55
CM3.6_SCAFFOLD00003_corregido	6093974	.	G	A	25	.	DP=18;VDB=6.508500e-02;RPB=-1.184698e-01;AF1=0.5;AC1=1;DP4=9,6,1,2;MQ=60;FQ=28;PV4=0.56,1,1,1	GT:PL:GQ	0/1:55,0,255:58
CM3.6_SCAFFOLD00003_corregido	6093978	.	G	A	30	.	DP=17;VDB=6.718756e-02;RPB=-1.345346e-01;AF1=0.5;AC1=1;DP4=8,5,1,2;MQ=60;FQ=33;PV4=0.55,1,1,1	GT:PL:GQ	0/1:60,0,255:63
CM3.6_SCAFFOLD00003_corregido	6094338	.	C	T	5.46	.	DP=12;VDB=6.560000e-02;RPB=1.074172e-01;AF1=0.4999;AC1=1;DP4=3,7,0,2;MQ=59;FQ=7.8;PV4=1,0.34,1,1	GT:PL:GQ	0/1:34,0,230:34
CM3.6_SCAFFOLD00003_corregido	6096623	.	C	T	4.13	.	DP=6;VDB=5.120000e-02;RPB=0.000000e+00;AF1=0.4998;AC1=1;DP4=0,4,0,2;MQ=52;FQ=6.2;PV4=1,1,0.0036,1	GT:PL:GQ	0/1:32,0,107:31
CM3.6_SCAFFOLD00003_corregido	6097453	.	A	G	3.54	.	DP=10;VDB=4.000000e-02;RPB=-8.217058e-01;AF1=0.4998;AC1=1;DP4=3,4,1,1;MQ=57;FQ=5.47;PV4=1,0.43,0.026,1	GT:PL:GQ	0/1:31,0,174:30
CM3.6_SCAFFOLD00003_corregido	6097478	.	C	A	28	.	DP=12;VDB=6.089532e-02;RPB=-1.109400e+00;AF1=0.5;AC1=1;DP4=2,7,1,2;MQ=58;FQ=31;PV4=1,0.3,0.041,1	GT:PL:GQ	0/1:58,0,201:61
CM3.6_SCAFFOLD00003_corregido	6097788	.	ATTTTT	ATTTTTT	82.5	.	INDEL;IS=9,0.818182;DP=11;VDB=8.391109e-02;AF1=1;AC1=2;DP4=0,0,6,3;MQ=60;FQ=-61.5	GT:PL:GQ	1/1:123,27,0:51
CM3.6_SCAFFOLD00003_corregido	6098121	.	AAAGAAATCAACAA	AAA	65.4	.	INDEL;IS=1,0.062500;DP=15;VDB=4.336434e-02;AF1=1;AC1=2;DP4=0,0,3,0;MQ=52;FQ=-43.5	GT:PL:GQ	1/1:105,9,0:16
CM3.6_SCAFFOLD00003_corregido	6098892	.	AG	AGG	57.5	.	INDEL;IS=5,0.227273;DP=22;VDB=2.034752e-01;AF1=0.5;AC1=1;DP4=8,9,3,2;MQ=58;FQ=60.5;PV4=1,1,0.0022,0.14	GT:PL:GQ	0/1:95,0,255:98
CM3.6_SCAFFOLD00003_corregido	6098952	.	T	C	6.98	.	DP=22;VDB=6.733101e-02;RPB=-4.522670e-01;AF1=0.4999;AC1=1;DP4=11,7,3,0;MQ=60;FQ=9.53;PV4=0.52,0.45,1,1	GT:PL:GQ	0/1:36,0,255:37
CM3.6_SCAFFOLD00003_corregido	6099007	.	C	T	27	.	DP=16;VDB=6.733367e-02;RPB=1.345346e-01;AF1=0.5;AC1=1;DP4=8,5,2,1;MQ=60;FQ=30;PV4=1,0.19,1,1	GT:PL:GQ	0/1:57,0,255:60
CM3.6_SCAFFOLD00003_corregido	6099029	.	A	G	7.8	.	DP=23;VDB=3.876772e-02;RPB=1.049802e+00;AF1=0.5;AC1=1;DP4=14,6,2,1;MQ=60;FQ=10.4;PV4=1,0.43,1,1	GT:PL:GQ	0/1:37,0,255:39
CM3.6_SCAFFOLD00003_corregido	6099799	.	A	G	10.4	.	DP=12;VDB=5.980293e-02;RPB=9.245003e-01;AF1=0.5;AC1=1;DP4=3,6,3,0;MQ=54;FQ=13.2;PV4=0.18,1,0,1	GT:PL:GQ	0/1:40,0,207:42
CM3.6_SCAFFOLD00003_corregido	6100043	.	A	G	29	.	DP=19;VDB=9.124705e-02;RPB=-1.774311e+00;AF1=0.5;AC1=1;DP4=6,7,0,5;MQ=45;FQ=32;PV4=0.11,1,0.017,1	GT:PL:GQ	0/1:59,0,241:62
CM3.6_SCAFFOLD00003_corregido	6100119	.	A	G	48	.	DP=9;VDB=7.269818e-02;RPB=-7.917240e-01;AF1=0.5;AC1=1;DP4=0,5,1,3;MQ=49;FQ=51;PV4=0.44,0.47,3.7e-07,1	GT:PL:GQ	0/1:78,0,106:81
CM3.6_SCAFFOLD00003_corregido	6100255	.	G	A	7.8	.	DP=14;VDB=5.867524e-02;RPB=-1.267731e+00;AF1=0.5;AC1=1;DP4=2,8,3,0;MQ=48;FQ=10.4;PV4=0.035,1,0.063,0.18	GT:PL:GQ	0/1:37,0,179:39
CM3.6_SCAFFOLD00003_corregido	6100268	.	T	C	7.8	.	DP=17;VDB=8.616185e-02;RPB=-2.635231e-01;AF1=0.5;AC1=1;DP4=2,10,4,1;MQ=43;FQ=10.4;PV4=0.028,1,0.004,0.37	GT:PL:GQ	0/1:37,0,188:39
CM3.6_SCAFFOLD00003_corregido	6100290	.	T	C	7.8	.	DP=20;VDB=8.318789e-02;RPB=-1.275630e+00;AF1=0.5;AC1=1;DP4=3,13,4,0;MQ=41;FQ=10.4;PV4=0.0072,1,0.22,1	GT:PL:GQ	0/1:37,0,193:39
CM3.6_SCAFFOLD00003_corregido	6100302	.	G	A	7.8	.	DP=20;VDB=8.150771e-02;RPB=-1.275630e+00;AF1=0.5;AC1=1;DP4=3,13,4,0;MQ=41;FQ=10.4;PV4=0.0072,1,0.22,1	GT:PL:GQ	0/1:37,0,199:39
CM3.6_SCAFFOLD00003_corregido	6100304	.	G	A	7.8	.	DP=20;VDB=8.051522e-02;RPB=-1.464612e+00;AF1=0.5;AC1=1;DP4=3,13,4,0;MQ=41;FQ=10.4;PV4=0.0072,0.14,0.22,1	GT:PL:GQ	0/1:37,0,199:39
CM3.6_SCAFFOLD00003_corregido	6100305	.	C	T	7.8	.	DP=20;VDB=8.150771e-02;RPB=-1.464612e+00;AF1=0.5;AC1=1;DP4=3,13,4,0;MQ=41;FQ=10.4;PV4=0.0072,1,0.22,1	GT:PL:GQ	0/1:37,0,200:39
CM3.6_SCAFFOLD00003_corregido	6100317	.	C	T	26	.	DP=19;VDB=6.951726e-02;RPB=-1.805349e+00;AF1=0.5;AC1=1;DP4=3,11,5,0;MQ=40;FQ=29;PV4=0.0048,0.36,0.16,1	GT:PL:GQ	0/1:56,0,199:59
CM3.6_SCAFFOLD00003_corregido	6100320	.	G	A	29	.	DP=19;VDB=6.303415e-02;RPB=-1.774311e+00;AF1=0.5;AC1=1;DP4=2,11,5,0;MQ=41;FQ=32;PV4=0.0025,0.22,0.083,1	GT:PL:GQ	0/1:59,0,196:62
CM3.6_SCAFFOLD00003_corregido	6100328	.	C	T	64	.	DP=18;VDB=6.689525e-02;RPB=-1.910325e+00;AF1=0.5;AC1=1;DP4=1,9,8,0;MQ=37;FQ=67;PV4=0.00041,0.38,0.082,0.31	GT:PL:GQ	0/1:94,0,156:97
CM3.6_SCAFFOLD00003_corregido	6100340	.	A	G	57	.	DP=17;VDB=1.145288e-01;RPB=-2.781315e+00;AF1=0.5;AC1=1;DP4=1,9,7,0;MQ=38;FQ=60;PV4=0.00041,1,0.098,1	GT:PL:GQ	0/1:87,0,149:90
CM3.6_SCAFFOLD00003_corregido	6100341	.	C	T	57	.	DP=17;VDB=1.138775e-01;RPB=-2.781315e+00;AF1=0.5;AC1=1;DP4=1,9,7,0;MQ=38;FQ=60;PV4=0.00041,0.0093,0.098,1	GT:PL:GQ	0/1:87,0,153:90
CM3.6_SCAFFOLD00003_corregido	6100353	.	T	A	71	.	DP=14;VDB=4.923761e-02;RPB=-2.517439e+00;AF1=0.5;AC1=1;DP4=1,5,8,0;MQ=28;FQ=55.9;PV4=0.003,0.15,1,1	GT:PL:GQ	0/1:101,0,83:86
CM3.6_SCAFFOLD00003_corregido	6100360	.	A	T	71	.	DP=13;VDB=1.104312e-01;RPB=-2.546005e+00;AF1=0.5;AC1=1;DP4=0,4,8,1;MQ=27;FQ=23;PV4=0.007,1,1,0.25	GT:PL:GQ	0/1:101,0,50:53
CM3.6_SCAFFOLD00003_corregido	6100478	.	G	A	3.01	.	DP=8;VDB=3.520000e-02;RPB=-1.114905e+00;AF1=0.4997;AC1=1;DP4=4,2,0,2;MQ=44;FQ=4.77;PV4=0.43,1,0.1,1	GT:PL:GQ	0/1:30,0,139:28
CM3.6_SCAFFOLD00003_corregido	6100479	.	T	C	3.01	.	DP=8;VDB=3.520000e-02;RPB=-1.114905e+00;AF1=0.4997;AC1=1;DP4=4,2,0,2;MQ=44;FQ=4.77;PV4=0.43,1,0.1,1	GT:PL:GQ	0/1:30,0,135:28
CM3.6_SCAFFOLD00003_corregido	6100484	.	G	A	4.77	.	DP=7;VDB=5.280000e-02;RPB=-9.837446e-01;AF1=0.4999;AC1=1;DP4=3,2,0,2;MQ=41;FQ=6.99;PV4=0.43,1,0.15,1	GT:PL:GQ	0/1:33,0,125:33
CM3.6_SCAFFOLD00003_corregido	6100486	.	G	A	3.54	.	DP=7;VDB=5.920000e-02;RPB=-9.837446e-01;AF1=0.4998;AC1=1;DP4=3,2,0,2;MQ=41;FQ=5.47;PV4=0.43,0.15,0.15,1	GT:PL:GQ	0/1:31,0,128:30
CM3.6_SCAFFOLD00003_corregido	6100490	.	C	G	9.52	.	DP=5;VDB=7.360000e-02;RPB=5.314005e-01;AF1=0.5;AC1=1;DP4=2,1,0,2;MQ=44;FQ=12.3;PV4=0.4,1,0.11,1	GT:PL:GQ	0/1:39,0,77:41
CM3.6_SCAFFOLD00003_corregido	6100502	.	T	A	6.98	.	DP=6;VDB=4.640000e-02;RPB=8.071455e-01;AF1=0.4999;AC1=1;DP4=3,1,0,2;MQ=47;FQ=9.53;PV4=0.4,1,0.058,1	GT:PL:GQ	0/1:36,0,100:37
CM3.6_SCAFFOLD00003_corregido	6100516	.	C	T	6.98	.	DP=7;VDB=6.719287e-02;RPB=0.000000e+00;AF1=0.4999;AC1=1;DP4=3,1,0,3;MQ=44;FQ=9.53;PV4=0.14,1,0.021,0.33	GT:PL:GQ	0/1:36,0,100:37
CM3.6_SCAFFOLD00003_corregido	6100521	.	T	C	4.77	.	DP=7;VDB=4.480000e-02;RPB=9.837446e-01;AF1=0.4999;AC1=1;DP4=3,2,0,2;MQ=44;FQ=6.99;PV4=0.43,1,0.26,0.38	GT:PL:GQ	0/1:33,0,103:33
CM3.6_SCAFFOLD00003_corregido	6101576	.	GAAAAAAAAAAAA	GAAAAAAAAAAAAAAAA,GAAAAAAAAAAAAAA	177	.	INDEL;IS=7,0.500000;DP=14;VDB=1.551271e-01;AF1=1;AC1=2;DP4=0,0,9,3;MQ=60;FQ=-67.5	GT:PL:GQ	1/1:218,33,0,214,19,211:63
CM3.6_SCAFFOLD00003_corregido	6101663	.	GGAGAGAG	GGAGAG	23.5	.	INDEL;IS=3,0.250000;DP=12;VDB=1.219670e-01;AF1=0.5;AC1=1;DP4=4,5,2,1;MQ=60;FQ=26.5;PV4=1,1.3e-10,1,1	GT:PL:GQ	0/1:61,0,255:64
CM3.6_SCAFFOLD00003_corregido	6101710	.	C	T	27	.	DP=16;VDB=4.940956e-02;RPB=1.748949e+00;AF1=0.5;AC1=1;DP4=8,5,2,1;MQ=60;FQ=30;PV4=1,0.038,1,1	GT:PL:GQ	0/1:57,0,255:60
CM3.6_SCAFFOLD00003_corregido	6101961	.	C	T	44	.	DP=19;VDB=3.555881e-02;RPB=-2.150000e+00;AF1=0.5;AC1=1;DP4=5,10,2,2;MQ=58;FQ=47;PV4=0.6,1,0.0015,1	GT:PL:GQ	0/1:74,0,255:77
CM3.6_SCAFFOLD00003_corregido	6102311	.	G	A	11.3	.	DP=14;VDB=5.085621e-02;RPB=-1.556998e-01;AF1=0.5;AC1=1;DP4=7,4,1,2;MQ=54;FQ=14.2;PV4=0.54,1,1.3e-13,1	GT:PL:GQ	0/1:41,0,249:43
CM3.6_SCAFFOLD00003_corregido	6105554	.	C	A	10.4	.	DP=11;VDB=7.840000e-02;RPB=-8.249579e-01;AF1=0.5;AC1=1;DP4=4,5,2,0;MQ=60;FQ=13.2;PV4=0.45,1,1,1	GT:PL:GQ	0/1:40,0,220:42
CM3.6_SCAFFOLD00003_corregido	6115877	.	G	C	30	.	DP=18;VDB=4.183346e-02;RPB=-7.108186e-01;AF1=0.5;AC1=1;DP4=10,5,2,1;MQ=60;FQ=33;PV4=1,1,1,0.18	GT:PL:GQ	0/1:60,0,255:63
CM3.6_SCAFFOLD00003_corregido	6115915	.	C	T	9.52	.	DP=25;VDB=6.188863e-02;RPB=5.435573e-01;AF1=0.5;AC1=1;DP4=11,11,2,1;MQ=60;FQ=12.3;PV4=1,1,1,1	GT:PL:GQ	0/1:39,0,255:41
CM3.6_SCAFFOLD00003_corregido	6116058	.	A	C	5.46	.	DP=13;VDB=4.800000e-02;RPB=2.960783e-01;AF1=0.4999;AC1=1;DP4=6,5,1,1;MQ=60;FQ=7.8;PV4=1,0.44,1,0.21	GT:PL:GQ	0/1:34,0,244:34
CM3.6_SCAFFOLD00003_corregido	6116106	.	T	C	35	.	DP=23;VDB=8.150059e-02;RPB=-3.649982e-01;AF1=0.5;AC1=1;DP4=10,9,2,2;MQ=60;FQ=38;PV4=1,0.1,1,1	GT:PL:GQ	0/1:65,0,255:68
CM3.6_SCAFFOLD00003_corregido	6116117	.	A	G	47	.	DP=22;VDB=7.269818e-02;RPB=-4.478111e-02;AF1=0.5;AC1=1;DP4=9,8,2,2;MQ=60;FQ=50;PV4=1,1,1,1	GT:PL:GQ	0/1:77,0,255:80
CM3.6_SCAFFOLD00003_corregido	6116172	.	A	G	59	.	DP=17;VDB=6.131737e-02;RPB=-7.359801e-01;AF1=0.5;AC1=1;DP4=7,6,2,2;MQ=60;FQ=62;PV4=1,1,1,1	GT:PL:GQ	0/1:89,0,255:92
CM3.6_SCAFFOLD00003_corregido	6116176	.	G	T	52	.	DP=18;VDB=6.378791e-02;RPB=-4.778948e-01;AF1=0.5;AC1=1;DP4=7,7,2,2;MQ=60;FQ=55;PV4=1,1,1,1	GT:PL:GQ	0/1:82,0,255:85
CM3.6_SCAFFOLD00003_corregido	6119133	.	T	C	180	.	DP=12;VDB=1.379769e-01;RPB=-1.739253e+00;AF1=1;AC1=2;DP4=1,0,5,5;MQ=49;FQ=-49;PV4=1,0.34,1,1	GT:PL:GQ	1/1:213,22,0:41
CM3.6_SCAFFOLD00003_corregido	6122852	.	G	T	6.98	.	DP=23;VDB=8.228788e-02;RPB=-1.216661e-01;AF1=0.4999;AC1=1;DP4=7,12,3,1;MQ=57;FQ=9.53;PV4=0.28,1,3.9e-07,1	GT:PL:GQ	0/1:36,0,255:37
CM3.6_SCAFFOLD00003_corregido	6122865	.	T	C	10.4	.	DP=22;VDB=6.131737e-02;RPB=6.384424e-01;AF1=0.5;AC1=1;DP4=7,11,3,1;MQ=55;FQ=13.2;PV4=0.29,1,0.0001,1	GT:PL:GQ	0/1:40,0,255:42
CM3.6_SCAFFOLD00003_corregido	6123007	.	A	C	14.2	.	DP=16;VDB=6.570053e-02;RPB=-8.072073e-01;AF1=0.5;AC1=1;DP4=10,3,1,2;MQ=57;FQ=17.1;PV4=0.21,0.0024,0.21,0.19	GT:PL:GQ	0/1:44,0,235:47
CM3.6_SCAFFOLD00003_corregido	6123215	.	A	T	18.1	.	DP=22;VDB=7.791483e-02;RPB=6.384424e-01;AF1=0.5;AC1=1;DP4=8,10,2,2;MQ=56;FQ=21;PV4=1,0.33,0.00017,1	GT:PL:GQ	0/1:48,0,255:51
CM3.6_SCAFFOLD00003_corregido	6123219	.	A	T	9.52	.	DP=22;VDB=4.183346e-02;RPB=-4.783649e-01;AF1=0.5;AC1=1;DP4=8,11,2,1;MQ=56;FQ=12.3;PV4=0.57,1,0.24,1	GT:PL:GQ	0/1:39,0,255:41
CM3.6_SCAFFOLD00003_corregido	6123221	.	G	C	22	.	DP=22;VDB=6.376843e-02;RPB=3.830654e-01;AF1=0.5;AC1=1;DP4=8,10,2,2;MQ=56;FQ=25;PV4=1,0.49,0.00017,1	GT:PL:GQ	0/1:52,0,255:55
CM3.6_SCAFFOLD00003_corregido	6123222	.	G	A	17.1	.	DP=22;VDB=5.876162e-02;RPB=3.830654e-01;AF1=0.5;AC1=1;DP4=8,10,2,2;MQ=56;FQ=20.1;PV4=1,0.027,0.00017,1	GT:PL:GQ	0/1:47,0,255:50
CM3.6_SCAFFOLD00003_corregido	6123276	.	G	A	6.98	.	DP=16;VDB=6.695005e-02;RPB=6.726728e-01;AF1=0.4999;AC1=1;DP4=4,9,1,2;MQ=56;FQ=9.53;PV4=1,0.22,0,0.33	GT:PL:GQ	0/1:36,0,255:37
CM3.6_SCAFFOLD00003_corregido	6123467	.	C	G	97	.	DP=18;VDB=1.077920e-01;RPB=-8.151001e-01;AF1=0.5;AC1=1;DP4=4,7,1,6;MQ=55;FQ=100;PV4=0.6,0.1,0.0012,0.038	GT:PL:GQ	0/1:127,0,246:99
CM3.6_SCAFFOLD00003_corregido	6123484	.	G	A	94	.	DP=21;VDB=1.142343e-01;RPB=1.865118e-01;AF1=0.5;AC1=1;DP4=6,8,1,6;MQ=55;FQ=97;PV4=0.34,0.23,0.0003,1	GT:PL:GQ	0/1:124,0,255:99
CM3.6_SCAFFOLD00003_corregido	6123511	.	G	A	76	.	DP=25;VDB=8.739103e-02;RPB=4.135851e-01;AF1=0.5;AC1=1;DP4=10,9,2,4;MQ=56;FQ=79;PV4=0.64,1,0.0038,1	GT:PL:GQ	0/1:106,0,255:99
CM3.6_SCAFFOLD00003_corregido	6123523	.	G	A	75	.	DP=25;VDB=9.637754e-02;RPB=7.953560e-01;AF1=0.5;AC1=1;DP4=10,9,2,4;MQ=56;FQ=78;PV4=0.64,1,0.0038,0.37	GT:PL:GQ	0/1:105,0,255:99
CM3.6_SCAFFOLD00003_corregido	6123622	.	G	A	61	.	DP=19;VDB=6.649473e-02;RPB=-7.869471e-01;AF1=0.5;AC1=1;DP4=10,4,4,1;MQ=58;FQ=64;PV4=1,1,0.0057,1	GT:PL:GQ	0/1:91,0,250:94
CM3.6_SCAFFOLD00003_corregido	6123740	.	G	A	19.1	.	DP=15;VDB=5.085621e-02;RPB=9.381942e-01;AF1=0.5;AC1=1;DP4=7,5,2,1;MQ=57;FQ=22;PV4=1,1,0.00027,1	GT:PL:GQ	0/1:49,0,246:52
CM3.6_SCAFFOLD00003_corregido	6123746	.	G	A	17.1	.	DP=14;VDB=6.695797e-02;RPB=1.245598e+00;AF1=0.5;AC1=1;DP4=6,5,2,1;MQ=57;FQ=20.1;PV4=1,0.43,0.00048,1	GT:PL:GQ	0/1:47,0,242:50
CM3.6_SCAFFOLD00003_corregido	6123765	.	G	A	39	.	DP=15;VDB=4.436369e-02;RPB=7.180703e-01;AF1=0.5;AC1=1;DP4=7,4,2,2;MQ=56;FQ=42;PV4=1,1,0.024,0.11	GT:PL:GQ	0/1:69,0,217:72
CM3.6_SCAFFOLD00003_corregido	6123813	.	A	G	24	.	DP=17;VDB=6.439972e-02;RPB=-1.889822e-01;AF1=0.5;AC1=1;DP4=8,6,1,2;MQ=57;FQ=27;PV4=0.58,1,0.068,0.34	GT:PL:GQ	0/1:54,0,255:57
CM3.6_SCAFFOLD00003_corregido	6123896	.	A	T	65	.	DP=22;VDB=8.701821e-02;RPB=-5.484225e-01;AF1=0.5;AC1=1;DP4=8,9,2,3;MQ=59;FQ=68;PV4=1,0.3,0.032,0.37	GT:PL:GQ	0/1:95,0,255:98
CM3.6_SCAFFOLD00003_corregido	6123954	.	T	C	73	.	DP=22;VDB=9.253667e-02;RPB=3.686049e-02;AF1=0.5;AC1=1;DP4=7,9,2,4;MQ=57;FQ=76;PV4=1,0.15,0.00054,1	GT:PL:GQ	0/1:103,0,255:99
CM3.6_SCAFFOLD00003_corregido	6123959	.	G	A	70	.	DP=21;VDB=9.041166e-02;RPB=-7.010682e-01;AF1=0.5;AC1=1;DP4=7,7,1,5;MQ=55;FQ=73;PV4=0.32,0.18,4.4e-05,1	GT:PL:GQ	0/1:100,0,255:99
CM3.6_SCAFFOLD00003_corregido	6123983	.	C	T	62	.	DP=20;VDB=7.655901e-02;RPB=-7.010682e-01;AF1=0.5;AC1=1;DP4=7,7,0,6;MQ=56;FQ=65;PV4=0.051,1,0.0011,1	GT:PL:GQ	0/1:92,0,255:95
CM3.6_SCAFFOLD00003_corregido	6123985	.	A	T	62	.	DP=20;VDB=7.293871e-02;RPB=-7.010682e-01;AF1=0.5;AC1=1;DP4=7,7,0,6;MQ=56;FQ=65;PV4=0.051,1,0.0011,1	GT:PL:GQ	0/1:92,0,255:95
CM3.6_SCAFFOLD00003_corregido	6124040	.	G	A	43	.	DP=18;VDB=8.150059e-02;RPB=8.492078e-01;AF1=0.5;AC1=1;DP4=8,5,1,3;MQ=56;FQ=46;PV4=0.29,1,2.2e-05,1	GT:PL:GQ	0/1:73,0,255:76
CM3.6_SCAFFOLD00003_corregido	6124050	.	A	T	39	.	DP=18;VDB=7.460385e-02;RPB=1.008889e+00;AF1=0.5;AC1=1;DP4=8,6,1,3;MQ=56;FQ=42;PV4=0.58,1,1.1e-05,1	GT:PL:GQ	0/1:69,0,255:72
CM3.6_SCAFFOLD00003_corregido	6124066	.	G	A	45	.	DP=18;VDB=9.352133e-02;RPB=4.928641e-01;AF1=0.5;AC1=1;DP4=8,5,2,3;MQ=54;FQ=48;PV4=0.61,1,4.1e-05,0.08	GT:PL:GQ	0/1:75,0,255:78
CM3.6_SCAFFOLD00003_corregido	6124975	.	G	A	10.4	.	DP=19;VDB=8.330040e-02;RPB=-1.050000e+00;AF1=0.5;AC1=1;DP4=5,10,4,0;MQ=48;FQ=13.2;PV4=0.033,1,0.0047,1	GT:PL:GQ	0/1:40,0,255:42
CM3.6_SCAFFOLD00003_corregido	6125153	.	C	A	27	.	DP=19;VDB=9.505586e-02;RPB=-8.795291e-01;AF1=0.5;AC1=1;DP4=4,10,3,2;MQ=39;FQ=30;PV4=0.3,1,0.0048,1	GT:PL:GQ	0/1:57,0,242:60
CM3.6_SCAFFOLD00003_corregido	6125279	.	A	T	66	.	DP=31;VDB=9.070054e-02;RPB=-1.196784e+00;AF1=0.5;AC1=1;DP4=12,10,8,1;MQ=45;FQ=69;PV4=0.11,1,1.9e-05,1	GT:PL:GQ	0/1:96,0,255:99
CM3.6_SCAFFOLD00003_corregido	6125290	.	G	A	4.13	.	DP=32;VDB=1.045862e-01;RPB=-1.569115e+00;AF1=0.4998;AC1=1;DP4=14,12,6,0;MQ=45;FQ=6.2;PV4=0.061,1,0.0005,1	GT:PL:GQ	0/1:32,0,255:31
CM3.6_SCAFFOLD00003_corregido	6125373	.	C	T	6.2	.	DP=21;VDB=6.719287e-02;RPB=-1.758816e+00;AF1=0.4999;AC1=1;DP4=11,7,0,3;MQ=47;FQ=8.65;PV4=0.09,1,0.15,1	GT:PL:GQ	0/1:35,0,255:36
CM3.6_SCAFFOLD00003_corregido	6125490	.	T	C	39	.	DP=14;VDB=7.467116e-02;RPB=-9.333333e-01;AF1=0.5;AC1=1;DP4=6,3,0,5;MQ=38;FQ=42;PV4=0.031,1,0.35,1	GT:PL:GQ	0/1:69,0,149:72
CM3.6_SCAFFOLD00003_corregido	6125497	.	cTT	cTTTT	32.5	.	INDEL;IS=8,0.533333;DP=15;VDB=1.242334e-01;AF1=0.5;AC1=1;DP4=4,3,3,5;MQ=40;FQ=35.5;PV4=0.62,1,0.085,1	GT:PL:GQ	0/1:70,0,120:73
CM3.6_SCAFFOLD00003_corregido	6125530	.	C	T	46	.	DP=16;VDB=3.877182e-02;RPB=1.799471e+00;AF1=0.5;AC1=1;DP4=4,5,2,5;MQ=42;FQ=49;PV4=0.63,1,0.00085,1	GT:PL:GQ	0/1:76,0,191:79
CM3.6_SCAFFOLD00003_corregido	6125565	.	T	C	5.46	.	DP=21;VDB=3.553943e-02;RPB=5.821544e-01;AF1=0.4999;AC1=1;DP4=7,10,0,4;MQ=46;FQ=7.8;PV4=0.25,1,0.29,0.39	GT:PL:GQ	0/1:34,0,244:34
CM3.6_SCAFFOLD00003_corregido	6125569	.	T	C	6.98	.	DP=21;VDB=5.092723e-02;RPB=4.925922e-01;AF1=0.4999;AC1=1;DP4=7,10,0,4;MQ=46;FQ=9.53;PV4=0.25,1,0.29,0.35	GT:PL:GQ	0/1:36,0,240:37
CM3.6_SCAFFOLD00003_corregido	6125703	.	G	T	31	.	DP=16;VDB=8.228788e-02;RPB=5.875121e-01;AF1=0.5;AC1=1;DP4=5,6,0,4;MQ=55;FQ=34;PV4=0.23,1,6.6e-05,1	GT:PL:GQ	0/1:61,0,252:64
CM3.6_SCAFFOLD00003_corregido	6128374	.	T	C	55	.	DP=19;VDB=9.505586e-02;RPB=-1.805349e+00;AF1=0.5;AC1=1;DP4=11,3,5,0;MQ=38;FQ=58;PV4=0.53,1,1,0.43	GT:PL:GQ	0/1:85,0,203:88
CM3.6_SCAFFOLD00003_corregido	6128383	.	G	C	64	.	DP=22;VDB=9.047715e-02;RPB=-3.520894e-02;AF1=0.5;AC1=1;DP4=6,4,11,0;MQ=36;FQ=67;PV4=0.035,0.21,0.00075,1	GT:PL:GQ	0/1:94,0,205:97
CM3.6_SCAFFOLD00003_corregido	6130925	.	C	G	38	.	DP=19;VDB=6.645705e-03;RPB=-2.938144e+00;AF1=0.5;AC1=1;DP4=6,7,6,0;MQ=28;FQ=41;PV4=0.044,0.32,1,0.00025	GT:PL:GQ	0/1:68,0,165:71
CM3.6_SCAFFOLD00003_corregido	6132063	.	G	A	9.52	.	DP=27;VDB=7.987103e-02;RPB=-1.893293e+00;AF1=0.5;AC1=1;DP4=7,10,5,3;MQ=37;FQ=12.3;PV4=0.41,1,2.9e-05,1	GT:PL:GQ	0/1:39,0,255:41
CM3.6_SCAFFOLD00003_corregido	6132095	.	G	T	97	.	DP=32;VDB=1.349055e-01;RPB=-8.931197e-01;AF1=0.5;AC1=1;DP4=7,10,8,6;MQ=33;FQ=100;PV4=0.48,0.11,0.0052,1	GT:PL:GQ	0/1:127,0,231:99
CM3.6_SCAFFOLD00003_corregido	6132183	.	G	A	16.1	.	DP=35;VDB=1.145288e-01;RPB=1.475232e+00;AF1=0.5;AC1=1;DP4=2,24,0,7;MQ=32;FQ=19.1;PV4=1,0.028,1,1	GT:PL:GQ	0/1:46,0,180:49
CM3.6_SCAFFOLD00003_corregido	6132260	.	G	A	54	.	DP=34;VDB=6.377193e-02;RPB=-1.343122e+00;AF1=0.5;AC1=1;DP4=4,22,0,7;MQ=48;FQ=57;PV4=0.56,0.31,1,1	GT:PL:GQ	0/1:84,0,245:87
CM3.6_SCAFFOLD00003_corregido	6132375	.	C	T	21	.	DP=21;VDB=9.386119e-02;RPB=1.920317e+00;AF1=0.5;AC1=1;DP4=1,14,0,5;MQ=42;FQ=24;PV4=1,1,0.13,1	GT:PL:GQ	0/1:51,0,179:54
CM3.6_SCAFFOLD00003_corregido	6132443	.	T	C	31	.	DP=22;VDB=1.219930e-01;RPB=-5.342245e-01;AF1=0.5;AC1=1;DP4=2,11,0,9;MQ=39;FQ=34;PV4=0.49,0.12,9.7e-05,0.29	GT:PL:GQ	0/1:61,0,201:64
CM3.6_SCAFFOLD00003_corregido	6132449	.	T	A	33	.	DP=22;VDB=2.709944e-02;RPB=2.101048e+00;AF1=0.5;AC1=1;DP4=2,14,0,6;MQ=39;FQ=36;PV4=1,0.49,0.18,0.37	GT:PL:GQ	0/1:63,0,196:66
CM3.6_SCAFFOLD00003_corregido	6138652	.	C	G	33	.	DP=16;VDB=9.416781e-02;RPB=-1.359459e+00;AF1=0.5;AC1=1;DP4=3,8,2,3;MQ=50;FQ=36;PV4=1,0.39,1.3e-06,1	GT:PL:GQ	0/1:63,0,223:66
CM3.6_SCAFFOLD00003_corregido	6140630	.	C	T	26	.	DP=13;VDB=1.976096e-02;RPB=-2.237399e+00;AF1=0.5;AC1=1;DP4=1,8,4,0;MQ=47;FQ=29;PV4=0.007,1,0.0032,1	GT:PL:GQ	0/1:56,0,173:59
CM3.6_SCAFFOLD00003_corregido	6140633	.	G	A	26	.	DP=13;VDB=2.249890e-02;RPB=-2.237399e+00;AF1=0.5;AC1=1;DP4=1,8,4,0;MQ=47;FQ=29;PV4=0.007,1,0.0032,1	GT:PL:GQ	0/1:56,0,178:59
CM3.6_SCAFFOLD00003_corregido	6140636	.	A	C	26	.	DP=13;VDB=2.649457e-02;RPB=-2.237399e+00;AF1=0.5;AC1=1;DP4=1,8,4,0;MQ=47;FQ=29;PV4=0.007,1,0.0032,1	GT:PL:GQ	0/1:56,0,168:59
CM3.6_SCAFFOLD00003_corregido	6140664	.	G	A	54	.	DP=13;VDB=9.807275e-02;RPB=-6.139274e-01;AF1=0.5;AC1=1;DP4=0,7,6,0;MQ=44;FQ=57;PV4=0.00058,0.39,0.0022,1	GT:PL:GQ	0/1:84,0,131:87
CM3.6_SCAFFOLD00003_corregido	6140665	.	T	A	103	.	DP=13;VDB=1.107405e-01;RPB=-2.122583e+00;AF1=0.5;AC1=1;DP4=0,5,6,2;MQ=44;FQ=83;PV4=0.021,0.043,0,0.27	GT:PL:GQ	0/1:133,0,110:99
CM3.6_SCAFFOLD00003_corregido	6140671	.	G	T	54	.	DP=13;VDB=5.029047e-02;RPB=-1.123974e+00;AF1=0.5;AC1=1;DP4=0,6,6,1;MQ=44;FQ=57;PV4=0.0047,1,0.0001,1	GT:PL:GQ	0/1:84,0,122:87
CM3.6_SCAFFOLD00003_corregido	6140675	.	T	A	52	.	DP=14;VDB=1.602213e-02;RPB=-1.936492e-01;AF1=0.5;AC1=1;DP4=1,7,6,0;MQ=43;FQ=55;PV4=0.0047,1,0.0063,1	GT:PL:GQ	0/1:82,0,160:85
CM3.6_SCAFFOLD00003_corregido	6140676	.	T	G	52	.	DP=14;VDB=1.469832e-02;RPB=-1.936492e-01;AF1=0.5;AC1=1;DP4=1,7,6,0;MQ=43;FQ=55;PV4=0.0047,0.48,0.0063,1	GT:PL:GQ	0/1:82,0,157:85
CM3.6_SCAFFOLD00003_corregido	6140678	.	T	G	89	.	DP=14;VDB=7.197517e-02;RPB=-1.742843e+00;AF1=0.5;AC1=1;DP4=0,6,7,1;MQ=43;FQ=87.3;PV4=0.0047,0.21,3.9e-05,1	GT:PL:GQ	0/1:119,0,116:99
CM3.6_SCAFFOLD00003_corregido	6140709	.	C	T	34	.	DP=11;VDB=7.760359e-02;RPB=-1.219376e+00;AF1=0.5;AC1=1;DP4=1,5,5,0;MQ=39;FQ=37;PV4=0.015,0.093,0.018,1	GT:PL:GQ	0/1:64,0,129:67
CM3.6_SCAFFOLD00003_corregido	6140710	.	A	C	97	.	DP=10;VDB=1.076663e-01;RPB=-2.219490e+00;AF1=0.5;AC1=1;DP4=0,2,6,2;MQ=36;FQ=17.1;PV4=0.13,0.33,9.6e-06,0.26	GT:PL:GQ	0/1:127,0,44:47
CM3.6_SCAFFOLD00003_corregido	6140712	.	C	T	63	.	DP=10;VDB=8.816498e-02;RPB=-1.170831e+00;AF1=0.5;AC1=1;DP4=1,3,5,1;MQ=36;FQ=63.9;PV4=0.19,0.06,0.018,0.11	GT:PL:GQ	0/1:93,0,95:94
CM3.6_SCAFFOLD00003_corregido	6140750	.	G	A	100	.	DP=12;VDB=1.406592e-01;RPB=-1.158731e+00;AF1=1;AC1=2;DP4=0,1,10,1;MQ=26;FQ=-34;PV4=0.17,0.32,0.31,1	GT:PL:GQ	1/1:132,7,0:12
CM3.6_SCAFFOLD00003_corregido	6140752	.	A	C	46	.	DP=12;VDB=8.979141e-02;RPB=-6.431045e-01;AF1=0.5;AC1=1;DP4=4,2,6,0;MQ=26;FQ=49;PV4=0.45,0.1,0.26,1	GT:PL:GQ	0/1:76,0,103:79
CM3.6_SCAFFOLD00003_corregido	6140757	.	A	G	6.2	.	DP=11;VDB=6.733367e-02;RPB=-1.326807e+00;AF1=0.4999;AC1=1;DP4=6,2,3,0;MQ=26;FQ=8.65;PV4=1,1,0.45,1	GT:PL:GQ	0/1:35,0,126:36
CM3.6_SCAFFOLD00003_corregido	6140758	.	G	A	33	.	DP=11;VDB=7.791483e-02;RPB=-6.607868e-01;AF1=0.5;AC1=1;DP4=6,1,3,1;MQ=26;FQ=36;PV4=1,1,1,1	GT:PL:GQ	0/1:63,0,104:66
CM3.6_SCAFFOLD00003_corregido	6140760	.	G	C	66	.	DP=12;VDB=1.280708e-01;RPB=9.245003e-01;AF1=0.5;AC1=1;DP4=2,1,8,1;MQ=26;FQ=12.3;PV4=0.45,0.37,1,1	GT:PL:GQ	0/1:96,0,39:42
CM3.6_SCAFFOLD00003_corregido	6140766	.	A	G	35	.	DP=12;VDB=8.051522e-02;RPB=4.691674e-01;AF1=0.5;AC1=1;DP4=5,1,3,1;MQ=27;FQ=38;PV4=1,1,0.46,1	GT:PL:GQ	0/1:65,0,100:68
CM3.6_SCAFFOLD00003_corregido	6140774	.	A	G	115	.	DP=10;VDB=9.639229e-02;AF1=1;AC1=2;DP4=0,0,9,1;MQ=26;FQ=-57	GT:PL:GQ	1/1:148,30,0:57
CM3.6_SCAFFOLD00003_corregido	6141106	.	G	A	13.2	.	DP=15;VDB=6.615865e-02;RPB=3.263956e-01;AF1=0.5;AC1=1;DP4=6,5,2,2;MQ=42;FQ=16.1;PV4=1,1,0.034,1	GT:PL:GQ	0/1:43,0,194:46
CM3.6_SCAFFOLD00003_corregido	6141150	.	A	T	3.54	.	DP=14;VDB=6.365454e-02;RPB=1.089898e+00;AF1=0.4998;AC1=1;DP4=5,6,2,1;MQ=46;FQ=5.47;PV4=1,1,0.048,0.38	GT:PL:GQ	0/1:31,0,205:30
CM3.6_SCAFFOLD00003_corregido	6141333	.	A	T	45	.	DP=27;VDB=1.041756e-01;RPB=-3.207665e-01;AF1=0.5;AC1=1;DP4=11,10,3,3;MQ=57;FQ=48;PV4=1,0.48,0.00011,0.41	GT:PL:GQ	0/1:75,0,255:78
CM3.6_SCAFFOLD00003_corregido	6141345	.	T	A	35	.	DP=28;VDB=7.777030e-02;RPB=-6.598350e-01;AF1=0.5;AC1=1;DP4=13,10,3,2;MQ=58;FQ=38;PV4=1,1,0.00052,1	GT:PL:GQ	0/1:65,0,255:68
CM3.6_SCAFFOLD00003_corregido	6141349	.	C	T	24	.	DP=29;VDB=6.541082e-02;RPB=-4.798800e-01;AF1=0.5;AC1=1;DP4=13,10,3,2;MQ=58;FQ=27;PV4=1,0.15,0.00052,1	GT:PL:GQ	0/1:54,0,255:57
CM3.6_SCAFFOLD00003_corregido	6141372	.	C	T	42	.	DP=30;VDB=9.052525e-02;RPB=-4.925520e-01;AF1=0.5;AC1=1;DP4=13,11,3,3;MQ=57;FQ=45;PV4=1,0.18,4e-05,1	GT:PL:GQ	0/1:72,0,255:75
CM3.6_SCAFFOLD00003_corregido	6141703	.	G	A	30	.	DP=31;VDB=9.488514e-02;RPB=1.342715e-01;AF1=0.5;AC1=1;DP4=9,17,2,3;MQ=57;FQ=33;PV4=1,1,0.016,1	GT:PL:GQ	0/1:60,0,255:63
CM3.6_SCAFFOLD00003_corregido	6141712	.	T	G	51	.	DP=30;VDB=9.761189e-02;RPB=2.592379e-02;AF1=0.5;AC1=1;DP4=9,15,2,4;MQ=57;FQ=54;PV4=1,0.43,0.00034,1	GT:PL:GQ	0/1:81,0,255:84
CM3.6_SCAFFOLD00003_corregido	6141744	.	A	T	55	.	DP=25;VDB=9.646954e-02;RPB=1.304384e+00;AF1=0.5;AC1=1;DP4=7,12,3,3;MQ=55;FQ=58;PV4=0.65,0.34,0.00015,0.42	GT:PL:GQ	0/1:85,0,255:88
CM3.6_SCAFFOLD00003_corregido	6142535	.	T	C	18.1	.	DP=22;VDB=8.903909e-02;RPB=0.000000e+00;AF1=0.5;AC1=1;DP4=7,10,5,0;MQ=55;FQ=21;PV4=0.04,0.36,0,0.24	GT:PL:GQ	0/1:48,0,255:51
CM3.6_SCAFFOLD00003_corregido	6142572	.	A	G	17.1	.	DP=22;VDB=1.049699e-01;RPB=-6.266283e-01;AF1=0.5;AC1=1;DP4=7,9,6,0;MQ=52;FQ=20.1;PV4=0.046,0.02,5.8e-09,0.011	GT:PL:GQ	0/1:47,0,255:50
CM3.6_SCAFFOLD00003_corregido	6142823	.	T	A	12.3	.	DP=22;VDB=8.771878e-02;RPB=-6.267686e-01;AF1=0.5;AC1=1;DP4=6,11,1,4;MQ=54;FQ=15.1;PV4=1,0.31,6.1e-14,1	GT:PL:GQ	0/1:42,0,255:44
CM3.6_SCAFFOLD00003_corregido	6143847	.	C	A	28	.	DP=23;VDB=6.630550e-02;RPB=-1.155302e+00;AF1=0.5;AC1=1;DP4=11,7,5,0;MQ=55;FQ=31;PV4=0.27,1,5.7e-20,0.25	GT:PL:GQ	0/1:58,0,255:61
CM3.6_SCAFFOLD00003_corregido	6143909	.	GTAACTACAAATTT	GTAACTACAAATTTTAACTACAAATTT	3.25	.	INDEL;IS=2,0.117647;DP=17;VDB=1.093006e-01;AF1=0.5;AC1=1;DP4=6,4,3,0;MQ=55;FQ=5.09;PV4=0.5,0.31,2.1e-11,0.12	GT:PL:GQ	0/1:38,0,255:37
CM3.6_SCAFFOLD00003_corregido	6144087	.	T	C	20	.	DP=15;VDB=7.930802e-02;RPB=4.569539e-01;AF1=0.5;AC1=1;DP4=5,6,1,3;MQ=53;FQ=23;PV4=0.6,1,0.00016,1	GT:PL:GQ	0/1:50,0,237:53
CM3.6_SCAFFOLD00003_corregido	6145616	.	G	T	3.01	.	DP=8;VDB=6.720000e-02;RPB=-1.114905e+00;AF1=0.4997;AC1=1;DP4=0,6,0,2;MQ=50;FQ=4.77;PV4=1,0.22,0.059,1	GT:PL:GQ	0/1:30,0,120:28
CM3.6_SCAFFOLD00003_corregido	6145692	.	G	A	9.52	.	DP=5;VDB=5.960000e-02;RPB=5.314005e-01;AF1=0.5;AC1=1;DP4=0,3,0,2;MQ=43;FQ=12.3;PV4=1,0.37,0.22,1	GT:PL:GQ	0/1:39,0,69:41
CM3.6_SCAFFOLD00003_corregido	6145700	.	C	G	6.2	.	DP=4;VDB=5.960000e-02;RPB=1.111223e+00;AF1=0.4999;AC1=1;DP4=0,2,0,2;MQ=37;FQ=7.98;PV4=1,0.28,0.35,1	GT:PL:GQ	0/1:35,0,42:36
CM3.6_SCAFFOLD00003_corregido	6145955	.	GT	G	23.2	.	INDEL;IS=2,1.000000;DP=2;VDB=4.960000e-02;AF1=1;AC1=2;DP4=0,0,2,0;MQ=47;FQ=-40.5	GT:PL:GQ	1/1:62,6,0:10
CM3.6_SCAFFOLD00003_corregido	6148547	.	G	A	4.77	.	DP=15;VDB=9.314862e-02;RPB=-2.265778e+00;AF1=0.4999;AC1=1;DP4=4,6,5,0;MQ=47;FQ=6.99;PV4=0.044,0.071,1.3e-05,0.011	GT:PL:GQ	0/1:33,0,233:33
CM3.6_SCAFFOLD00003_corregido	6153567	.	GAAAAA	GAAAAAA	9.9	.	INDEL;IS=3,0.500000;DP=6;VDB=5.980293e-02;AF1=1;AC1=2;DP4=0,0,0,3;MQ=42;FQ=-43.5	GT:PL:GQ	1/1:49,9,0:12
CM3.6_SCAFFOLD00003_corregido	6157335	.	T	C	31	.	DP=18;VDB=1.174403e-01;RPB=-1.332785e-01;AF1=0.5;AC1=1;DP4=8,2,5,3;MQ=46;FQ=34;PV4=0.61,0.095,1.6e-12,1	GT:PL:GQ	0/1:61,0,201:64
CM3.6_SCAFFOLD00003_corregido	6157374	.	T	C	6.98	.	DP=13;VDB=4.831234e-02;RPB=1.465882e+00;AF1=0.4999;AC1=1;DP4=7,2,2,2;MQ=51;FQ=9.53;PV4=0.53,0.34,1.4e-10,0.38	GT:PL:GQ	0/1:36,0,184:37
CM3.6_SCAFFOLD00003_corregido	6159326	.	C	A	130	.	DP=10;VDB=4.704550e-02;AF1=1;AC1=2;DP4=0,0,0,10;MQ=43;FQ=-57	GT:PL:GQ	1/1:163,30,0:57
CM3.6_SCAFFOLD00003_corregido	6163782	.	A	C	40	.	DP=3;VDB=5.624503e-02;AF1=1;AC1=2;DP4=0,0,3,0;MQ=29;FQ=-36	GT:PL:GQ	1/1:72,9,0:16
CM3.6_SCAFFOLD00003_corregido	6165378	.	A	T	4.13	.	DP=15;VDB=6.080000e-02;RPB=-1.004158e+00;AF1=0.4998;AC1=1;DP4=5,7,2,0;MQ=60;FQ=6.2;PV4=0.46,1,1,1	GT:PL:GQ	0/1:32,0,255:31
CM3.6_SCAFFOLD00003_corregido	6165613	.	C	A	5.46	.	DP=15;VDB=6.240000e-02;RPB=-1.103970e+00;AF1=0.4999;AC1=1;DP4=10,3,1,1;MQ=60;FQ=7.8;PV4=0.48,1,1,1	GT:PL:GQ	0/1:34,0,242:34
CM3.6_SCAFFOLD00003_corregido	6165775	.	T	C	86	.	DP=25;VDB=1.045599e-01;RPB=-3.499566e-01;AF1=0.5;AC1=1;DP4=10,9,2,4;MQ=60;FQ=89;PV4=0.64,1,1,0.4	GT:PL:GQ	0/1:116,0,255:99
CM3.6_SCAFFOLD00003_corregido	6166021	.	T	C	5.46	.	DP=14;VDB=7.360000e-02;RPB=2.099603e+00;AF1=0.4999;AC1=1;DP4=3,9,1,1;MQ=60;FQ=7.8;PV4=0.51,1,1,0.044	GT:PL:GQ	0/1:34,0,232:34
CM3.6_SCAFFOLD00003_corregido	6166749	.	C	T	11.3	.	DP=19;VDB=6.661946e-02;RPB=-5.590170e-02;AF1=0.5;AC1=1;DP4=6,10,2,1;MQ=59;FQ=14.2;PV4=0.55,0.25,1,0.2	GT:PL:GQ	0/1:41,0,255:43
CM3.6_SCAFFOLD00003_corregido	6167280	.	T	C	17.1	.	DP=16;VDB=5.085621e-02;RPB=-7.938566e-01;AF1=0.5;AC1=1;DP4=5,7,0,3;MQ=53;FQ=20.1;PV4=0.51,0.19,1,1	GT:PL:GQ	0/1:47,0,249:50
CM3.6_SCAFFOLD00003_corregido	6171048	.	G	A	8.64	.	DP=14;VDB=3.360000e-02;RPB=-9.128709e-02;AF1=0.5;AC1=1;DP4=2,10,1,1;MQ=56;FQ=11.3;PV4=0.4,1,1,1	GT:PL:GQ	0/1:38,0,224:40
CM3.6_SCAFFOLD00003_corregido	6171429	.	A	C	63	.	DP=10;VDB=6.378791e-02;RPB=1.477084e+00;AF1=0.5;AC1=1;DP4=4,2,4,0;MQ=59;FQ=66;PV4=0.47,1,0.12,1	GT:PL:GQ	0/1:93,0,152:96
CM3.6_SCAFFOLD00003_corregido	6171456	.	A	G	56	.	DP=13;VDB=4.960864e-02;RPB=8.486684e-01;AF1=0.5;AC1=1;DP4=6,3,3,1;MQ=59;FQ=59;PV4=1,0.21,0.07,0.29	GT:PL:GQ	0/1:86,0,207:89
CM3.6_SCAFFOLD00003_corregido	6171712	.	C	T	65	.	DP=11;VDB=8.103754e-02;RPB=1.426063e+00;AF1=0.5;AC1=1;DP4=4,3,0,4;MQ=57;FQ=68;PV4=0.19,1,0.49,0.003	GT:PL:GQ	0/1:95,0,183:98
CM3.6_SCAFFOLD00003_corregido	6174667	.	T	C	15.1	.	DP=22;VDB=5.628053e-02;RPB=1.913459e-01;AF1=0.5;AC1=1;DP4=9,10,2,1;MQ=57;FQ=18.1;PV4=1,1,0.24,1	GT:PL:GQ	0/1:45,0,255:48
CM3.6_SCAFFOLD00003_corregido	6175943	.	T	C	4.13	.	DP=21;VDB=6.737978e-02;RPB=8.542821e-01;AF1=0.4998;AC1=1;DP4=7,11,2,1;MQ=60;FQ=6.2;PV4=0.55,0.077,1,1	GT:PL:GQ	0/1:32,0,255:31
CM3.6_SCAFFOLD00003_corregido	6177082	.	C	T	41	.	DP=12;VDB=6.662997e-02;RPB=-1.849001e-01;AF1=0.5;AC1=1;DP4=7,2,2,1;MQ=60;FQ=44;PV4=1,1,1,1	GT:PL:GQ	0/1:71,0,197:74
CM3.6_SCAFFOLD00003_corregido	6180552	.	A	G	9.52	.	DP=5;VDB=5.920000e-02;RPB=-5.314005e-01;AF1=0.5;AC1=1;DP4=3,0,2,0;MQ=50;FQ=12.3;PV4=1,1,0,1	GT:PL:GQ	0/1:39,0,72:41
CM3.6_SCAFFOLD00003_corregido	6180562	.	C	T	9.52	.	DP=5;VDB=6.080000e-02;RPB=-5.314005e-01;AF1=0.5;AC1=1;DP4=3,0,2,0;MQ=50;FQ=12.3;PV4=1,1,0,1	GT:PL:GQ	0/1:39,0,77:41
CM3.6_SCAFFOLD00003_corregido	6181499	.	ATTT	ATT	45.5	.	INDEL;IS=4,0.363636;DP=11;VDB=1.408102e-01;AF1=0.5;AC1=1;DP4=5,2,3,1;MQ=58;FQ=48.5;PV4=1,5.5e-09,1,0.015	GT:PL:GQ	0/1:83,0,146:86
CM3.6_SCAFFOLD00003_corregido	6181854	.	A	C	26	.	DP=15;VDB=3.728401e-02;RPB=1.371207e+00;AF1=0.5;AC1=1;DP4=5,7,0,3;MQ=57;FQ=29;PV4=0.51,1,1,1	GT:PL:GQ	0/1:56,0,255:59
CM3.6_SCAFFOLD00003_corregido	6182098	.	A	G	4.77	.	DP=14;VDB=6.080000e-02;RPB=-1.369306e+00;AF1=0.4999;AC1=1;DP4=9,3,2,0;MQ=58;FQ=6.99;PV4=1,1,1,1	GT:PL:GQ	0/1:33,0,232:33
CM3.6_SCAFFOLD00003_corregido	6182195	.	CTTTTTTTT	CTTTTTTTTT	31.5	.	INDEL;IS=10,0.909091;DP=11;VDB=3.585134e-02;AF1=1;AC1=2;DP4=0,0,7,3;MQ=58;FQ=-64.5	GT:PL:GQ	1/1:72,30,0:55
CM3.6_SCAFFOLD00003_corregido	6185558	.	T	A	99	.	DP=28;VDB=1.100518e-01;RPB=1.328181e+00;AF1=0.5;AC1=1;DP4=7,12,7,2;MQ=56;FQ=102;PV4=0.1,0.046,0.038,0.11	GT:PL:GQ	0/1:129,0,255:99

## Sheet: PI 161375
Table S1. SNP and small indel distribution on the MELO3C004258-MELO3C004324 region [Refined Scaffold00003: 5,478,926-6,186,068; CM3.5 Scaffold00003:5,478,521-6,236,414]. Reference variety: DHL92. POS: Coordinates in the refined scaffold00003.
c) PI 161375 variety
	POS		REF	ALT	QUAL		INFO
CM3.6_SCAFFOLD00003_corregido	5494876	.	C	A	8.64	.	DP=29;VDB=1.022050e-01;RPB=2.691909e-02;AF1=0.5;AC1=1;DP4=14,9,6,0;MQ=57;FQ=11.3;PV4=0.14,1,4.1e-05,1	GT:PL:GQ	0/1:38,0,255:40
CM3.6_SCAFFOLD00003_corregido	5494898	.	C	T	30	.	DP=29;VDB=1.143805e-01;RPB=1.707825e-01;AF1=0.5;AC1=1;DP4=15,6,7,1;MQ=55;FQ=33;PV4=0.63,1,5.4e-06,0.053	GT:PL:GQ	0/1:60,0,255:63
CM3.6_SCAFFOLD00003_corregido	5494998	.	T	A	43	.	DP=38;VDB=8.792427e-02;RPB=-1.476215e+00;AF1=0.5;AC1=1;DP4=19,6,11,1;MQ=51;FQ=46;PV4=0.39,1,6e-17,1	GT:PL:GQ	0/1:73,0,255:76
CM3.6_SCAFFOLD00003_corregido	5495128	.	G	A	109	.	DP=32;VDB=1.312716e-01;RPB=-1.428335e+00;AF1=0.5;AC1=1;DP4=14,7,5,6;MQ=51;FQ=112;PV4=0.28,0.25,0.0062,1	GT:PL:GQ	0/1:139,0,255:99
CM3.6_SCAFFOLD00003_corregido	5495206	.	C	T	59	.	DP=37;VDB=1.020705e-01;RPB=1.863861e+00;AF1=0.5;AC1=1;DP4=11,16,2,8;MQ=55;FQ=62;PV4=0.44,1,2.1e-06,1	GT:PL:GQ	0/1:89,0,255:92
CM3.6_SCAFFOLD00003_corregido	5495233	.	A	T	28	.	DP=31;VDB=8.348309e-02;RPB=1.075000e+00;AF1=0.5;AC1=1;DP4=11,14,1,5;MQ=57;FQ=31;PV4=0.36,1,0.0021,1	GT:PL:GQ	0/1:58,0,255:61
CM3.6_SCAFFOLD00003_corregido	5495235	.	G	T	31	.	DP=31;VDB=7.293871e-02;RPB=1.175000e+00;AF1=0.5;AC1=1;DP4=11,14,1,5;MQ=57;FQ=34;PV4=0.36,0.3,0.0021,1	GT:PL:GQ	0/1:61,0,255:64
CM3.6_SCAFFOLD00003_corregido	5495366	.	C	T	108	.	DP=39;VDB=1.186335e-01;RPB=-1.669702e+00;AF1=0.5;AC1=1;DP4=10,18,2,9;MQ=53;FQ=111;PV4=0.45,0.2,1.5e-13,0.33	GT:PL:GQ	0/1:138,0,255:99
CM3.6_SCAFFOLD00003_corregido	5495448	.	C	G	201	.	DP=41;VDB=1.714554e-01;RPB=1.393930e+00;AF1=0.5;AC1=1;DP4=11,15,8,7;MQ=52;FQ=204;PV4=0.53,1,8.7e-13,1	GT:PL:GQ	0/1:231,0,255:99
CM3.6_SCAFFOLD00003_corregido	5495509	.	A	G	158	.	DP=36;VDB=1.547392e-01;RPB=-1.059948e+00;AF1=0.5;AC1=1;DP4=12,11,8,4;MQ=54;FQ=161;PV4=0.49,1,5.1e-07,1	GT:PL:GQ	0/1:188,0,255:99
CM3.6_SCAFFOLD00003_corregido	5495579	.	TAAAAAAAAAAA	TAAAAAAAAA,TAAAAAAAAAAAA	5.06	.	INDEL;IS=11,0.523810;DP=21;VDB=1.555415e-01;AF1=1;AC1=2;DP4=0,1,6,7;MQ=55;FQ=-43.5;PV4=1,1,0.33,0.34	GT:PL:GQ	1/1:65,31,22,53,0,36:9
CM3.6_SCAFFOLD00003_corregido	5495800	.	G	A	59	.	DP=32;VDB=1.386920e-01;RPB=-4.268857e-01;AF1=0.5;AC1=1;DP4=10,12,0,10;MQ=52;FQ=62;PV4=0.013,1,3e-34,1	GT:PL:GQ	0/1:89,0,255:92
CM3.6_SCAFFOLD00003_corregido	5496998	.	G	T	128	.	DP=29;VDB=1.668189e-01;RPB=1.325926e+00;AF1=0.5;AC1=1;DP4=6,5,16,2;MQ=41;FQ=131;PV4=0.071,1,2.4e-08,1	GT:PL:GQ	0/1:158,0,220:99
CM3.6_SCAFFOLD00003_corregido	5497010	.	T	C	66	.	DP=31;VDB=1.085517e-01;RPB=4.303647e-01;AF1=0.5;AC1=1;DP4=11,8,10,1;MQ=41;FQ=69;PV4=0.1,0.023,0.017,0.19	GT:PL:GQ	0/1:96,0,255:99
CM3.6_SCAFFOLD00003_corregido	5498253	.	A	C	5.46	.	DP=42;VDB=1.830560e-01;RPB=-4.924735e-01;AF1=0.4999;AC1=1;DP4=2,21,0,17;MQ=34;FQ=7.8;PV4=0.5,0.39,1e-08,1	GT:PL:GQ	0/1:34,0,224:34
CM3.6_SCAFFOLD00003_corregido	5505812	.	A	G	4.77	.	DP=7;VDB=4.480000e-02;RPB=3.960091e-01;AF1=0.4999;AC1=1;DP4=5,0,2,0;MQ=53;FQ=6.99;PV4=1,0.17,0,0.076	GT:PL:GQ	0/1:33,0,120:33
CM3.6_SCAFFOLD00003_corregido	5518240	.	T	G	31	.	DP=5;VDB=3.576709e-02;RPB=-1.291774e+00;AF1=0.5008;AC1=1;DP4=2,0,3,0;MQ=35;FQ=-4.12;PV4=1,1,0.47,1	GT:PL:GQ	0/1:61,0,25:28
CM3.6_SCAFFOLD00003_corregido	5518241	.	G	A	31	.	DP=5;VDB=3.576709e-02;RPB=-1.291774e+00;AF1=0.5013;AC1=1;DP4=2,0,3,0;MQ=35;FQ=-5.45;PV4=1,1,0.47,1	GT:PL:GQ	0/1:61,0,23:26
CM3.6_SCAFFOLD00003_corregido	5519659	.	G	T	54	.	DP=42;VDB=1.016447e-01;RPB=-2.203627e+00;AF1=0.5;AC1=1;DP4=12,10,13,7;MQ=27;FQ=57;PV4=0.54,1,0.032,1	GT:PL:GQ	0/1:84,0,193:87
CM3.6_SCAFFOLD00003_corregido	5519854	.	A	T	25	.	DP=38;VDB=2.899274e-02;RPB=-5.900968e-01;AF1=0.5;AC1=1;DP4=14,10,7,7;MQ=44;FQ=28;PV4=0.74,1,9.2e-13,1	GT:PL:GQ	0/1:55,0,255:58
CM3.6_SCAFFOLD00003_corregido	5520049	.	C	T	16.1	.	DP=34;VDB=1.599845e-01;RPB=7.050240e-01;AF1=0.5;AC1=1;DP4=7,11,4,11;MQ=30;FQ=19.1;PV4=0.71,1,0.00025,1	GT:PL:GQ	0/1:46,0,221:49
CM3.6_SCAFFOLD00003_corregido	5520391	.	T	G	51	.	DP=42;VDB=1.957512e-01;RPB=1.601000e+00;AF1=0.5;AC1=1;DP4=10,7,18,6;MQ=33;FQ=54;PV4=0.32,1,7.3e-11,1	GT:PL:GQ	0/1:81,0,251:84
CM3.6_SCAFFOLD00003_corregido	5520902	.	T	C	14.2	.	DP=28;VDB=1.086836e-01;RPB=-2.599735e+00;AF1=0.5;AC1=1;DP4=8,13,0,7;MQ=42;FQ=17.1;PV4=0.075,0.018,0.0018,0.047	GT:PL:GQ	0/1:44,0,255:47
CM3.6_SCAFFOLD00003_corregido	5521173	.	G	A	17.1	.	DP=40;VDB=1.484505e-01;RPB=-7.526087e-01;AF1=0.5;AC1=1;DP4=9,19,4,8;MQ=19;FQ=20.1;PV4=1,1,0.42,1	GT:PL:GQ	0/1:47,0,139:50
CM3.6_SCAFFOLD00003_corregido	5521501	.	C	T	102	.	DP=31;VDB=3.752095e-02;RPB=-6.972523e-01;AF1=0.5;AC1=1;DP4=13,8,8,2;MQ=45;FQ=105;PV4=0.43,1,3.9e-05,1	GT:PL:GQ	0/1:132,0,255:99
CM3.6_SCAFFOLD00003_corregido	5521686	.	A	G	128	.	DP=27;VDB=1.625911e-01;RPB=3.171675e-01;AF1=0.5;AC1=1;DP4=6,6,9,6;MQ=41;FQ=131;PV4=0.71,1,7.1e-06,0.47	GT:PL:GQ	0/1:158,0,230:99
CM3.6_SCAFFOLD00003_corregido	5521758	.	T	C	23	.	DP=23;VDB=6.335816e-02;RPB=1.646018e+00;AF1=0.5;AC1=1;DP4=8,7,3,5;MQ=45;FQ=26;PV4=0.67,0.011,5.7e-05,0.12	GT:PL:GQ	0/1:53,0,255:56
CM3.6_SCAFFOLD00003_corregido	5521864	.	T	C	29	.	DP=27;VDB=1.135848e-01;RPB=-4.149625e-01;AF1=0.5;AC1=1;DP4=7,13,0,7;MQ=48;FQ=32;PV4=0.14,1,0.00069,1	GT:PL:GQ	0/1:59,0,255:62
CM3.6_SCAFFOLD00003_corregido	5521887	.	C	T	35	.	DP=31;VDB=1.304054e-01;RPB=-2.393568e-01;AF1=0.5;AC1=1;DP4=8,14,0,9;MQ=50;FQ=38;PV4=0.068,0.31,1.5e-10,1	GT:PL:GQ	0/1:65,0,255:68
CM3.6_SCAFFOLD00003_corregido	5521902	.	T	C	54	.	DP=31;VDB=1.128005e-01;RPB=-1.857876e-01;AF1=0.5;AC1=1;DP4=8,12,0,11;MQ=48;FQ=57;PV4=0.028,0.078,6.7e-11,0.33	GT:PL:GQ	0/1:84,0,255:87
CM3.6_SCAFFOLD00003_corregido	5521927	.	C	G	56	.	DP=33;VDB=1.285590e-01;RPB=-3.627999e-01;AF1=0.5;AC1=1;DP4=11,11,0,11;MQ=45;FQ=59;PV4=0.005,0.32,7.8e-05,0.48	GT:PL:GQ	0/1:86,0,255:89
CM3.6_SCAFFOLD00003_corregido	5522005	.	Cct	C	217	.	INDEL;IS=18,0.500000;DP=36;VDB=3.026549e-01;AF1=0.5;AC1=1;DP4=8,9,11,7;MQ=43;FQ=81.5;PV4=0.51,5.5e-13,1,1	GT:PL:GQ	0/1:255,0,116:99
CM3.6_SCAFFOLD00003_corregido	5522076	.	A	G	62	.	DP=33;VDB=1.683815e-01;RPB=-9.038769e-02;AF1=0.5;AC1=1;DP4=11,7,8,7;MQ=43;FQ=65;PV4=0.73,0.12,7.7e-10,1	GT:PL:GQ	0/1:92,0,255:95
CM3.6_SCAFFOLD00003_corregido	5522172	.	GAAA	GAAAA	3.25	.	INDEL;IS=13,0.565217;DP=23;VDB=8.459600e-02;AF1=0.5;AC1=1;DP4=7,3,10,3;MQ=36;FQ=5.09;PV4=1,1,2.9e-10,1	GT:PL:GQ	0/1:38,0,164:37
CM3.6_SCAFFOLD00003_corregido	5522497	.	C	A	46	.	DP=36;VDB=8.957607e-02;RPB=-3.096202e-01;AF1=0.5;AC1=1;DP4=13,6,11,3;MQ=47;FQ=49;PV4=0.7,0.46,2.2e-16,1	GT:PL:GQ	0/1:76,0,255:79
CM3.6_SCAFFOLD00003_corregido	5522507	.	A	G	41	.	DP=30;VDB=1.010715e-01;RPB=1.973381e-01;AF1=0.5;AC1=1;DP4=11,5,10,3;MQ=46;FQ=44;PV4=0.7,1,1.3e-14,0.35	GT:PL:GQ	0/1:71,0,255:74
CM3.6_SCAFFOLD00003_corregido	5526204	.	AGG	AG	13.7	.	INDEL;IS=8,0.500000;DP=16;VDB=1.723359e-01;AF1=0.5;AC1=1;DP4=4,3,8,0;MQ=23;FQ=16.6;PV4=0.077,0.013,0.29,0.49	GT:PL:GQ	0/1:51,0,82:54
CM3.6_SCAFFOLD00003_corregido	5526459	.	T	C	51	.	DP=34;VDB=2.028286e-01;RPB=7.065049e-01;AF1=0.5;AC1=1;DP4=9,2,9,13;MQ=22;FQ=54;PV4=0.034,1,0.002,1	GT:PL:GQ	0/1:81,0,103:84
CM3.6_SCAFFOLD00003_corregido	5526736	.	T	C	196	.	DP=34;VDB=1.507371e-01;RPB=-2.126310e-01;AF1=0.5;AC1=1;DP4=13,8,6,7;MQ=51;FQ=199;PV4=0.48,0.46,0.11,0.23	GT:PL:GQ	0/1:226,0,255:99
CM3.6_SCAFFOLD00003_corregido	5526803	.	C	G	219	.	DP=38;VDB=1.523952e-01;RPB=-1.079145e+00;AF1=0.5;AC1=1;DP4=14,8,8,8;MQ=51;FQ=221;PV4=0.51,1,0.12,1	GT:PL:GQ	0/1:249,0,255:99
CM3.6_SCAFFOLD00003_corregido	5526912	.	C	T	225	.	DP=34;VDB=1.689955e-01;RPB=1.482318e+00;AF1=0.5;AC1=1;DP4=7,9,8,7;MQ=54;FQ=225;PV4=0.72,1,1,1	GT:PL:GQ	0/1:255,0,255:99
CM3.6_SCAFFOLD00003_corregido	5527010	.	C	T	225	.	DP=36;VDB=1.630690e-01;RPB=6.652246e-01;AF1=0.5;AC1=1;DP4=13,9,7,7;MQ=60;FQ=225;PV4=0.73,1,1,0.42	GT:PL:GQ	0/1:255,0,255:99
CM3.6_SCAFFOLD00003_corregido	5527075	.	T	A	193	.	DP=38;VDB=1.565753e-01;RPB=1.230769e+00;AF1=0.5;AC1=1;DP4=10,15,5,8;MQ=60;FQ=196;PV4=1,1,1,1	GT:PL:GQ	0/1:223,0,255:99
CM3.6_SCAFFOLD00003_corregido	5527643	.	G	A	128	.	DP=30;VDB=7.815619e-02;RPB=1.538714e+00;AF1=0.5;AC1=1;DP4=15,6,4,5;MQ=53;FQ=131;PV4=0.23,0.15,1,0.24	GT:PL:GQ	0/1:158,0,255:99
CM3.6_SCAFFOLD00003_corregido	5527714	.	T	G	225	.	DP=34;VDB=1.832744e-01;RPB=1.924599e-01;AF1=0.5;AC1=1;DP4=7,7,14,6;MQ=53;FQ=225;PV4=0.3,0.42,0.00057,0.21	GT:PL:GQ	0/1:255,0,255:99
CM3.6_SCAFFOLD00003_corregido	5527825	.	C	A	56	.	DP=38;VDB=8.531006e-02;RPB=3.765550e-01;AF1=0.5;AC1=1;DP4=13,18,6,1;MQ=54;FQ=59;PV4=0.09,1,1,1	GT:PL:GQ	0/1:86,0,255:89
CM3.6_SCAFFOLD00003_corregido	5531648	.	G	T	4.13	.	DP=16;VDB=5.440000e-02;RPB=-5.557190e-01;AF1=0.4998;AC1=1;DP4=9,5,1,1;MQ=60;FQ=6.2;PV4=1,1,1,1	GT:PL:GQ	0/1:32,0,255:31
CM3.6_SCAFFOLD00003_corregido	5536793	.	GT	G	73.6	.	INDEL;IS=7,0.583333;DP=12;VDB=3.564564e-02;AF1=1;AC1=2;DP4=0,0,0,6;MQ=36;FQ=-52.5	GT:PL:GQ	1/1:114,18,0:33
CM3.6_SCAFFOLD00003_corregido	5546322	.	C	T	58	.	DP=42;VDB=7.756228e-02;RPB=-6.227025e-01;AF1=0.5;AC1=1;DP4=13,5,24,0;MQ=42;FQ=61;PV4=0.01,0.36,8.3e-20,1	GT:PL:GQ	0/1:88,0,255:91
CM3.6_SCAFFOLD00003_corregido	5547127	.	T	C	35	.	DP=28;VDB=1.784915e-01;RPB=1.307679e+00;AF1=0.5;AC1=1;DP4=5,6,2,14;MQ=40;FQ=38;PV4=0.084,0.064,2.4e-13,0.21	GT:PL:GQ	0/1:65,0,227:68
CM3.6_SCAFFOLD00003_corregido	5547183	.	T	C	17.1	.	DP=34;VDB=1.795161e-01;RPB=-3.468440e-01;AF1=0.5;AC1=1;DP4=7,8,1,18;MQ=39;FQ=20.1;PV4=0.011,0.15,1.3e-18,1	GT:PL:GQ	0/1:47,0,255:50
CM3.6_SCAFFOLD00003_corregido	5547269	.	T	G	43	.	DP=34;VDB=1.207496e-01;RPB=7.748272e-01;AF1=0.5;AC1=1;DP4=6,18,3,7;MQ=40;FQ=46;PV4=1,1,0.012,1	GT:PL:GQ	0/1:73,0,255:76
CM3.6_SCAFFOLD00003_corregido	5547295	.	C	T	39	.	DP=30;VDB=7.798458e-02;RPB=1.764995e+00;AF1=0.5;AC1=1;DP4=7,14,2,7;MQ=41;FQ=42;PV4=0.68,0.33,0.0037,1	GT:PL:GQ	0/1:69,0,255:72
CM3.6_SCAFFOLD00003_corregido	5547715	.	T	G	29	.	DP=30;VDB=1.359352e-01;RPB=-3.180733e+00;AF1=0.5;AC1=1;DP4=9,4,17,0;MQ=39;FQ=32;PV4=0.026,1,1.1e-14,1	GT:PL:GQ	0/1:59,0,231:62
CM3.6_SCAFFOLD00003_corregido	5547738	.	C	T	10.4	.	DP=31;VDB=1.146525e-01;RPB=-1.960691e+00;AF1=0.5;AC1=1;DP4=18,6,6,1;MQ=35;FQ=13.2;PV4=1,1,0.16,1	GT:PL:GQ	0/1:40,0,237:42
CM3.6_SCAFFOLD00003_corregido	5547775	.	C	T	4.77	.	DP=33;VDB=2.405189e-02;RPB=1.078901e+00;AF1=0.4999;AC1=1;DP4=18,8,6,1;MQ=37;FQ=6.99;PV4=0.64,0.031,0.079,1	GT:PL:GQ	0/1:33,0,255:33
CM3.6_SCAFFOLD00003_corregido	5547787	.	T	A	10.4	.	DP=31;VDB=6.950945e-02;RPB=1.960691e+00;AF1=0.5;AC1=1;DP4=18,6,6,1;MQ=38;FQ=13.2;PV4=1,0.023,0.072,0.49	GT:PL:GQ	0/1:40,0,255:42
CM3.6_SCAFFOLD00003_corregido	5547822	.	A	C	37	.	DP=25;VDB=8.686703e-02;RPB=2.217168e+00;AF1=0.5;AC1=1;DP4=8,6,11,0;MQ=44;FQ=40;PV4=0.02,0.035,5.3e-10,0.12	GT:PL:GQ	0/1:67,0,255:70
CM3.6_SCAFFOLD00003_corregido	5548012	.	A	G	95	.	DP=40;VDB=1.982417e-01;RPB=-2.184229e+00;AF1=0.5;AC1=1;DP4=8,8,19,4;MQ=40;FQ=98;PV4=0.041,0.35,1.2e-12,0.36	GT:PL:GQ	0/1:125,0,255:99
CM3.6_SCAFFOLD00003_corregido	5548287	.	T	C	49	.	DP=31;VDB=1.219670e-01;RPB=-1.480271e+00;AF1=0.5;AC1=1;DP4=6,13,9,3;MQ=39;FQ=52;PV4=0.029,1,0.0014,1	GT:PL:GQ	0/1:79,0,255:82
CM3.6_SCAFFOLD00003_corregido	5549002	.	G	T	47	.	DP=40;VDB=1.295751e-01;RPB=-7.553717e-01;AF1=0.5;AC1=1;DP4=12,17,4,5;MQ=36;FQ=50;PV4=1,1,1,1	GT:PL:GQ	0/1:77,0,218:80
CM3.6_SCAFFOLD00003_corregido	5549027	.	A	T	53	.	DP=41;VDB=1.179935e-01;RPB=-5.312796e-01;AF1=0.5;AC1=1;DP4=11,20,3,7;MQ=39;FQ=56;PV4=1,0.21,0.26,1	GT:PL:GQ	0/1:83,0,255:86
CM3.6_SCAFFOLD00003_corregido	5549293	.	A	T	7.8	.	DP=36;VDB=1.765427e-01;RPB=6.457095e-01;AF1=0.5;AC1=1;DP4=10,9,15,1;MQ=42;FQ=10.4;PV4=0.0098,0.38,9.3e-15,1	GT:PL:GQ	0/1:37,0,255:39
CM3.6_SCAFFOLD00003_corregido	5549366	.	A	AATT	45.5	.	INDEL;IS=4,0.108108;DP=37;VDB=1.488588e-01;AF1=0.5;AC1=1;DP4=16,8,0,4;MQ=45;FQ=48.5;PV4=0.024,0.00012,1,1	GT:PL:GQ	0/1:83,0,255:86
CM3.6_SCAFFOLD00003_corregido	5549466	.	G	T	225	.	DP=36;VDB=9.163981e-03;RPB=-1.191302e+00;AF1=0.5;AC1=1;DP4=7,5,12,12;MQ=43;FQ=176;PV4=0.73,1,0.027,1	GT:PL:GQ	0/1:255,0,203:99
CM3.6_SCAFFOLD00003_corregido	5549484	.	CAAAA	CAAA	56.5	.	INDEL;IS=11,0.305556;DP=36;VDB=2.849934e-01;AF1=0.5;AC1=1;DP4=14,8,4,7;MQ=43;FQ=59.5;PV4=0.16,2.8e-23,0.045,1	GT:PL:GQ	0/1:94,0,182:97
CM3.6_SCAFFOLD00003_corregido	5549531	.	A	G	58	.	DP=42;VDB=1.377174e-01;RPB=1.332772e+00;AF1=0.5;AC1=1;DP4=17,12,5,6;MQ=38;FQ=61;PV4=0.5,0.27,0.11,0.35	GT:PL:GQ	0/1:88,0,255:91
CM3.6_SCAFFOLD00003_corregido	5549857	.	T	G	44	.	DP=38;VDB=1.031990e-01;RPB=1.133280e+00;AF1=0.5;AC1=1;DP4=14,11,1,10;MQ=31;FQ=47;PV4=0.011,1,0.053,1	GT:PL:GQ	0/1:74,0,255:77
CM3.6_SCAFFOLD00003_corregido	5554878	.	ATTTTTTTT	ATTTTTTTTT	17.6	.	INDEL;IS=6,0.666667;DP=9;VDB=1.150619e-01;AF1=1;AC1=2;DP4=0,0,5,2;MQ=32;FQ=-55.5	GT:PL:GQ	1/1:58,21,0:34
CM3.6_SCAFFOLD00003_corregido	5557804	.	C	T	9.52	.	DP=37;VDB=7.293871e-02;RPB=3.090321e-01;AF1=0.5;AC1=1;DP4=22,9,6,0;MQ=45;FQ=12.3;PV4=0.3,0.16,0.44,1	GT:PL:GQ	0/1:39,0,255:41
CM3.6_SCAFFOLD00003_corregido	5557817	.	A	G	14.2	.	DP=38;VDB=9.637753e-02;RPB=1.586365e+00;AF1=0.5;AC1=1;DP4=18,13,6,0;MQ=49;FQ=17.1;PV4=0.072,1,0.22,1	GT:PL:GQ	0/1:44,0,255:47
CM3.6_SCAFFOLD00003_corregido	5576838	.	ATTTTTTTTTT	ATTTTTTTTTTT	29.5	.	INDEL;IS=14,0.875000;DP=16;VDB=8.745227e-02;AF1=1;AC1=2;DP4=0,0,9,5;MQ=52;FQ=-76.5	GT:PL:GQ	1/1:70,42,0:68
CM3.6_SCAFFOLD00003_corregido	5576901	.	C	G	222	.	DP=19;VDB=1.341960e-01;AF1=1;AC1=2;DP4=0,0,10,9;MQ=50;FQ=-84	GT:PL:GQ	1/1:255,57,0:99
CM3.6_SCAFFOLD00003_corregido	5578631	.	C	T	33	.	DP=35;VDB=8.789904e-02;RPB=-3.531162e+00;AF1=0.5;AC1=1;DP4=8,13,3,8;MQ=35;FQ=36;PV4=0.7,0.2,3e-06,0.15	GT:PL:GQ	0/1:63,0,255:66
CM3.6_SCAFFOLD00003_corregido	5579680	.	A	G	9.52	.	DP=20;VDB=8.839265e-02;RPB=2.444040e+00;AF1=0.5;AC1=1;DP4=6,9,0,5;MQ=46;FQ=12.3;PV4=0.26,1,6e-05,1	GT:PL:GQ	0/1:39,0,255:41
CM3.6_SCAFFOLD00003_corregido	5579681	.	C	T	9.52	.	DP=20;VDB=8.965747e-02;RPB=2.444040e+00;AF1=0.5;AC1=1;DP4=6,9,0,5;MQ=46;FQ=12.3;PV4=0.26,1,6e-05,1	GT:PL:GQ	0/1:39,0,255:41
CM3.6_SCAFFOLD00003_corregido	5581362	.	A	G	31	.	DP=39;VDB=1.454814e-01;RPB=-2.941779e+00;AF1=0.5;AC1=1;DP4=12,10,6,10;MQ=35;FQ=34;PV4=0.34,0.23,3.4e-05,0.4	GT:PL:GQ	0/1:61,0,255:64
CM3.6_SCAFFOLD00003_corregido	5581388	.	G	A	61	.	DP=42;VDB=1.434975e-01;RPB=-2.467498e+00;AF1=0.5;AC1=1;DP4=13,14,6,9;MQ=32;FQ=64;PV4=0.75,0.015,0.065,1	GT:PL:GQ	0/1:91,0,237:94
CM3.6_SCAFFOLD00003_corregido	5592812	.	G	A	7.59	.	DP=2;VDB=6.240000e-02;AF1=1;AC1=2;DP4=0,0,2,0;MQ=44;FQ=-33	GT:PL:GQ	1/1:38,6,0:7
CM3.6_SCAFFOLD00003_corregido	5593179	.	T	C	3.01	.	DP=12;VDB=5.227153e-02;RPB=-9.245003e-01;AF1=0.4997;AC1=1;DP4=8,1,0,3;MQ=53;FQ=4.77;PV4=0.018,0.2,2e-08,1	GT:PL:GQ	0/1:30,0,184:28
CM3.6_SCAFFOLD00003_corregido	5627150	.	CATATATATATATATATATATA	CATATATATATATATATATATATA	111	.	INDEL;IS=3,1.000000;DP=3;VDB=3.724139e-02;AF1=1;AC1=2;DP4=0,0,1,2;MQ=60;FQ=-43.5	GT:PL:GQ	1/1:151,9,0:16
CM3.6_SCAFFOLD00003_corregido	5638926	.	TAAAAAAAAAAAAA	TAAAAAAAAAAAA	23.5	.	INDEL;IS=15,0.750000;DP=20;VDB=7.081458e-02;AF1=1;AC1=2;DP4=0,0,8,8;MQ=60;FQ=-82.5	GT:PL:GQ	1/1:64,48,0:68
CM3.6_SCAFFOLD00003_corregido	5642018	.	A	G	215	.	DP=10;VDB=1.046228e-01;AF1=1;AC1=2;DP4=0,0,3,7;MQ=60;FQ=-57	GT:PL:GQ	1/1:248,30,0:57
CM3.6_SCAFFOLD00003_corregido	5642125	.	C	T	222	.	DP=12;VDB=1.309611e-01;AF1=1;AC1=2;DP4=0,0,5,7;MQ=60;FQ=-63	GT:PL:GQ	1/1:255,36,0:69
CM3.6_SCAFFOLD00003_corregido	5642215	.	G	A	222	.	DP=15;VDB=1.244297e-01;AF1=1;AC1=2;DP4=0,0,6,8;MQ=60;FQ=-69	GT:PL:GQ	1/1:255,42,0:81
CM3.6_SCAFFOLD00003_corregido	5642568	.	G	T	222	.	DP=17;VDB=1.619786e-01;AF1=1;AC1=2;DP4=0,0,9,8;MQ=60;FQ=-78	GT:PL:GQ	1/1:255,51,0:99
CM3.6_SCAFFOLD00003_corregido	5642584	.	G	C	222	.	DP=21;VDB=1.830755e-01;AF1=1;AC1=2;DP4=0,0,10,7;MQ=60;FQ=-78	GT:PL:GQ	1/1:255,51,0:99
CM3.6_SCAFFOLD00003_corregido	5642677	.	G	C	222	.	DP=12;VDB=9.838496e-02;AF1=1;AC1=2;DP4=0,0,4,8;MQ=60;FQ=-63	GT:PL:GQ	1/1:255,36,0:69
CM3.6_SCAFFOLD00003_corregido	5642745	.	A	G	168	.	DP=8;VDB=1.221123e-01;AF1=1;AC1=2;DP4=0,0,7,1;MQ=60;FQ=-51	GT:PL:GQ	1/1:201,24,0:45
CM3.6_SCAFFOLD00003_corregido	5642841	.	G	T	225	.	DP=16;VDB=1.178268e-01;RPB=3.969421e-01;AF1=0.508;AC1=1;DP4=0,2,7,7;MQ=60;FQ=-12.3;PV4=0.47,1,1,0.15	GT:PL:GQ	0/1:255,0,15:18
CM3.6_SCAFFOLD00003_corregido	5643330	.	C	G	222	.	DP=20;VDB=1.566000e-01;AF1=1;AC1=2;DP4=0,0,7,8;MQ=60;FQ=-72	GT:PL:GQ	1/1:255,45,0:87
CM3.6_SCAFFOLD00003_corregido	5643446	.	A	G	222	.	DP=18;VDB=1.141536e-01;RPB=1.927478e-01;AF1=1;AC1=2;DP4=1,0,7,10;MQ=60;FQ=-44;PV4=0.44,1,1,0.32	GT:PL:GQ	1/1:255,17,0:31
CM3.6_SCAFFOLD00003_corregido	5643460	.	CA	CAA	215	.	INDEL;IS=17,0.944444;DP=18;VDB=1.035194e-01;AF1=1;AC1=2;DP4=1,0,7,10;MQ=60;FQ=-53.5;PV4=0.44,1,1,0.28	GT:PL:GQ	1/1:255,19,0:35
CM3.6_SCAFFOLD00003_corregido	5643949	.	A	G	222	.	DP=17;VDB=1.695546e-01;AF1=1;AC1=2;DP4=0,0,7,8;MQ=60;FQ=-72	GT:PL:GQ	1/1:255,45,0:87
CM3.6_SCAFFOLD00003_corregido	5644089	.	G	A	129	.	DP=6;VDB=3.338131e-02;AF1=1;AC1=2;DP4=0,0,2,4;MQ=52;FQ=-45	GT:PL:GQ	1/1:162,18,0:33
CM3.6_SCAFFOLD00003_corregido	5644471	.	C	T	222	.	DP=19;VDB=5.640795e-02;AF1=1;AC1=2;DP4=0,0,12,7;MQ=56;FQ=-84	GT:PL:GQ	1/1:255,57,0:99
CM3.6_SCAFFOLD00003_corregido	5644547	.	G	A	222	.	DP=17;VDB=1.779672e-01;AF1=1;AC1=2;DP4=0,0,5,11;MQ=54;FQ=-75	GT:PL:GQ	1/1:255,48,0:93
CM3.6_SCAFFOLD00003_corregido	5644592	.	G	C	222	.	DP=23;VDB=1.923034e-01;AF1=1;AC1=2;DP4=0,0,5,14;MQ=59;FQ=-84	GT:PL:GQ	1/1:255,57,0:99
CM3.6_SCAFFOLD00003_corregido	5644785	.	TGAAGAAGAAGAAG	TGAAGAAGAAG	214	.	INDEL;IS=13,0.722222;DP=18;VDB=1.723453e-01;AF1=1;AC1=2;DP4=0,0,4,12;MQ=60;FQ=-82.5	GT:PL:GQ	1/1:255,48,0:93
CM3.6_SCAFFOLD00003_corregido	5645111	.	T	C	222	.	DP=23;VDB=4.645750e-02;AF1=1;AC1=2;DP4=0,0,11,12;MQ=53;FQ=-96	GT:PL:GQ	1/1:255,69,0:99
CM3.6_SCAFFOLD00003_corregido	5645421	.	G	T	209	.	DP=14;VDB=1.299249e-01;AF1=1;AC1=2;DP4=0,0,2,12;MQ=49;FQ=-69	GT:PL:GQ	1/1:242,42,0:81
CM3.6_SCAFFOLD00003_corregido	5645496	.	T	C	190	.	DP=12;VDB=1.538132e-01;AF1=1;AC1=2;DP4=0,0,2,10;MQ=45;FQ=-63	GT:PL:GQ	1/1:223,36,0:69
CM3.6_SCAFFOLD00003_corregido	5645537	.	AA	AATTTAAAAAGCGATA	17.3	.	INDEL;IS=5,0.454545;DP=11;VDB=1.760000e-02;AF1=1;AC1=2;DP4=0,0,0,2;MQ=47;FQ=-40.5	GT:PL:GQ	1/1:56,6,0:10
CM3.6_SCAFFOLD00003_corregido	5645546	.	G	A	97	.	DP=9;VDB=3.382970e-02;AF1=1;AC1=2;DP4=0,0,0,9;MQ=29;FQ=-54	GT:PL:GQ	1/1:130,27,0:51
CM3.6_SCAFFOLD00003_corregido	5645565	.	TATA	TATACATATGTACGAATA	48	.	INDEL;IS=8,0.888889;DP=9;VDB=1.725012e-02;AF1=1;AC1=2;DP4=0,0,0,4;MQ=29;FQ=-46.5	GT:PL:GQ	1/1:88,12,0:21
CM3.6_SCAFFOLD00003_corregido	5645635	.	C	A	185	.	DP=10;VDB=1.315352e-01;AF1=1;AC1=2;DP4=0,0,2,8;MQ=44;FQ=-57	GT:PL:GQ	1/1:218,30,0:57
CM3.6_SCAFFOLD00003_corregido	5645677	.	G	T	173	.	DP=8;VDB=1.043281e-01;AF1=1;AC1=2;DP4=0,0,2,6;MQ=54;FQ=-51	GT:PL:GQ	1/1:206,24,0:45
CM3.6_SCAFFOLD00003_corregido	5645686	.	C	T	159	.	DP=7;VDB=9.238926e-02;AF1=1;AC1=2;DP4=0,0,2,5;MQ=57;FQ=-48	GT:PL:GQ	1/1:192,21,0:39
CM3.6_SCAFFOLD00003_corregido	5645745	.	T	G	70	.	DP=3;VDB=5.748776e-02;AF1=1;AC1=2;DP4=0,0,1,2;MQ=52;FQ=-36	GT:PL:GQ	1/1:102,9,0:16
CM3.6_SCAFFOLD00003_corregido	5645747	.	T	A	70	.	DP=3;VDB=5.980293e-02;AF1=1;AC1=2;DP4=0,0,1,2;MQ=52;FQ=-36	GT:PL:GQ	1/1:102,9,0:16
CM3.6_SCAFFOLD00003_corregido	5645995	.	ATTTTTTT	ATTTTTTTTT	99.2	.	INDEL;IS=11,0.846154;DP=13;VDB=7.405754e-02;AF1=1;AC1=2;DP4=1,0,11,1;MQ=43;FQ=-44.5;PV4=1,1,0.12,1	GT:PL:GQ	1/1:139,10,0:17
CM3.6_SCAFFOLD00003_corregido	5646084	.	A	G	61	.	DP=7;VDB=9.314861e-02;RPB=3.960091e-01;AF1=0.5;AC1=1;DP4=1,1,4,1;MQ=34;FQ=20.1;PV4=1,1,0.054,0.2	GT:PL:GQ	0/1:91,0,47:50
CM3.6_SCAFFOLD00003_corregido	5646177	.	C	T	52.3	.	DP=7;VDB=9.525876e-02;RPB=-8.170978e-01;AF1=0.543;AC1=1;DP4=0,1,6,0;MQ=26;FQ=-19;PV4=0.14,0.46,0.29,1	GT:PL:GQ	0/1:82,0,8:11
CM3.6_SCAFFOLD00003_corregido	5646212	.	C	T	90.1	.	DP=7;VDB=6.833620e-02;AF1=1;AC1=2;DP4=0,0,6,1;MQ=26;FQ=-48	GT:PL:GQ	1/1:123,21,0:39
CM3.6_SCAFFOLD00003_corregido	5646240	.	G	A	160	.	DP=11;VDB=2.164676e-02;AF1=1;AC1=2;DP4=0,0,7,4;MQ=27;FQ=-60	GT:PL:GQ	1/1:193,33,0:63
CM3.6_SCAFFOLD00003_corregido	5646243	.	A	G	161	.	DP=11;VDB=1.584439e-02;AF1=1;AC1=2;DP4=0,0,7,4;MQ=27;FQ=-60	GT:PL:GQ	1/1:194,33,0:63
CM3.6_SCAFFOLD00003_corregido	5646245	.	T	C	161	.	DP=11;VDB=1.748539e-02;AF1=1;AC1=2;DP4=0,0,7,4;MQ=27;FQ=-60	GT:PL:GQ	1/1:194,33,0:63
CM3.6_SCAFFOLD00003_corregido	5646249	.	A	G	161	.	DP=11;VDB=3.725260e-02;AF1=1;AC1=2;DP4=0,0,7,4;MQ=27;FQ=-60	GT:PL:GQ	1/1:194,33,0:63
CM3.6_SCAFFOLD00003_corregido	5646255	.	T	C	177	.	DP=14;VDB=1.562183e-01;AF1=1;AC1=2;DP4=0,0,10,4;MQ=28;FQ=-69	GT:PL:GQ	1/1:210,42,0:81
CM3.6_SCAFFOLD00003_corregido	5646262	.	G	A	177	.	DP=14;VDB=1.407814e-01;AF1=1;AC1=2;DP4=0,0,10,4;MQ=28;FQ=-69	GT:PL:GQ	1/1:210,42,0:81
CM3.6_SCAFFOLD00003_corregido	5646273	.	A	G	185	.	DP=13;VDB=1.332064e-01;AF1=1;AC1=2;DP4=0,0,7,6;MQ=28;FQ=-66	GT:PL:GQ	1/1:218,39,0:75
CM3.6_SCAFFOLD00003_corregido	5646279	.	T	C	194	.	DP=14;VDB=1.512838e-01;AF1=1;AC1=2;DP4=0,0,8,6;MQ=28;FQ=-69	GT:PL:GQ	1/1:227,42,0:81
CM3.6_SCAFFOLD00003_corregido	5646284	.	G	A	203	.	DP=15;VDB=1.622620e-01;AF1=1;AC1=2;DP4=0,0,9,6;MQ=28;FQ=-72	GT:PL:GQ	1/1:236,45,0:87
CM3.6_SCAFFOLD00003_corregido	5646293	.	A	G	222	.	DP=18;VDB=1.514460e-01;AF1=1;AC1=2;DP4=0,0,10,8;MQ=33;FQ=-81	GT:PL:GQ	1/1:255,54,0:99
CM3.6_SCAFFOLD00003_corregido	5646306	.	T	C	222	.	DP=19;VDB=1.923267e-01;AF1=1;AC1=2;DP4=0,0,11,8;MQ=33;FQ=-84	GT:PL:GQ	1/1:255,57,0:99
CM3.6_SCAFFOLD00003_corregido	5646315	.	A	G	222	.	DP=23;VDB=2.003106e-01;AF1=1;AC1=2;DP4=0,0,14,8;MQ=34;FQ=-93	GT:PL:GQ	1/1:255,66,0:99
CM3.6_SCAFFOLD00003_corregido	5646332	.	A	G	222	.	DP=22;VDB=2.058399e-01;AF1=1;AC1=2;DP4=0,0,12,10;MQ=38;FQ=-93	GT:PL:GQ	1/1:255,66,0:99
CM3.6_SCAFFOLD00003_corregido	5646383	.	T	A	222	.	DP=18;VDB=3.005631e-02;AF1=1;AC1=2;DP4=0,0,11,7;MQ=40;FQ=-81	GT:PL:GQ	1/1:255,54,0:99
CM3.6_SCAFFOLD00003_corregido	5646419	.	A	G	195	.	DP=15;VDB=1.295330e-01;AF1=1;AC1=2;DP4=0,0,11,3;MQ=38;FQ=-69	GT:PL:GQ	1/1:228,42,0:81
CM3.6_SCAFFOLD00003_corregido	5646424	.	G	A	186	.	DP=14;VDB=1.653115e-01;AF1=1;AC1=2;DP4=0,0,11,3;MQ=38;FQ=-69	GT:PL:GQ	1/1:219,42,0:81
CM3.6_SCAFFOLD00003_corregido	5646471	.	G	A	13.2	.	DP=11;VDB=4.493050e-02;RPB=8.435450e-01;AF1=0.5032;AC1=1;DP4=0,1,0,3;MQ=35;FQ=-8.64;PV4=1,0.34,0.02,1	GT:PL:GQ	0/1:43,0,19:22
CM3.6_SCAFFOLD00003_corregido	5646494	.	A	T	162	.	DP=14;VDB=8.286422e-02;RPB=-6.681531e-01;AF1=0.8294;AC1=1;DP4=0,1,5,7;MQ=37;FQ=-26;PV4=1,0.17,0.039,0.23	GT:PL:GQ	0/1:191,0,1:4
CM3.6_SCAFFOLD00003_corregido	5646520	.	A	G	160	.	DP=13;VDB=8.690853e-02;RPB=-9.354144e-01;AF1=1;AC1=2;DP4=0,1,6,6;MQ=40;FQ=-30;PV4=1,0.45,0.077,0.36	GT:PL:GQ	1/1:190,3,0:6
CM3.6_SCAFFOLD00003_corregido	5646585	.	C	T	222	.	DP=21;VDB=1.076285e-01;AF1=1;AC1=2;DP4=0,0,10,11;MQ=45;FQ=-90	GT:PL:GQ	1/1:255,63,0:99
CM3.6_SCAFFOLD00003_corregido	5646598	.	C	T	222	.	DP=21;VDB=1.994195e-01;AF1=1;AC1=2;DP4=0,0,9,12;MQ=46;FQ=-90	GT:PL:GQ	1/1:255,63,0:99
CM3.6_SCAFFOLD00003_corregido	5646606	.	T	C	222	.	DP=22;VDB=1.408082e-01;AF1=1;AC1=2;DP4=0,0,10,12;MQ=47;FQ=-93	GT:PL:GQ	1/1:255,66,0:99
CM3.6_SCAFFOLD00003_corregido	5646744	.	G	A	222	.	DP=24;VDB=2.506207e-01;AF1=1;AC1=2;DP4=0,0,12,12;MQ=49;FQ=-99	GT:PL:GQ	1/1:255,72,0:99
CM3.6_SCAFFOLD00003_corregido	5646786	.	G	A	222	.	DP=25;VDB=2.106877e-01;AF1=1;AC1=2;DP4=0,0,13,10;MQ=50;FQ=-96	GT:PL:GQ	1/1:255,69,0:99
CM3.6_SCAFFOLD00003_corregido	5646891	.	G	A	222	.	DP=21;VDB=1.496709e-01;AF1=1;AC1=2;DP4=0,0,11,7;MQ=55;FQ=-81	GT:PL:GQ	1/1:255,54,0:99
CM3.6_SCAFFOLD00003_corregido	5646892	.	A	G	222	.	DP=21;VDB=1.496710e-01;AF1=1;AC1=2;DP4=0,0,11,7;MQ=55;FQ=-81	GT:PL:GQ	1/1:255,54,0:99
CM3.6_SCAFFOLD00003_corregido	5647790	.	G	A	222	.	DP=28;VDB=2.722519e-01;AF1=1;AC1=2;DP4=0,0,14,14;MQ=60;FQ=-111	GT:PL:GQ	1/1:255,84,0:99
CM3.6_SCAFFOLD00003_corregido	5647883	.	GTTT	GTT	214	.	INDEL;IS=16,0.941176;DP=17;VDB=1.422021e-01;AF1=1;AC1=2;DP4=0,0,6,10;MQ=60;FQ=-82.5	GT:PL:GQ	1/1:255,48,0:93
CM3.6_SCAFFOLD00003_corregido	5648462	.	A	G	222	.	DP=19;VDB=1.862537e-01;AF1=1;AC1=2;DP4=0,0,10,9;MQ=60;FQ=-84	GT:PL:GQ	1/1:255,57,0:99
CM3.6_SCAFFOLD00003_corregido	5648509	.	G	A	222	.	DP=19;VDB=1.824125e-01;AF1=1;AC1=2;DP4=0,0,9,9;MQ=60;FQ=-81	GT:PL:GQ	1/1:255,54,0:99
CM3.6_SCAFFOLD00003_corregido	5648682	.	G	A	222	.	DP=15;VDB=1.282637e-01;AF1=1;AC1=2;DP4=0,0,6,9;MQ=60;FQ=-72	GT:PL:GQ	1/1:255,45,0:87
CM3.6_SCAFFOLD00003_corregido	5648794	.	T	G	222	.	DP=18;VDB=1.762853e-01;AF1=1;AC1=2;DP4=0,0,6,12;MQ=60;FQ=-81	GT:PL:GQ	1/1:255,54,0:99
CM3.6_SCAFFOLD00003_corregido	5648904	.	G	T	222	.	DP=22;VDB=1.750229e-01;AF1=1;AC1=2;DP4=0,0,12,9;MQ=60;FQ=-90	GT:PL:GQ	1/1:255,63,0:99
CM3.6_SCAFFOLD00003_corregido	5649714	.	G	A	222	.	DP=19;VDB=1.527775e-01;AF1=1;AC1=2;DP4=0,0,9,9;MQ=60;FQ=-81	GT:PL:GQ	1/1:255,54,0:99
CM3.6_SCAFFOLD00003_corregido	5649897	.	G	A	222	.	DP=23;VDB=2.058618e-01;AF1=1;AC1=2;DP4=0,0,9,13;MQ=60;FQ=-93	GT:PL:GQ	1/1:255,66,0:99
CM3.6_SCAFFOLD00003_corregido	5649954	.	A	G	222	.	DP=19;VDB=8.974570e-02;AF1=1;AC1=2;DP4=0,0,7,10;MQ=60;FQ=-78	GT:PL:GQ	1/1:255,51,0:99
CM3.6_SCAFFOLD00003_corregido	5650111	.	T	C	222	.	DP=22;VDB=1.918650e-01;AF1=1;AC1=2;DP4=0,0,14,7;MQ=60;FQ=-90	GT:PL:GQ	1/1:255,63,0:99
CM3.6_SCAFFOLD00003_corregido	5650365	.	T	C	222	.	DP=16;VDB=1.784927e-01;AF1=1;AC1=2;DP4=0,0,10,6;MQ=60;FQ=-75	GT:PL:GQ	1/1:255,48,0:93
CM3.6_SCAFFOLD00003_corregido	5650406	.	AC	A	214	.	INDEL;IS=17,0.944444;DP=18;VDB=1.887098e-01;AF1=1;AC1=2;DP4=0,0,8,10;MQ=60;FQ=-88.5	GT:PL:GQ	1/1:255,54,0:99
CM3.6_SCAFFOLD00003_corregido	5650670	.	G	A	222	.	DP=19;VDB=1.919858e-01;AF1=1;AC1=2;DP4=0,0,9,10;MQ=60;FQ=-84	GT:PL:GQ	1/1:255,57,0:99
CM3.6_SCAFFOLD00003_corregido	5650681	.	A	T	222	.	DP=22;VDB=1.891382e-01;AF1=1;AC1=2;DP4=0,0,11,10;MQ=60;FQ=-90	GT:PL:GQ	1/1:255,63,0:99
CM3.6_SCAFFOLD00003_corregido	5650716	.	TA	TAA	214	.	INDEL;IS=19,0.950000;DP=20;VDB=1.049824e-01;AF1=1;AC1=2;DP4=0,0,9,8;MQ=60;FQ=-85.5	GT:PL:GQ	1/1:255,51,0:99
CM3.6_SCAFFOLD00003_corregido	5650752	.	G	A	222	.	DP=20;VDB=1.275635e-01;AF1=1;AC1=2;DP4=0,0,12,7;MQ=60;FQ=-84	GT:PL:GQ	1/1:255,57,0:99
CM3.6_SCAFFOLD00003_corregido	5651576	.	GTATGTATATAT	GTAT	105	.	INDEL;IS=6,0.750000;DP=8;VDB=4.041064e-02;AF1=1;AC1=2;DP4=0,0,3,3;MQ=29;FQ=-52.5	GT:PL:GQ	1/1:145,18,0:33
CM3.6_SCAFFOLD00003_corregido	5651777	.	CAAA	CAA	214	.	INDEL;IS=19,0.791667;DP=24;VDB=1.398411e-01;AF1=1;AC1=2;DP4=0,0,15,6;MQ=50;FQ=-97.5	GT:PL:GQ	1/1:255,63,0:99
CM3.6_SCAFFOLD00003_corregido	5651881	.	G	A	222	.	DP=14;VDB=1.430851e-01;AF1=1;AC1=2;DP4=0,0,10,3;MQ=54;FQ=-66	GT:PL:GQ	1/1:255,39,0:75
CM3.6_SCAFFOLD00003_corregido	5651893	.	T	C	222	.	DP=14;VDB=1.511178e-01;AF1=1;AC1=2;DP4=0,0,9,4;MQ=54;FQ=-66	GT:PL:GQ	1/1:255,39,0:75
CM3.6_SCAFFOLD00003_corregido	5651985	.	T	C	222	.	DP=14;VDB=1.497679e-01;AF1=1;AC1=2;DP4=0,0,7,7;MQ=51;FQ=-69	GT:PL:GQ	1/1:255,42,0:81
CM3.6_SCAFFOLD00003_corregido	5652042	.	A	G	222	.	DP=16;VDB=1.435362e-01;AF1=1;AC1=2;DP4=0,0,8,8;MQ=47;FQ=-75	GT:PL:GQ	1/1:255,48,0:93
CM3.6_SCAFFOLD00003_corregido	5652196	.	A	C	222	.	DP=24;VDB=1.502122e-01;AF1=1;AC1=2;DP4=0,0,10,13;MQ=60;FQ=-96	GT:PL:GQ	1/1:255,69,0:99
CM3.6_SCAFFOLD00003_corregido	5652225	.	GAAAAAAA	GAAAAAA	80.5	.	INDEL;IS=23,0.958333;DP=24;VDB=8.220490e-02;AF1=1;AC1=2;DP4=0,0,13,9;MQ=60;FQ=-101	GT:PL:GQ	1/1:121,66,0:99
CM3.6_SCAFFOLD00003_corregido	5653323	.	C	G	222	.	DP=22;VDB=1.061122e-01;RPB=-1.387376e+00;AF1=1;AC1=2;DP4=0,1,9,10;MQ=59;FQ=-47;PV4=1,0.32,0.41,0.31	GT:PL:GQ	1/1:255,20,0:37
CM3.6_SCAFFOLD00003_corregido	5653474	.	G	A	222	.	DP=23;VDB=1.862422e-01;RPB=-7.537784e-02;AF1=1;AC1=2;DP4=0,1,14,8;MQ=60;FQ=-56;PV4=0.39,0.2,1,0.29	GT:PL:GQ	1/1:255,29,0:55
CM3.6_SCAFFOLD00003_corregido	5653834	.	G	A	222	.	DP=18;VDB=9.367716e-02;AF1=1;AC1=2;DP4=0,0,4,14;MQ=59;FQ=-81	GT:PL:GQ	1/1:255,54,0:99
CM3.6_SCAFFOLD00003_corregido	5653839	.	C	G	222	.	DP=18;VDB=1.097939e-01;AF1=1;AC1=2;DP4=0,0,4,12;MQ=59;FQ=-75	GT:PL:GQ	1/1:255,48,0:93
CM3.6_SCAFFOLD00003_corregido	5654588	.	ATTTTTTTTTT	ATTTTTTTTT	29.5	.	INDEL;IS=11,0.916667;DP=12;VDB=7.557756e-02;AF1=1;AC1=2;DP4=0,0,3,8;MQ=40;FQ=-67.5	GT:PL:GQ	1/1:70,33,0:58
CM3.6_SCAFFOLD00003_corregido	5654642	.	ATTTTTT	ATTTTT	102	.	INDEL;IS=15,0.882353;DP=17;VDB=1.664394e-01;AF1=1;AC1=2;DP4=0,0,5,10;MQ=46;FQ=-79.5	GT:PL:GQ	1/1:143,45,0:87
CM3.6_SCAFFOLD00003_corregido	5654843	.	C	T	222	.	DP=17;VDB=1.739866e-01;AF1=1;AC1=2;DP4=0,0,11,6;MQ=57;FQ=-78	GT:PL:GQ	1/1:255,51,0:99
CM3.6_SCAFFOLD00003_corregido	5654878	.	G	A	222	.	DP=14;VDB=1.477151e-01;AF1=1;AC1=2;DP4=0,0,8,6;MQ=53;FQ=-69	GT:PL:GQ	1/1:255,42,0:81
CM3.6_SCAFFOLD00003_corregido	5655005	.	T	A	222	.	DP=16;VDB=1.634919e-01;AF1=1;AC1=2;DP4=0,0,12,4;MQ=59;FQ=-75	GT:PL:GQ	1/1:255,48,0:93
CM3.6_SCAFFOLD00003_corregido	5655033	.	AACACACA	AACACA	214	.	INDEL;IS=21,0.913043;DP=23;VDB=1.725827e-01;AF1=1;AC1=2;DP4=0,0,15,7;MQ=59;FQ=-101	GT:PL:GQ	1/1:255,66,0:99
CM3.6_SCAFFOLD00003_corregido	5655060	.	A	G	222	.	DP=28;VDB=1.718014e-01;AF1=1;AC1=2;DP4=0,0,14,12;MQ=59;FQ=-105	GT:PL:GQ	1/1:255,78,0:99
CM3.6_SCAFFOLD00003_corregido	5655233	.	G	A	222	.	DP=18;VDB=1.877860e-01;AF1=1;AC1=2;DP4=0,0,8,10;MQ=55;FQ=-81	GT:PL:GQ	1/1:255,54,0:99
CM3.6_SCAFFOLD00003_corregido	5655304	.	G	T	222	.	DP=13;VDB=1.173817e-01;AF1=1;AC1=2;DP4=0,0,4,9;MQ=56;FQ=-66	GT:PL:GQ	1/1:255,39,0:75
CM3.6_SCAFFOLD00003_corregido	5655331	.	A	C	222	.	DP=13;VDB=7.868765e-02;AF1=1;AC1=2;DP4=0,0,4,9;MQ=56;FQ=-66	GT:PL:GQ	1/1:255,39,0:75
CM3.6_SCAFFOLD00003_corregido	5707603	.	T	A	121	.	DP=6;VDB=1.025017e-01;AF1=1;AC1=2;DP4=0,0,0,6;MQ=60;FQ=-45	GT:PL:GQ	1/1:154,18,0:33
CM3.6_SCAFFOLD00003_corregido	5715874	.	C	CTTTT	214	.	INDEL;IS=12,0.705882;DP=17;VDB=9.832443e-02;AF1=1;AC1=2;DP4=0,0,3,14;MQ=36;FQ=-85.5	GT:PL:GQ	1/1:255,51,0:99
CM3.6_SCAFFOLD00003_corregido	5715879	.	T	C	65.5	.	DP=18;VDB=6.005682e-02;AF1=1;AC1=2;DP4=0,0,1,3;MQ=39;FQ=-39	GT:PL:GQ	1/1:98,12,0:21
CM3.6_SCAFFOLD00003_corregido	5715898	.	A	G	119	.	DP=15;VDB=9.063542e-03;AF1=1;AC1=2;DP4=0,0,0,15;MQ=37;FQ=-72	GT:PL:GQ	1/1:152,45,0:87
CM3.6_SCAFFOLD00003_corregido	5716071	.	T	C	214	.	DP=11;VDB=1.300022e-01;AF1=1;AC1=2;DP4=0,0,3,6;MQ=60;FQ=-54	GT:PL:GQ	1/1:247,27,0:51
CM3.6_SCAFFOLD00003_corregido	5716215	.	C	T	222	.	DP=15;VDB=1.486938e-02;AF1=1;AC1=2;DP4=0,0,9,6;MQ=54;FQ=-72	GT:PL:GQ	1/1:255,45,0:87
CM3.6_SCAFFOLD00003_corregido	5716901	.	TTAATAATAATAATAATAAT	TTAATAATAATAATAATAATAATAATAATAAT	14.4	.	INDEL;IS=2,0.500000;DP=4;VDB=7.840000e-02;AF1=1;AC1=2;DP4=0,0,2,0;MQ=29;FQ=-40.5	GT:PL:GQ	1/1:53,6,0:10
CM3.6_SCAFFOLD00003_corregido	5716952	.	C	T	86.3	.	DP=5;VDB=9.439551e-02;AF1=1;AC1=2;DP4=0,0,3,2;MQ=37;FQ=-42	GT:PL:GQ	1/1:119,15,0:27
CM3.6_SCAFFOLD00003_corregido	5717318	.	TAAAAAAA	TAAAAAA	47.5	.	INDEL;IS=13,0.928571;DP=14;VDB=1.288087e-01;AF1=1;AC1=2;DP4=0,0,10,3;MQ=50;FQ=-73.5	GT:PL:GQ	1/1:88,39,0:74
CM3.6_SCAFFOLD00003_corregido	5717382	.	GTATATATATATATAT	GTATATATATAT	141	.	INDEL;IS=6,0.857143;DP=7;VDB=9.381621e-02;AF1=1;AC1=2;DP4=0,0,5,2;MQ=40;FQ=-55.5	GT:PL:GQ	1/1:181,21,0:39
CM3.6_SCAFFOLD00003_corregido	5717426	.	C	T	145	.	DP=9;VDB=1.048115e-01;AF1=1;AC1=2;DP4=0,0,5,2;MQ=49;FQ=-48	GT:PL:GQ	1/1:178,21,0:39
CM3.6_SCAFFOLD00003_corregido	5717469	.	GAAAAAAAAAAAAAAA	GAAAAAAAAAAAAA	31.5	.	INDEL;IS=6,0.750000;DP=8;VDB=1.060713e-01;AF1=1;AC1=2;DP4=0,0,3,4;MQ=57;FQ=-55.5	GT:PL:GQ	1/1:72,21,0:39
CM3.6_SCAFFOLD00003_corregido	5717819	.	AAAA	AAAAAGAAA,AAAAAAGAAA	110	.	INDEL;IS=2,0.222222;DP=9;VDB=1.301207e-01;AF1=1;AC1=2;DP4=0,0,2,7;MQ=57;FQ=-58.5	GT:PL:GQ	1/1:174,47,23,137,0,134:45
CM3.6_SCAFFOLD00003_corregido	5718007	.	CTTTTTTTTT	CTTTTTTTTTT	31.5	.	INDEL;IS=8,0.615385;DP=13;VDB=1.403193e-01;AF1=1;AC1=2;DP4=0,0,7,4;MQ=58;FQ=-67.5	GT:PL:GQ	1/1:72,33,0:59
CM3.6_SCAFFOLD00003_corregido	5718020	.	T	A	151	.	DP=11;VDB=1.214591e-01;AF1=1;AC1=2;DP4=0,0,6,2;MQ=57;FQ=-51	GT:PL:GQ	1/1:184,24,0:45
CM3.6_SCAFFOLD00003_corregido	5718086	.	T	C	175	.	DP=9;VDB=1.068485e-01;AF1=1;AC1=2;DP4=0,0,5,2;MQ=60;FQ=-48	GT:PL:GQ	1/1:208,21,0:39
CM3.6_SCAFFOLD00003_corregido	5718409	.	CTTTTTTTTTTT	CTTTTTTTTT	64.5	.	INDEL;IS=7,0.700000;DP=10;VDB=1.208308e-01;AF1=1;AC1=2;DP4=0,0,5,3;MQ=47;FQ=-58.5	GT:PL:GQ	1/1:105,24,0:45
CM3.6_SCAFFOLD00003_corregido	5718619	.	T	C	222	.	DP=13;VDB=7.886002e-02;AF1=1;AC1=2;DP4=0,0,4,8;MQ=60;FQ=-63	GT:PL:GQ	1/1:255,36,0:69
CM3.6_SCAFFOLD00003_corregido	5718691	.	T	A	222	.	DP=12;VDB=1.432977e-01;AF1=1;AC1=2;DP4=0,0,6,5;MQ=53;FQ=-60	GT:PL:GQ	1/1:255,33,0:63
CM3.6_SCAFFOLD00003_corregido	5718729	.	C	T	222	.	DP=11;VDB=1.228458e-01;AF1=1;AC1=2;DP4=0,0,5,6;MQ=51;FQ=-60	GT:PL:GQ	1/1:255,33,0:63
CM3.6_SCAFFOLD00003_corregido	5718771	.	ATATATATATT	A	195	.	INDEL;IS=8,0.888889;DP=9;VDB=1.268865e-01;AF1=1;AC1=2;DP4=0,0,5,4;MQ=38;FQ=-61.5	GT:PL:GQ	1/1:236,27,0:51
CM3.6_SCAFFOLD00003_corregido	5718980	.	T	C	205	.	DP=8;VDB=3.779626e-02;AF1=1;AC1=2;DP4=0,0,5,3;MQ=60;FQ=-51	GT:PL:GQ	1/1:238,24,0:45
CM3.6_SCAFFOLD00003_corregido	5719008	.	C	G	222	.	DP=14;VDB=3.782336e-03;AF1=1;AC1=2;DP4=0,0,6,7;MQ=58;FQ=-66	GT:PL:GQ	1/1:255,39,0:75
CM3.6_SCAFFOLD00003_corregido	5719217	.	A	G	73	.	DP=3;VDB=4.187638e-02;AF1=1;AC1=2;DP4=0,0,2,1;MQ=60;FQ=-36	GT:PL:GQ	1/1:105,9,0:16
CM3.6_SCAFFOLD00003_corregido	5719226	.	TTGAT	TT	129	.	INDEL;IS=3,1.000000;DP=3;VDB=4.034274e-02;AF1=1;AC1=2;DP4=0,0,2,1;MQ=60;FQ=-43.5	GT:PL:GQ	1/1:169,9,0:16
CM3.6_SCAFFOLD00003_corregido	5719299	.	G	A	214	.	DP=9;VDB=7.478866e-02;AF1=1;AC1=2;DP4=0,0,4,5;MQ=60;FQ=-54	GT:PL:GQ	1/1:247,27,0:51
CM3.6_SCAFFOLD00003_corregido	5719300	.	C	T	213	.	DP=10;VDB=6.285075e-02;AF1=1;AC1=2;DP4=0,0,4,5;MQ=60;FQ=-54	GT:PL:GQ	1/1:246,27,0:51
CM3.6_SCAFFOLD00003_corregido	5719666	.	G	T	82.5	.	DP=4;VDB=4.308876e-02;AF1=1;AC1=2;DP4=0,0,0,4;MQ=60;FQ=-39	GT:PL:GQ	1/1:115,12,0:21
CM3.6_SCAFFOLD00003_corregido	5719757	.	C	T	171	.	DP=7;VDB=9.421874e-02;AF1=1;AC1=2;DP4=0,0,3,4;MQ=53;FQ=-48	GT:PL:GQ	1/1:204,21,0:39
CM3.6_SCAFFOLD00003_corregido	5719807	.	A	C	189	.	DP=9;VDB=8.755346e-02;AF1=1;AC1=2;DP4=0,0,6,3;MQ=52;FQ=-54	GT:PL:GQ	1/1:222,27,0:51
CM3.6_SCAFFOLD00003_corregido	5719837	.	T	C	175	.	DP=10;VDB=1.258421e-01;AF1=1;AC1=2;DP4=0,0,5,4;MQ=45;FQ=-54	GT:PL:GQ	1/1:208,27,0:51
CM3.6_SCAFFOLD00003_corregido	5719849	.	A	T	115	.	DP=8;VDB=9.277335e-03;AF1=1;AC1=2;DP4=0,0,5,1;MQ=42;FQ=-45	GT:PL:GQ	1/1:148,18,0:33
CM3.6_SCAFFOLD00003_corregido	5719860	.	TCAAAAAA	T	116	.	INDEL;IS=4,0.571429;DP=7;VDB=1.075274e-01;AF1=1;AC1=2;DP4=0,0,5,2;MQ=40;FQ=-55.5	GT:PL:GQ	1/1:156,21,0:39
CM3.6_SCAFFOLD00003_corregido	5719941	.	A	C	35.8	.	DP=2;VDB=7.840000e-02;AF1=1;AC1=2;DP4=0,0,2,0;MQ=60;FQ=-33	GT:PL:GQ	1/1:67,6,0:10
CM3.6_SCAFFOLD00003_corregido	5720058	.	C	T	34.8	.	DP=2;VDB=7.680000e-02;AF1=1;AC1=2;DP4=0,0,1,1;MQ=47;FQ=-33	GT:PL:GQ	1/1:66,6,0:10
CM3.6_SCAFFOLD00003_corregido	5720215	.	T	TC	3.52	.	INDEL;IS=4,1.000000;DP=4;VDB=8.228250e-02;AF1=1;AC1=2;DP4=0,0,0,4;MQ=39;FQ=-46.5	GT:PL:GQ	1/1:41,12,0:10
CM3.6_SCAFFOLD00003_corregido	5720314	.	T	C	59	.	DP=3;VDB=4.793649e-02;AF1=1;AC1=2;DP4=0,0,0,3;MQ=60;FQ=-36	GT:PL:GQ	1/1:91,9,0:16
CM3.6_SCAFFOLD00003_corregido	5720577	.	TTAT	TT	188	.	INDEL;IS=8,0.800000;DP=10;VDB=1.012855e-01;AF1=1;AC1=2;DP4=0,0,10,0;MQ=49;FQ=-64.5	GT:PL:GQ	1/1:229,30,0:57
CM3.6_SCAFFOLD00003_corregido	5720757	.	G	A	78.3	.	DP=6;VDB=6.720093e-03;AF1=1;AC1=2;DP4=0,0,2,3;MQ=27;FQ=-42	GT:PL:GQ	1/1:111,15,0:27
CM3.6_SCAFFOLD00003_corregido	5720763	.	T	C	100	.	DP=6;VDB=4.328897e-03;AF1=1;AC1=2;DP4=0,0,2,4;MQ=27;FQ=-45	GT:PL:GQ	1/1:133,18,0:33
CM3.6_SCAFFOLD00003_corregido	5720764	.	A	G	97.1	.	DP=6;VDB=4.832556e-03;AF1=1;AC1=2;DP4=0,0,2,4;MQ=27;FQ=-45	GT:PL:GQ	1/1:130,18,0:33
CM3.6_SCAFFOLD00003_corregido	5720793	.	C	T	127	.	DP=8;VDB=7.556763e-02;AF1=1;AC1=2;DP4=0,0,4,4;MQ=26;FQ=-51	GT:PL:GQ	1/1:160,24,0:45
CM3.6_SCAFFOLD00003_corregido	5720800	.	G	T	127	.	DP=8;VDB=8.413786e-02;AF1=1;AC1=2;DP4=0,0,4,4;MQ=26;FQ=-51	GT:PL:GQ	1/1:160,24,0:45
CM3.6_SCAFFOLD00003_corregido	5720802	.	T	C	127	.	DP=8;VDB=8.272155e-02;AF1=1;AC1=2;DP4=0,0,4,4;MQ=26;FQ=-51	GT:PL:GQ	1/1:160,24,0:45
CM3.6_SCAFFOLD00003_corregido	5720816	.	G	A	127	.	DP=8;VDB=3.723926e-02;AF1=1;AC1=2;DP4=0,0,4,4;MQ=26;FQ=-51	GT:PL:GQ	1/1:160,24,0:45
CM3.6_SCAFFOLD00003_corregido	5720884	.	TAAA	TAA	204	.	INDEL;IS=14,0.933333;DP=15;VDB=7.451219e-02;AF1=1;AC1=2;DP4=0,0,6,8;MQ=42;FQ=-76.5	GT:PL:GQ	1/1:245,42,0:81
CM3.6_SCAFFOLD00003_corregido	5720923	.	A	G	222	.	DP=14;VDB=1.637657e-01;AF1=1;AC1=2;DP4=0,0,5,9;MQ=45;FQ=-69	GT:PL:GQ	1/1:255,42,0:81
CM3.6_SCAFFOLD00003_corregido	5720970	.	C	T	222	.	DP=15;VDB=9.658231e-02;AF1=1;AC1=2;DP4=0,0,6,9;MQ=44;FQ=-72	GT:PL:GQ	1/1:255,45,0:87
CM3.6_SCAFFOLD00003_corregido	5721011	.	TCAA	T	108	.	INDEL;IS=8,0.888889;DP=9;VDB=1.229925e-01;AF1=1;AC1=2;DP4=0,0,6,2;MQ=29;FQ=-58.5	GT:PL:GQ	1/1:149,24,0:45
CM3.6_SCAFFOLD00003_corregido	5721063	.	A	G	100	.	DP=10;VDB=1.191133e-01;AF1=1;AC1=2;DP4=0,0,10,0;MQ=29;FQ=-57	GT:PL:GQ	1/1:133,30,0:57
CM3.6_SCAFFOLD00003_corregido	5721080	.	G	A	92	.	DP=8;VDB=9.377485e-02;AF1=1;AC1=2;DP4=0,0,8,0;MQ=29;FQ=-51	GT:PL:GQ	1/1:125,24,0:45
CM3.6_SCAFFOLD00003_corregido	5721081	.	A	C	92	.	DP=8;VDB=9.377485e-02;AF1=1;AC1=2;DP4=0,0,8,0;MQ=29;FQ=-51	GT:PL:GQ	1/1:125,24,0:45
CM3.6_SCAFFOLD00003_corregido	5721082	.	G	A	92	.	DP=8;VDB=9.377485e-02;AF1=1;AC1=2;DP4=0,0,8,0;MQ=29;FQ=-51	GT:PL:GQ	1/1:125,24,0:45
CM3.6_SCAFFOLD00003_corregido	5721086	.	T	C	92	.	DP=8;VDB=7.125761e-02;AF1=1;AC1=2;DP4=0,0,8,0;MQ=29;FQ=-51	GT:PL:GQ	1/1:125,24,0:45
CM3.6_SCAFFOLD00003_corregido	5721099	.	T	A	97	.	DP=9;VDB=1.305542e-01;AF1=1;AC1=2;DP4=0,0,9,0;MQ=29;FQ=-54	GT:PL:GQ	1/1:130,27,0:51
CM3.6_SCAFFOLD00003_corregido	5721100	.	C	A	97	.	DP=9;VDB=1.297010e-01;AF1=1;AC1=2;DP4=0,0,9,0;MQ=29;FQ=-54	GT:PL:GQ	1/1:130,27,0:51
CM3.6_SCAFFOLD00003_corregido	5721115	.	T	C	92	.	DP=9;VDB=1.135226e-01;AF1=1;AC1=2;DP4=0,0,8,0;MQ=29;FQ=-51	GT:PL:GQ	1/1:125,24,0:45
CM3.6_SCAFFOLD00003_corregido	5721120	.	C	T	136	.	DP=10;VDB=2.766449e-02;AF1=1;AC1=2;DP4=0,0,8,2;MQ=28;FQ=-57	GT:PL:GQ	1/1:169,30,0:57
CM3.6_SCAFFOLD00003_corregido	5721124	.	T	G	136	.	DP=10;VDB=4.870228e-02;AF1=1;AC1=2;DP4=0,0,8,2;MQ=28;FQ=-57	GT:PL:GQ	1/1:169,30,0:57
CM3.6_SCAFFOLD00003_corregido	5721144	.	G	C	158	.	DP=10;VDB=1.355844e-01;AF1=1;AC1=2;DP4=0,0,6,4;MQ=28;FQ=-57	GT:PL:GQ	1/1:191,30,0:57
CM3.6_SCAFFOLD00003_corregido	5721188	.	G	A	135	.	DP=8;VDB=7.118300e-02;AF1=1;AC1=2;DP4=0,0,3,5;MQ=28;FQ=-51	GT:PL:GQ	1/1:168,24,0:45
CM3.6_SCAFFOLD00003_corregido	5721213	.	A	G	127	.	DP=8;VDB=1.102993e-01;AF1=1;AC1=2;DP4=0,0,3,5;MQ=27;FQ=-51	GT:PL:GQ	1/1:160,24,0:45
CM3.6_SCAFFOLD00003_corregido	5721275	.	C	T	121	.	DP=7;VDB=9.451827e-02;AF1=1;AC1=2;DP4=0,0,3,4;MQ=28;FQ=-48	GT:PL:GQ	1/1:154,21,0:39
CM3.6_SCAFFOLD00003_corregido	5721292	.	TA	TAA	75	.	INDEL;IS=9,0.900000;DP=10;VDB=1.570251e-02;AF1=1;AC1=2;DP4=0,0,3,1;MQ=54;FQ=-46.5	GT:PL:GQ	1/1:115,12,0:21
CM3.6_SCAFFOLD00003_corregido	5721336	.	C	T	222	.	DP=13;VDB=9.838393e-02;AF1=1;AC1=2;DP4=0,0,6,7;MQ=44;FQ=-66	GT:PL:GQ	1/1:255,39,0:75
CM3.6_SCAFFOLD00003_corregido	5721399	.	A	T	222	.	DP=18;VDB=1.834830e-01;AF1=1;AC1=2;DP4=0,0,9,9;MQ=44;FQ=-81	GT:PL:GQ	1/1:255,54,0:99
CM3.6_SCAFFOLD00003_corregido	5721552	.	G	A	57.5	.	DP=5;VDB=8.318607e-02;AF1=1;AC1=2;DP4=0,0,2,2;MQ=27;FQ=-39	GT:PL:GQ	1/1:90,12,0:21
CM3.6_SCAFFOLD00003_corregido	5721553	.	A	G	57.5	.	DP=5;VDB=8.228250e-02;AF1=1;AC1=2;DP4=0,0,2,2;MQ=27;FQ=-39	GT:PL:GQ	1/1:90,12,0:21
CM3.6_SCAFFOLD00003_corregido	5721859	.	GTTATTA	GTTA	183	.	INDEL;IS=7,0.875000;DP=8;VDB=1.137931e-01;AF1=1;AC1=2;DP4=0,0,5,2;MQ=44;FQ=-55.5	GT:PL:GQ	1/1:223,21,0:39
CM3.6_SCAFFOLD00003_corregido	5721914	.	TTTTTATTTT	TTTTT	30.4	.	INDEL;IS=3,0.750000;DP=4;VDB=6.619718e-02;AF1=1;AC1=2;DP4=0,0,2,1;MQ=26;FQ=-43.5	GT:PL:GQ	1/1:70,9,0:16
CM3.6_SCAFFOLD00003_corregido	5722048	.	T	C	208	.	DP=20;VDB=1.998345e-02;AF1=1;AC1=2;DP4=0,0,8,12;MQ=59;FQ=-87	GT:PL:GQ	1/1:241,60,0:99
CM3.6_SCAFFOLD00003_corregido	5722054	.	CTCA	CTCAGTCA	214	.	INDEL;IS=20,0.952381;DP=21;VDB=5.143294e-02;AF1=1;AC1=2;DP4=0,0,8,13;MQ=59;FQ=-97.5	GT:PL:GQ	1/1:255,63,0:99
CM3.6_SCAFFOLD00003_corregido	5722319	.	GGAGA	GGA	12.5	.	INDEL;IS=4,0.800000;DP=5;VDB=7.520000e-02;AF1=1;AC1=2;DP4=0,0,0,2;MQ=47;FQ=-40.5	GT:PL:GQ	1/1:51,6,0:9
CM3.6_SCAFFOLD00003_corregido	5722500	.	ATTT	ATT	214	.	INDEL;IS=21,0.954545;DP=22;VDB=1.995511e-01;AF1=1;AC1=2;DP4=0,0,11,11;MQ=46;FQ=-101	GT:PL:GQ	1/1:255,66,0:99
CM3.6_SCAFFOLD00003_corregido	5722615	.	TGGAGGA	TGGA	214	.	INDEL;IS=10,0.833333;DP=12;VDB=1.302440e-02;AF1=1;AC1=2;DP4=0,0,4,6;MQ=37;FQ=-64.5	GT:PL:GQ	1/1:255,30,0:57
CM3.6_SCAFFOLD00003_corregido	5722738	.	G	A	55.5	.	DP=4;VDB=5.876162e-02;AF1=1;AC1=2;DP4=0,0,0,4;MQ=29;FQ=-39	GT:PL:GQ	1/1:88,12,0:21
CM3.6_SCAFFOLD00003_corregido	5722739	.	A	C	55.5	.	DP=4;VDB=6.615865e-02;AF1=1;AC1=2;DP4=0,0,0,4;MQ=29;FQ=-39	GT:PL:GQ	1/1:88,12,0:21
CM3.6_SCAFFOLD00003_corregido	5722750	.	T	A	86.3	.	DP=5;VDB=8.314073e-02;AF1=1;AC1=2;DP4=0,0,1,4;MQ=29;FQ=-42	GT:PL:GQ	1/1:119,15,0:27
CM3.6_SCAFFOLD00003_corregido	5722758	.	G	A	86.3	.	DP=5;VDB=6.970230e-02;AF1=1;AC1=2;DP4=0,0,1,4;MQ=29;FQ=-42	GT:PL:GQ	1/1:119,15,0:27
CM3.6_SCAFFOLD00003_corregido	5722792	.	T	C	86.3	.	DP=5;VDB=5.770788e-02;AF1=1;AC1=2;DP4=0,0,1,4;MQ=29;FQ=-42	GT:PL:GQ	1/1:119,15,0:27
CM3.6_SCAFFOLD00003_corregido	5722798	.	C	T	69.5	.	DP=4;VDB=2.064849e-02;AF1=1;AC1=2;DP4=0,0,1,3;MQ=29;FQ=-39	GT:PL:GQ	1/1:102,12,0:21
CM3.6_SCAFFOLD00003_corregido	5722898	.	C	A	197	.	DP=14;VDB=1.130904e-01;AF1=1;AC1=2;DP4=0,0,4,10;MQ=29;FQ=-69	GT:PL:GQ	1/1:230,42,0:81
CM3.6_SCAFFOLD00003_corregido	5722912	.	TCA	T	198	.	INDEL;IS=15,1.000000;DP=15;VDB=1.697341e-01;AF1=1;AC1=2;DP4=0,0,4,11;MQ=29;FQ=-79.5	GT:PL:GQ	1/1:239,45,0:87
CM3.6_SCAFFOLD00003_corregido	5722956	.	A	T	164	.	DP=11;VDB=7.557756e-02;AF1=1;AC1=2;DP4=0,0,2,9;MQ=33;FQ=-60	GT:PL:GQ	1/1:197,33,0:63
CM3.6_SCAFFOLD00003_corregido	5723069	.	ATTTTTT	ATTTTTTTT	23.2	.	INDEL;IS=7,0.777778;DP=9;VDB=7.360000e-02;AF1=1;AC1=2;DP4=0,0,1,1;MQ=47;FQ=-40.5	GT:PL:GQ	1/1:62,6,0:10
CM3.6_SCAFFOLD00003_corregido	5723436	.	CATATAT	CATATATAT	181	.	INDEL;IS=8,0.800000;DP=10;VDB=8.565072e-02;AF1=0.504;AC1=1;DP4=1,0,3,5;MQ=45;FQ=-16.6;PV4=0.44,1,0.15,0.37	GT:PL:GQ	0/1:218,0,18:21
CM3.6_SCAFFOLD00003_corregido	5723489	.	T	A	221	.	DP=13;VDB=1.121899e-01;AF1=1;AC1=2;DP4=0,0,8,4;MQ=54;FQ=-63	GT:PL:GQ	1/1:254,36,0:69
CM3.6_SCAFFOLD00003_corregido	5723591	.	A	T	222	.	DP=20;VDB=1.747181e-01;AF1=1;AC1=2;DP4=0,0,11,8;MQ=60;FQ=-84	GT:PL:GQ	1/1:255,57,0:99
CM3.6_SCAFFOLD00003_corregido	5723765	.	A	G	222	.	DP=17;VDB=1.774971e-01;AF1=1;AC1=2;DP4=0,0,9,7;MQ=60;FQ=-75	GT:PL:GQ	1/1:255,48,0:93
CM3.6_SCAFFOLD00003_corregido	5723974	.	C	T	222	.	DP=18;VDB=1.815501e-01;AF1=1;AC1=2;DP4=0,0,5,12;MQ=60;FQ=-78	GT:PL:GQ	1/1:255,51,0:99
CM3.6_SCAFFOLD00003_corregido	5723988	.	A	C	222	.	DP=19;VDB=1.763249e-01;AF1=1;AC1=2;DP4=0,0,7,12;MQ=60;FQ=-84	GT:PL:GQ	1/1:255,57,0:99
CM3.6_SCAFFOLD00003_corregido	5724044	.	T	C	222	.	DP=17;VDB=9.213925e-02;AF1=1;AC1=2;DP4=0,0,7,10;MQ=60;FQ=-78	GT:PL:GQ	1/1:255,51,0:99
CM3.6_SCAFFOLD00003_corregido	5724265	.	G	A	197	.	DP=10;VDB=9.698205e-02;AF1=1;AC1=2;DP4=0,0,5,3;MQ=60;FQ=-51	GT:PL:GQ	1/1:230,24,0:45
CM3.6_SCAFFOLD00003_corregido	5724267	.	A	G	186	.	DP=9;VDB=1.065814e-01;AF1=1;AC1=2;DP4=0,0,5,3;MQ=60;FQ=-51	GT:PL:GQ	1/1:219,24,0:45
CM3.6_SCAFFOLD00003_corregido	5724322	.	ATT	ATTT	214	.	INDEL;IS=12,0.923077;DP=13;VDB=1.508013e-01;AF1=1;AC1=2;DP4=0,0,7,5;MQ=58;FQ=-70.5	GT:PL:GQ	1/1:255,36,0:69
CM3.6_SCAFFOLD00003_corregido	5724437	.	G	A	222	.	DP=11;VDB=1.401462e-01;AF1=1;AC1=2;DP4=0,0,4,7;MQ=51;FQ=-60	GT:PL:GQ	1/1:255,33,0:63
CM3.6_SCAFFOLD00003_corregido	5724440	.	C	T	222	.	DP=11;VDB=1.315960e-01;AF1=1;AC1=2;DP4=0,0,4,7;MQ=51;FQ=-60	GT:PL:GQ	1/1:255,33,0:63
CM3.6_SCAFFOLD00003_corregido	5724461	.	C	T	205	.	DP=10;VDB=1.068048e-01;AF1=1;AC1=2;DP4=0,0,3,7;MQ=53;FQ=-57	GT:PL:GQ	1/1:238,30,0:57
CM3.6_SCAFFOLD00003_corregido	5724513	.	A	G	120	.	DP=8;VDB=7.664160e-02;AF1=1;AC1=2;DP4=0,0,1,4;MQ=55;FQ=-42	GT:PL:GQ	1/1:153,15,0:27
CM3.6_SCAFFOLD00003_corregido	5725959	.	A	G	95.3	.	DP=18;VDB=3.502803e-02;RPB=1.281447e+00;AF1=1;AC1=2;DP4=0,5,0,13;MQ=24;FQ=-42;PV4=1,1,1,1	GT:PL:GQ	1/1:128,15,0:27
CM3.6_SCAFFOLD00003_corregido	5726026	.	C	A	7.07	.	DP=4;VDB=3.728401e-02;RPB=8.435450e-01;AF1=1;AC1=2;DP4=0,1,0,3;MQ=16;FQ=-32;PV4=1,1,1,0.055	GT:PL:GQ	1/1:37,5,0:6
CM3.6_SCAFFOLD00003_corregido	5727270	.	A	T	96.5	.	DP=17;VDB=1.554960e-01;RPB=-1.981485e+00;AF1=0.8294;AC1=1;DP4=4,0,13,0;MQ=26;FQ=-26;PV4=1,0.28,1,0.31	GT:PL:GQ	0/1:125,0,1:4
CM3.6_SCAFFOLD00003_corregido	5727302	.	GAAAAA	GAAAAAAAA,GAGAAAAAAA	31.5	.	INDEL;IS=7,0.388889;DP=18;VDB=1.533579e-01;AF1=0.5001;AC1=1;DP4=6,0,6,0;MQ=31;FQ=3.25;PV4=1,1,1,1	GT:PL:GQ	0/1:79,10,45,38,0,70:38
CM3.6_SCAFFOLD00003_corregido	5735062	.	C	T	157	.	DP=15;VDB=1.036607e-01;RPB=1.157275e-01;AF1=1;AC1=2;DP4=1,0,13,1;MQ=58;FQ=-34;PV4=1,0.26,0.4,0.27	GT:PL:GQ	1/1:189,7,0:12
CM3.6_SCAFFOLD00003_corregido	5735242	.	A	G	222	.	DP=13;VDB=1.475058e-01;AF1=1;AC1=2;DP4=0,0,7,6;MQ=46;FQ=-66	GT:PL:GQ	1/1:255,39,0:75
CM3.6_SCAFFOLD00003_corregido	5735255	.	CTTTTTTTT	CTTTTTTT	51.5	.	INDEL;IS=15,1.000000;DP=15;VDB=1.167912e-01;AF1=1;AC1=2;DP4=0,0,9,6;MQ=46;FQ=-79.5	GT:PL:GQ	1/1:92,45,0:86
CM3.6_SCAFFOLD00003_corregido	5735494	.	GAAAAAAA	GAAAAAAAA	71.5	.	INDEL;IS=16,0.842105;DP=19;VDB=1.620102e-01;AF1=1;AC1=2;DP4=1,0,6,10;MQ=60;FQ=-70.5;PV4=0.41,1,1,0.5	GT:PL:GQ	1/1:112,36,0:69
CM3.6_SCAFFOLD00003_corregido	5735824	.	T	TA	181	.	INDEL;IS=15,0.882353;DP=17;VDB=1.689548e-01;AF1=1;AC1=2;DP4=0,0,7,9;MQ=60;FQ=-82.5	GT:PL:GQ	1/1:222,48,0:93
CM3.6_SCAFFOLD00003_corregido	5735892	.	T	C	222	.	DP=15;VDB=1.342163e-01;AF1=1;AC1=2;DP4=0,0,8,5;MQ=60;FQ=-66	GT:PL:GQ	1/1:255,39,0:75
CM3.6_SCAFFOLD00003_corregido	5736028	.	A	T	222	.	DP=26;VDB=2.088389e-01;AF1=1;AC1=2;DP4=0,0,13,10;MQ=60;FQ=-96	GT:PL:GQ	1/1:255,69,0:99
CM3.6_SCAFFOLD00003_corregido	5736073	.	GAAAAAAAAAA	GAAAAAAAAA	29.5	.	INDEL;IS=23,0.958333;DP=24;VDB=1.619375e-01;AF1=1;AC1=2;DP4=0,0,9,5;MQ=60;FQ=-76.5	GT:PL:GQ	1/1:70,42,0:68
CM3.6_SCAFFOLD00003_corregido	5736087	.	T	C	222	.	DP=26;VDB=2.174069e-01;AF1=1;AC1=2;DP4=0,0,16,9;MQ=60;FQ=-102	GT:PL:GQ	1/1:255,75,0:99
CM3.6_SCAFFOLD00003_corregido	5736106	.	C	T	222	.	DP=17;VDB=1.831466e-01;AF1=1;AC1=2;DP4=0,0,11,6;MQ=60;FQ=-78	GT:PL:GQ	1/1:255,51,0:99
CM3.6_SCAFFOLD00003_corregido	5736155	.	G	T	222	.	DP=19;VDB=1.402224e-01;AF1=1;AC1=2;DP4=0,0,14,5;MQ=60;FQ=-84	GT:PL:GQ	1/1:255,57,0:99
CM3.6_SCAFFOLD00003_corregido	5736242	.	C	T	222	.	DP=18;VDB=1.539329e-01;AF1=1;AC1=2;DP4=0,0,11,7;MQ=59;FQ=-81	GT:PL:GQ	1/1:255,54,0:99
CM3.6_SCAFFOLD00003_corregido	5736247	.	G	A	222	.	DP=18;VDB=9.483232e-02;AF1=1;AC1=2;DP4=0,0,11,7;MQ=59;FQ=-81	GT:PL:GQ	1/1:255,54,0:99
CM3.6_SCAFFOLD00003_corregido	5736250	.	A	G	222	.	DP=18;VDB=9.613499e-02;AF1=1;AC1=2;DP4=0,0,11,7;MQ=59;FQ=-81	GT:PL:GQ	1/1:255,54,0:99
CM3.6_SCAFFOLD00003_corregido	5736340	.	C	T	222	.	DP=18;VDB=9.066609e-02;AF1=1;AC1=2;DP4=0,0,2,14;MQ=59;FQ=-75	GT:PL:GQ	1/1:255,48,0:93
CM3.6_SCAFFOLD00003_corregido	5736419	.	A	G	171	.	DP=17;VDB=1.745114e-01;AF1=1;AC1=2;DP4=0,0,0,17;MQ=60;FQ=-78	GT:PL:GQ	1/1:204,51,0:99
CM3.6_SCAFFOLD00003_corregido	5736466	.	T	C	161	.	DP=12;VDB=8.061207e-02;AF1=1;AC1=2;DP4=0,0,0,12;MQ=60;FQ=-63	GT:PL:GQ	1/1:194,36,0:69
CM3.6_SCAFFOLD00003_corregido	5736599	.	A	T	187	.	DP=10;VDB=2.616866e-02;AF1=1;AC1=2;DP4=0,0,1,9;MQ=60;FQ=-57	GT:PL:GQ	1/1:220,30,0:57
CM3.6_SCAFFOLD00003_corregido	5736643	.	A	G	97.5	.	DP=6;VDB=8.304678e-02;AF1=1;AC1=2;DP4=0,0,1,3;MQ=54;FQ=-39	GT:PL:GQ	1/1:130,12,0:21
CM3.6_SCAFFOLD00003_corregido	5737134	.	CTCTTT	CT	48	.	INDEL;IS=4,0.800000;DP=5;VDB=8.228250e-02;AF1=1;AC1=2;DP4=0,0,4,0;MQ=29;FQ=-46.5	GT:PL:GQ	1/1:88,12,0:21
CM3.6_SCAFFOLD00003_corregido	5737305	.	A	G	132	.	DP=8;VDB=1.026314e-01;AF1=1;AC1=2;DP4=0,0,8,0;MQ=57;FQ=-51	GT:PL:GQ	1/1:165,24,0:45
CM3.6_SCAFFOLD00003_corregido	5737451	.	CATATATATAT	CATATATATATATAT	132	.	INDEL;IS=5,0.625000;DP=8;VDB=2.899933e-02;AF1=1;AC1=2;DP4=0,0,2,4;MQ=36;FQ=-52.5	GT:PL:GQ	1/1:172,18,0:33
CM3.6_SCAFFOLD00003_corregido	5737470	.	T	C	148	.	DP=8;VDB=1.038088e-01;AF1=1;AC1=2;DP4=0,0,4,4;MQ=34;FQ=-51	GT:PL:GQ	1/1:181,24,0:45
CM3.6_SCAFFOLD00003_corregido	5737491	.	T	C	151	.	DP=8;VDB=1.156396e-01;AF1=1;AC1=2;DP4=0,0,4,4;MQ=39;FQ=-51	GT:PL:GQ	1/1:184,24,0:45
CM3.6_SCAFFOLD00003_corregido	5737524	.	A	G	222	.	DP=13;VDB=1.557464e-01;AF1=1;AC1=2;DP4=0,0,7,6;MQ=50;FQ=-66	GT:PL:GQ	1/1:255,39,0:75
CM3.6_SCAFFOLD00003_corregido	5737531	.	T	C	222	.	DP=13;VDB=9.397332e-02;AF1=1;AC1=2;DP4=0,0,7,6;MQ=50;FQ=-66	GT:PL:GQ	1/1:255,39,0:75
CM3.6_SCAFFOLD00003_corregido	5737594	.	A	G	222	.	DP=15;VDB=1.433387e-01;AF1=1;AC1=2;DP4=0,0,10,5;MQ=60;FQ=-72	GT:PL:GQ	1/1:255,45,0:87
CM3.6_SCAFFOLD00003_corregido	5737651	.	G	C	222	.	DP=14;VDB=1.190797e-01;AF1=1;AC1=2;DP4=0,0,7,7;MQ=60;FQ=-69	GT:PL:GQ	1/1:255,42,0:81
CM3.6_SCAFFOLD00003_corregido	5737862	.	G	A	222	.	DP=19;VDB=1.876410e-01;AF1=1;AC1=2;DP4=0,0,12,7;MQ=56;FQ=-84	GT:PL:GQ	1/1:255,57,0:99
CM3.6_SCAFFOLD00003_corregido	5737899	.	T	C	222	.	DP=20;VDB=1.916774e-01;AF1=1;AC1=2;DP4=0,0,12,8;MQ=58;FQ=-87	GT:PL:GQ	1/1:255,60,0:99
CM3.6_SCAFFOLD00003_corregido	5737927	.	GAAAAAA	GAAAAAAAA	214	.	INDEL;IS=15,0.833333;DP=18;VDB=6.983442e-02;AF1=1;AC1=2;DP4=0,0,8,9;MQ=59;FQ=-85.5	GT:PL:GQ	1/1:255,51,0:99
CM3.6_SCAFFOLD00003_corregido	5737973	.	C	T	222	.	DP=17;VDB=1.773639e-01;AF1=1;AC1=2;DP4=0,0,7,9;MQ=60;FQ=-75	GT:PL:GQ	1/1:255,48,0:93
CM3.6_SCAFFOLD00003_corregido	5738304	.	TTTGTTGTTGTT	TTTGTTGTT	214	.	INDEL;IS=11,0.611111;DP=18;VDB=1.559272e-01;AF1=1;AC1=2;DP4=0,0,7,8;MQ=58;FQ=-79.5	GT:PL:GQ	1/1:255,45,0:87
CM3.6_SCAFFOLD00003_corregido	5738427	.	A	G	222	.	DP=18;VDB=1.519032e-01;AF1=1;AC1=2;DP4=0,0,11,7;MQ=57;FQ=-81	GT:PL:GQ	1/1:255,54,0:99
CM3.6_SCAFFOLD00003_corregido	5738625	.	G	A	222	.	DP=19;VDB=1.923438e-01;AF1=1;AC1=2;DP4=0,0,8,11;MQ=60;FQ=-84	GT:PL:GQ	1/1:255,57,0:99
CM3.6_SCAFFOLD00003_corregido	5738648	.	T	C	222	.	DP=18;VDB=1.583754e-01;AF1=1;AC1=2;DP4=0,0,8,8;MQ=60;FQ=-75	GT:PL:GQ	1/1:255,48,0:93
CM3.6_SCAFFOLD00003_corregido	5738877	.	C	T	222	.	DP=16;VDB=4.140596e-02;AF1=1;AC1=2;DP4=0,0,8,8;MQ=60;FQ=-75	GT:PL:GQ	1/1:255,48,0:93
CM3.6_SCAFFOLD00003_corregido	5739000	.	G	T	222	.	DP=19;VDB=1.879255e-01;AF1=1;AC1=2;DP4=0,0,9,9;MQ=60;FQ=-81	GT:PL:GQ	1/1:255,54,0:99
CM3.6_SCAFFOLD00003_corregido	5739176	.	G	A	222	.	DP=16;VDB=1.630282e-01;AF1=1;AC1=2;DP4=0,0,6,10;MQ=60;FQ=-75	GT:PL:GQ	1/1:255,48,0:93
CM3.6_SCAFFOLD00003_corregido	5739210	.	A	G	222	.	DP=15;VDB=1.376341e-01;AF1=1;AC1=2;DP4=0,0,5,7;MQ=60;FQ=-63	GT:PL:GQ	1/1:255,36,0:69
CM3.6_SCAFFOLD00003_corregido	5739302	.	T	A	220	.	DP=10;VDB=9.673712e-02;AF1=1;AC1=2;DP4=0,0,3,7;MQ=60;FQ=-57	GT:PL:GQ	1/1:253,30,0:57
CM3.6_SCAFFOLD00003_corregido	5739327	.	GTTT	GTT	164	.	INDEL;IS=10,1.000000;DP=10;VDB=1.359961e-01;AF1=1;AC1=2;DP4=0,0,2,8;MQ=60;FQ=-64.5	GT:PL:GQ	1/1:205,30,0:57
CM3.6_SCAFFOLD00003_corregido	5739400	.	T	A	222	.	DP=14;VDB=1.275564e-01;AF1=1;AC1=2;DP4=0,0,4,10;MQ=60;FQ=-69	GT:PL:GQ	1/1:255,42,0:81
CM3.6_SCAFFOLD00003_corregido	5739552	.	ATT	AT	188	.	INDEL;IS=10,1.000000;DP=10;VDB=1.088600e-01;AF1=1;AC1=2;DP4=0,0,5,4;MQ=60;FQ=-61.5	GT:PL:GQ	1/1:229,27,0:51
CM3.6_SCAFFOLD00003_corregido	5739586	.	T	C	222	.	DP=11;VDB=1.346233e-01;AF1=1;AC1=2;DP4=0,0,6,5;MQ=60;FQ=-60	GT:PL:GQ	1/1:255,33,0:63
CM3.6_SCAFFOLD00003_corregido	5739925	.	GAAAAAA	GAAAAAAA	88.5	.	INDEL;IS=11,0.846154;DP=13;VDB=5.611181e-02;AF1=1;AC1=2;DP4=0,0,6,6;MQ=60;FQ=-70.5	GT:PL:GQ	1/1:129,36,0:69
CM3.6_SCAFFOLD00003_corregido	5740001	.	T	G	222	.	DP=17;VDB=1.082794e-01;AF1=1;AC1=2;DP4=0,0,9,7;MQ=60;FQ=-75	GT:PL:GQ	1/1:255,48,0:93
CM3.6_SCAFFOLD00003_corregido	5740062	.	T	C	222	.	DP=22;VDB=2.054345e-01;AF1=1;AC1=2;DP4=0,0,12,10;MQ=60;FQ=-93	GT:PL:GQ	1/1:255,66,0:99
CM3.6_SCAFFOLD00003_corregido	5740276	.	TAAAAAAAAA	TAAAAAAAA	35.5	.	INDEL;IS=10,0.769231;DP=13;VDB=1.416622e-01;AF1=1;AC1=2;DP4=0,0,6,5;MQ=60;FQ=-67.5	GT:PL:GQ	1/1:76,33,0:61
CM3.6_SCAFFOLD00003_corregido	5740351	.	T	A	222	.	DP=18;VDB=1.782290e-01;AF1=1;AC1=2;DP4=0,0,7,9;MQ=57;FQ=-75	GT:PL:GQ	1/1:255,48,0:93
CM3.6_SCAFFOLD00003_corregido	5740498	.	G	T	222	.	DP=13;VDB=1.395199e-01;AF1=1;AC1=2;DP4=0,0,3,10;MQ=54;FQ=-66	GT:PL:GQ	1/1:255,39,0:75
CM3.6_SCAFFOLD00003_corregido	5740769	.	T	C	69.5	.	DP=5;VDB=4.962974e-02;AF1=1;AC1=2;DP4=0,0,1,3;MQ=29;FQ=-39	GT:PL:GQ	1/1:102,12,0:21
CM3.6_SCAFFOLD00003_corregido	5740773	.	A	G	69.5	.	DP=4;VDB=6.378791e-02;AF1=1;AC1=2;DP4=0,0,1,3;MQ=29;FQ=-39	GT:PL:GQ	1/1:102,12,0:21
CM3.6_SCAFFOLD00003_corregido	5740803	.	T	A	94.1	.	DP=6;VDB=5.514815e-02;AF1=1;AC1=2;DP4=0,0,1,5;MQ=29;FQ=-45	GT:PL:GQ	1/1:127,18,0:33
CM3.6_SCAFFOLD00003_corregido	5740821	.	ATCAAATTTTAGTTTTGG	A	48	.	INDEL;IS=4,1.000000;DP=4;VDB=7.269818e-02;AF1=1;AC1=2;DP4=0,0,0,4;MQ=29;FQ=-46.5	GT:PL:GQ	1/1:88,12,0:21
CM3.6_SCAFFOLD00003_corregido	5740952	.	GTTTTTTTTTTTT	GTTTTTTTTT	114	.	INDEL;IS=9,0.900000;DP=10;VDB=7.160668e-02;AF1=1;AC1=2;DP4=0,0,6,3;MQ=50;FQ=-61.5	GT:PL:GQ	1/1:155,27,0:51
CM3.6_SCAFFOLD00003_corregido	5741088	.	AAATCAATCA	AAATCA	182	.	INDEL;IS=11,0.916667;DP=12;VDB=1.199412e-01;AF1=1;AC1=2;DP4=0,0,5,6;MQ=30;FQ=-67.5	GT:PL:GQ	1/1:223,33,0:63
CM3.6_SCAFFOLD00003_corregido	5741184	.	TCACA	TCA	32.4	.	INDEL;IS=3,0.750000;DP=4;VDB=3.277706e-02;AF1=1;AC1=2;DP4=0,0,0,3;MQ=29;FQ=-43.5	GT:PL:GQ	1/1:72,9,0:16
CM3.6_SCAFFOLD00003_corregido	5741545	.	G	A	58.5	.	DP=4;VDB=1.889870e-02;AF1=1;AC1=2;DP4=0,0,2,2;MQ=28;FQ=-39	GT:PL:GQ	1/1:91,12,0:21
CM3.6_SCAFFOLD00003_corregido	5741575	.	A	C	56.5	.	DP=4;VDB=2.649457e-02;AF1=1;AC1=2;DP4=0,0,2,2;MQ=28;FQ=-39	GT:PL:GQ	1/1:89,12,0:21
CM3.6_SCAFFOLD00003_corregido	5741599	.	T	G	52	.	DP=3;VDB=4.187638e-02;AF1=1;AC1=2;DP4=0,0,1,2;MQ=32;FQ=-36	GT:PL:GQ	1/1:84,9,0:16
CM3.6_SCAFFOLD00003_corregido	5741650	.	A	G	4.11	.	DP=3;VDB=3.426357e-02;AF1=1;AC1=2;DP4=0,0,2,1;MQ=17;FQ=-36	GT:PL:GQ	1/1:34,9,0:8
CM3.6_SCAFFOLD00003_corregido	5741717	.	A	G	28.1	.	DP=6;VDB=1.039870e-01;AF1=1;AC1=2;DP4=0,0,2,4;MQ=17;FQ=-45	GT:PL:GQ	1/1:61,18,0:33
CM3.6_SCAFFOLD00003_corregido	5741768	.	A	T	7.18	.	DP=6;VDB=9.505586e-02;AF1=1;AC1=2;DP4=0,0,2,3;MQ=13;FQ=-42	GT:PL:GQ	1/1:39,15,0:18
CM3.6_SCAFFOLD00003_corregido	5743285	.	C	T	173	.	DP=19;VDB=5.265199e-02;RPB=-1.530931e+00;AF1=1;AC1=2;DP4=1,0,13,3;MQ=37;FQ=-49;PV4=1,1,1,0.37	GT:PL:GQ	1/1:206,22,0:41
CM3.6_SCAFFOLD00003_corregido	5743556	.	T	G	182	.	DP=11;VDB=1.305542e-01;AF1=1;AC1=2;DP4=0,0,2,7;MQ=43;FQ=-54	GT:PL:GQ	1/1:215,27,0:51
CM3.6_SCAFFOLD00003_corregido	5743802	.	A	T	222	.	DP=15;VDB=1.565950e-01;AF1=1;AC1=2;DP4=0,0,9,4;MQ=60;FQ=-66	GT:PL:GQ	1/1:255,39,0:75
CM3.6_SCAFFOLD00003_corregido	5743843	.	T	C	222	.	DP=15;VDB=9.204172e-02;AF1=1;AC1=2;DP4=0,0,10,4;MQ=60;FQ=-69	GT:PL:GQ	1/1:255,42,0:81
CM3.6_SCAFFOLD00003_corregido	5743930	.	A	G	201	.	DP=11;VDB=1.319166e-01;AF1=1;AC1=2;DP4=0,0,9,2;MQ=60;FQ=-60	GT:PL:GQ	1/1:234,33,0:63
CM3.6_SCAFFOLD00003_corregido	5744321	.	GAAAAAAAAA	GAAAAAAAAAA	23.5	.	INDEL;IS=6,0.600000;DP=10;VDB=1.163819e-01;AF1=1;AC1=2;DP4=0,0,6,3;MQ=45;FQ=-61.5	GT:PL:GQ	1/1:64,27,0:46
CM3.6_SCAFFOLD00003_corregido	5744352	.	G	C	168	.	DP=9;VDB=1.229925e-01;AF1=1;AC1=2;DP4=0,0,3,5;MQ=51;FQ=-51	GT:PL:GQ	1/1:201,24,0:45
CM3.6_SCAFFOLD00003_corregido	5744363	.	T	C	181	.	DP=11;VDB=8.898525e-02;AF1=1;AC1=2;DP4=0,0,3,6;MQ=52;FQ=-54	GT:PL:GQ	1/1:214,27,0:51
CM3.6_SCAFFOLD00003_corregido	5744394	.	C	T	219	.	DP=14;VDB=1.189865e-01;AF1=1;AC1=2;DP4=0,0,2,12;MQ=58;FQ=-69	GT:PL:GQ	1/1:252,42,0:81
CM3.6_SCAFFOLD00003_corregido	5744424	.	A	G	193	.	DP=11;VDB=7.560248e-02;AF1=1;AC1=2;DP4=0,0,1,10;MQ=58;FQ=-60	GT:PL:GQ	1/1:226,33,0:63
CM3.6_SCAFFOLD00003_corregido	5744556	.	A	G	196	.	DP=10;VDB=1.099122e-01;AF1=1;AC1=2;DP4=0,0,6,3;MQ=52;FQ=-54	GT:PL:GQ	1/1:229,27,0:51
[truncated: 2,636 more rows]

## Sheet: C-836
Table S1. SNP and small indel distribution on the MELO3C004258-MELO3C004324 region [Refined Scaffold00003: 5,478,926-6,186,068; CM3.5 Scaffold00003:5,478,521-6,236,414]. Reference variety: DHL92. POS: Coordinates in the refined scaffold00003.
[truncated: 7,162 more rows]

[truncated: 1 more sheets: C-1012]
